# Supplementary material for: Saccharomyces cerevisiae transcriptional reprograming due to bacterial contamination during industrial scale bioethanol production
Source: Microb Cell Fact. 2015 Jan 30;14:13. doi: 10.1186/s12934-015-0196-6 (PMC4318157; doi:10.1186/s12934-015-0196-6)
Supplement: Additional file 2: Table S2. — Differentially expressed genes among the fermentations. Pairwise comparisons between fermentation conditions (typical versus flocculated) were performed using the time points within fermentation (TF1-TF6 and FL1-FL7) as experimental replicates. A p-value cutoff of 0.01, with a fold change > 2 (up-regulated) or < -2 (down-regulated), were used to determine the differentially expressed (DE) genes in this comparison. Gene expression levels were defined using the RPKM formula. [file 12934_2015_196_MOESM2_ESM.xlsx]

## Sheet: DE_TF_vs_FL
Gene Names	RPKM FL1	RPKM FL2	RPKM FL3	RPKM FL4	RPKM FL5	RPKM FL6	RPKM FL7	RPKM TF1	RPKM TF2	RPKM TF3	RPKM TF4	RPKM TF5	RPKM TF6	Ratio	p-value	Gene Description
YOL155W-A	0	0	0.0589342	0	0	0	0	0.741801	0.529512	0.199182	1.13372	3.69633	2.47566	-176.221	7.74965e-38	YDL246C SOR2 SGDID:S000002405, Chr IV from 9756-8683, Genome Release 64-1-1, reverse complement, Uncharacterized ORF, "Protein of unknown function; protein sequence is 99% identical to the Sor1p sorbitol dehydrogenase; computational analysis of large-scal
YBR182C-A	0.202281	0.603112	0	0	0	0	0	5.05838	2.40718	0.226372	0.309235	1.21962	1.20583	-14.202	2.06847e-12	YIL014C-A YIL014C-A SGDID:S000003536, Chr IX from 325526-325212, Genome Release 64-1-1, reverse complement, Uncharacterized ORF, "Putative protein of unknown function"
YLR157W-E	1.33792	2.16075	1.82742	1.16502	0.499588	0.163867	0	27.3739	9.95093	2.43306	4.21851	7.5626	16.2835	-10.5959	5.81004e-81	YAL064C-A TDA8 SGDID:S000002140, Chr I from 13743-13363, Genome Release 64-1-1, reverse complement, Uncharacterized ORF, "Putative protein of unknown function; null mutant is sensitive to expression of the top1-T722A allele; not an essential gene"
YHR213W-A	6.37186	17.6127	17.8018	3.50078	1.22269	1.82097	5.17444	9.39285	58.6467	111.789	180.968	62.9629	9.06731	-10.2357	0	YBL042C FUI1 SGDID:S000000138, Chr II from 140260-138341, Genome Release 64-1-1, reverse complement, Verified ORF, "High affinity uridine permease, localizes to the plasma membrane; also mediates low but significant transport of the cytotoxic nucleoside a
YJR086W	26.1003	49.0091	133.938	14.7923	1.71859	1.62209	1.278	6.4059	10.1297	1103.94	416.533	343.192	7.17401	-9.56552	0	YKR039W GAP1 SGDID:S000001747, Chr XI from 515063-516871, Genome Release 64-1-1, Verified ORF, "General amino acid permease; Gap1p senses the presence of amino acid substrates to regulate localization to the plasma membrane when needed"
YHR014W	47.2696	394.454	349.156	35.1436	7.09196	7.97552	39.6188	133.337	446.271	1151.88	2323.95	1929.76	204.155	-8.84297	0	YPL061W ALD6 SGDID:S000005982, Chr XVI from 432588-434090, Genome Release 64-1-1, Verified ORF, "Cytosolic aldehyde dehydrogenase, activated by Mg2+ and utilizes NADP+ as the preferred coenzyme; required for conversion of acetaldehyde to acetate; constitu
YDL241W	1.85424	4.43957	3.8513	2.60016	3.2731	4.37694	3.71927	59.206	64.3586	45.2745	1.48175	3.21844	2.93085	-7.87876	0	Q0250 COX2 SGDID:S000007281, Chr Mito from 73758-74513, Genome Release 64-1-1, Verified ORF, "Subunit II of cytochrome c oxidase, which is the terminal member of the mitochondrial inner membrane electron transport chain; one of three mitochondrially-encod
YHR213W-B	13.5549	7.95562	11.0263	4.77968	2.23183	2.09157	1.25596	114.524	47.5236	8.95821	19.7429	32.1759	58.6405	-7.35498	0	YHR213W YHR213W SGDID:S000001256, Chr VIII from 539151-539747, Genome Release 64-1-1, Uncharacterized ORF, "Possible pseudogene; has similarity to Flo1p, which is a lectin-like protein involved in flocculation"
YGL033W	4.29526	8.30239	12.0275	5.14957	1.48179	1.52438	3.01806	2.46036	3.6558	60.5204	63.2591	71.9828	3.96504	-7.02027	0	YOR348C PUT4 SGDID:S000005875, Chr XV from 988782-986899, Genome Release 64-1-1, reverse complement, Verified ORF, "Proline permease, required for high-affinity transport of proline; also transports the toxic proline analog azetidine-2-carboxylate (AzC);
YIL014C-A	1.25864	2.34543	1.71913	1.72226	2.03659	5.01009	4.16559	30.2225	29.5659	51.5878	0.781679	1.26479	1.32865	-6.65516	1.51882e-222	Q0275 COX3 SGDID:S000007283, Chr Mito from 79213-80022, Genome Release 64-1-1, Verified ORF, "Subunit III of cytochrome c oxidase, which is the terminal member of the mitochondrial inner membrane electron transport chain; one of three mitochondrially-enco
YMR315W-A	118.324	146.67	180.27	120.046	18.1481	16.5725	17.316	530.485	803.235	483.834	799.791	407.02	140.176	-6.16552	0	YLR237W THI7 SGDID:S000004227, Chr XII from 612367-614163, Genome Release 64-1-1, Verified ORF, "Plasma membrane transporter responsible for the uptake of thiamine, member of the major facilitator superfamily of transporters; mutation of human ortholog ca
YJL027C	0.719984	0.357778	0.536401	0.268688	0.448077	1.14638	1.05905	9.10449	7.31843	8.05733	0.137584	0.45219	0.62591	-6.02407	8.86955e-43	Q0160 SCEI SGDID:S000007279, Chr Mito from 61022-61729, Genome Release 64-1-1, Verified ORF, "I-SceI DNA endonuclease, encoded by the mitochondrial group I intron of the 21S_rRNA gene; mediates gene conversion that propagates the intron into intron-less c
YDL085C-A	40.8685	63.2867	62.2154	38.0062	25.0784	27.0249	21.8545	35.2408	51.1297	521.726	398.762	288.833	45.7245	-5.80416	0	YML075C HMG1 SGDID:S000004540, Chr XIII from 118898-115734, Genome Release 64-1-1, reverse complement, Verified ORF, "One of two isozymes of HMG-CoA reductase that catalyzes the conversion of HMG-CoA to mevalonate, which is a rate-limiting step in sterol
YOR268C	19.3558	19.8452	18.9933	14.8098	6.28381	6.18335	5.77271	76.8163	108.817	71.8871	83.9821	45.0529	45.9006	-5.58569	0	YBR240C THI2 SGDID:S000000444, Chr II from 701842-700490, Genome Release 64-1-1, reverse complement, Verified ORF, "Zinc finger protein of the Zn(II)2Cys6 type, probable transcriptional activator of thiamine biosynthetic genes"
YLR013W	1.9453	4.14287	2.91829	2.52851	4.62516	6.45728	6.26785	44.2232	36.417	62.5105	0.758638	2.0346	2.36659	-5.4313	0	Q0045 COX1 SGDID:S000007260, Chr Mito from 13818-13986,16435-16470,18954-18991,20508-20984,21995-22246,23612-23746,25318-25342,26229-26701, Genome Release 64-1-1, intron sequence removed, Verified ORF, "Subunit I of cytochrome c oxidase, which is the term
YDR374C	1.08176	1.36356	1.04837	1.39162	0.262723	0.258523	0.72445	0.389875	0.627959	1.41729	3.38815	18.3738	3.6175	-5.37066	3.47715e-157	YGR067C YGR067C SGDID:S000003299, Chr VII from 624786-622372, Genome Release 64-1-1, reverse complement, Uncharacterized ORF, "Putative protein of unknown function; contains a zinc finger motif similar to that of Adr1p"
YKL096C-B	31.4371	60.4218	74.0704	148.604	166.542	183.672	104.394	36.9886	196.071	1556.55	896.641	350.174	382.29	-5.2613	0	YGR144W THI4 SGDID:S000003376, Chr VII from 780399-781379, Genome Release 64-1-1, Verified ORF, "Thiazole synthase, catalyzes formation of a thiazole intermediate during thiamine biosynthesis; required for mitochondrial genome stability in response to DNA
Q0060	0.102113	0.355198	0.20287	0	0.152518	0.500267	0.300403	2.14727	1.97464	3.48537	0.0780522	0.0513061	0.101452	-5.14461	1.69512e-21	Q0060 AI3 SGDID:S000007263, Chr Mito from 13818-13986,16435-16470,18954-19996, Genome Release 64-1-1, intron sequence removed, Verified ORF, "Endonuclease I-SceIII, encoded by a mobile group I intron within the mitochondrial COX1 gene"
YEL035C	4.41341	6.30526	4.38409	3.56855	6.86663	10.5407	5.40985	72.4268	52.5202	70.69	1.89758	0.831559	2.19243	-5.12555	4.53867e-95	Q0130 OLI1 SGDID:S000007274, Chr Mito from 46723-46953, Genome Release 64-1-1, Verified ORF, "F0-ATP synthase subunit c (ATPase-associated proteolipid), encoded on the mitochondrial genome; mutation confers oligomycin resistance; expression is specificall
YCL048W-A	4.9128	3.6344	4.21969	2.94077	2.28044	2.1354	6.59249	8.60724	17.766	26.9108	27.5569	23.6076	9.43172	-5.09796	0	YGR055W MUP1 SGDID:S000003287, Chr VII from 599417-601141, Genome Release 64-1-1, Verified ORF, "High affinity methionine permease, integral membrane protein with 13 putative membrane-spanning regions; also involved in cysteine uptake"
YCR010C	44.4781	162.249	188.231	79.8225	17.7488	23.4227	20.5012	109.634	295.623	571.298	833.262	273.446	101.373	-5.08619	0	YLR194C YLR194C SGDID:S000004184, Chr XII from 541573-540809, Genome Release 64-1-1, reverse complement, Verified ORF, "Structural constituent of the cell wall attached to the plasma membrane by a GPI-anchor; expression is upregulated in response to cell
YGL029W	10.1402	8.92022	7.62267	6.54559	2.25137	1.81258	3.5609	4.75057	10.4635	11.8079	46.7669	60.7941	30.8363	-5.01998	0	YDL222C FMP45 SGDID:S000002381, Chr IV from 61801-60872, Genome Release 64-1-1, reverse complement, Verified ORF, "Integral membrane protein localized to mitochondria (untagged protein); required for sporulation and maintaining sphingolipid content; has s
YPR009W	0.673202	1.00359	1.03653	0.803935	1.54178	2.57253	2.24453	13.3146	11.0488	21.17	0.437389	0.405896	0.535077	-5.01995	1.9945e-177	Q0070 AI5_ALPHA SGDID:S000007265, Chr Mito from 13818-13986,16435-16470,18954-18991,20508-20984,21995-23167, Genome Release 64-1-1, intron sequence removed, Verified ORF, "Endonuclease I-SceIV, involved in intron mobility; encoded by a mobile group I intr
YAL065C	74.9189	19.8347	99.1243	55.466	6.16652	5.09612	13.3318	30.549	36.536	655.6	123.407	324.963	28.9853	-4.89842	0	YPR194C OPT2 SGDID:S000006398, Chr XVI from 926937-924304, Genome Release 64-1-1, reverse complement, Verified ORF, "Oligopeptide transporter; member of the OPT family, with potential orthologs in S. pombe and C. albicans; also plays a role in formation o
YKL178C	16.5376	13.4952	15.4615	18.4745	6.25597	5.63966	7.07514	60.586	75.81	50.4413	79.8111	45.212	24.6862	-4.84676	0	YLR004C THI73 SGDID:S000003994, Chr XII from 159505-157934, Genome Release 64-1-1, reverse complement, Verified ORF, "Putative plasma membrane permease proposed to be involved in carboxylic acid uptake and repressed by thiamine; substrate of Dbf2p/Mob1p k
YHR007C-A	4.88113	3.27778	2.88302	1.18156	0.656808	0.517047	1.16429	4.0487	5.49464	10.7773	10.8905	14.715	13.369	-4.83585	2.33644e-63	YFL051C YFL051C SGDID:S000001843, Chr VI from 30540-30058, Genome Release 64-1-1, reverse complement, Uncharacterized ORF, "Putative protein of unknown function; YFL051C is not an essential gene"
YFR055W	20.1871	31.5683	29.6519	15.1385	4.66807	3.46852	23.7363	17.7261	24.763	52.0351	116.423	265.734	31.8433	-4.79935	0	YNL036W NCE103 SGDID:S000004981, Chr XIV from 559814-560479, Genome Release 64-1-1, Verified ORF, "Carbonic anhydrase; poorly transcribed under aerobic conditions and at an undetectable level under anaerobic conditions; involved in non-classical protein e
YMR069W	1.15552	1.69527	1.31182	1.91655	3.06828	4.04361	4.47855	26.7066	25.1553	23.2765	0.757066	1.27175	1.42138	-4.75512	1.71539e-176	Q0105 COB SGDID:S000007270, Chr Mito from 36540-36954,37723-37736,39141-39217,40841-41090,42508-42558,43297-43647, Genome Release 64-1-1, intron sequence removed, Verified ORF, "Cytochrome b, mitochondrially encoded subunit of the ubiquinol-cytochrome c r
YGR204C-A	50.7148	20.8627	53.269	54.8448	11.407	9.2831	5.5865	61.7282	44.0906	81.4248	81.411	104.414	457.417	-4.7161	0	YNR071C YNR071C SGDID:S000005354, Chr XIV from 771468-770440, Genome Release 64-1-1, reverse complement, Uncharacterized ORF, "Putative protein of unknown function"
YGL263W	0.686376	0.90954	0.871211	0.948689	1.29098	2.42859	1.94444	11.4426	9.41587	17.7948	0.495499	0.421502	0.454623	-4.66626	4.21536e-127	Q0065 AI4 SGDID:S000007264, Chr Mito from 13818-13986,16435-16470,18954-18991,20508-21935, Genome Release 64-1-1, intron sequence removed, Verified ORF, "Endonuclease I-SceII, encoded by a mobile group I intron within the mitochondrial COX1 gene; intron i
YGL183C	11.0131	11.1799	47.4324	30.9224	5.48313	5.08716	4.31987	7.33209	10.2194	236.459	85.3834	123.317	4.22042	-4.65702	0	YKR034W DAL80 SGDID:S000001742, Chr XI from 506898-507707, Genome Release 64-1-1, Verified ORF, "Negative regulator of genes in multiple nitrogen degradation pathways; expression is regulated by nitrogen levels and by Gln3p; member of the GATA-binding fam
YPL021W	0.265494	0.527723	1.05492	2.37789	2.11492	2.08111	3.12419	0.905335	1.31642	6.23939	12.785	10.9385	9.49594	-4.45296	9.17954e-23	YCL048W-A YCL048W-A SGDID:S000087203, Chr III from 41488-41727, Genome Release 64-1-1, Uncharacterized ORF, "Putative protein of unknown function"
YBR296C	41.3816	26.6909	44.1208	12.8491	5.07839	6.76836	7.40689	21.6473	81.8824	84.3117	214.359	67.6629	29.3762	-4.42801	0	YDL037C BSC1 SGDID:S000002195, Chr IV from 385587-384601, Genome Release 64-1-1, reverse complement, Verified ORF, "Protein of unconfirmed function, similar to cell surface flocculin Muc1p; ORF exhibits genomic organization compatible with a translational
YBR211C	10.5084	19.029	28.4409	18.2122	19.021	19.3277	43.9264	9.81886	13.0263	62.3877	194.989	245.247	33.6218	-4.41797	0	YLR142W PUT1 SGDID:S000004132, Chr XII from 425186-426616, Genome Release 64-1-1, Verified ORF, "Proline oxidase, nuclear-encoded mitochondrial protein involved in utilization of proline as sole nitrogen source; PUT1 transcription is induced by Put3p in t
YDL246C	140.105	75.4549	146.473	174.809	55.3748	59.4544	37.7222	117.064	89.0667	123.76	251.011	594.092	1401.84	-4.40077	0	YEL070W DSF1 SGDID:S000000796, Chr V from 19589-21097, Genome Release 64-1-1, Uncharacterized ORF, "Deletion suppressor of mpt5 mutation"
YOL014W	9.88506	16.7278	15.1935	10.9672	9.84304	10.9946	16.2432	14.5005	16.2276	27.3569	84.5438	152.424	20.9694	-4.30701	0	YLR205C HMX1 SGDID:S000004195, Chr XII from 553677-552724, Genome Release 64-1-1, reverse complement, Verified ORF, "ER localized heme oxygenase, involved in heme degradation during iron starvation and in the oxidative stress response; expression is regul
Q0120	57.4352	185.143	101.36	62.3536	18.4175	19.2503	28.9855	320.086	219.492	193.025	307.177	415.751	272.92	-4.29951	0	YKL096W CWP1 SGDID:S000001579, Chr XI from 261132-261851, Genome Release 64-1-1, Verified ORF, "Cell wall mannoprotein that localizes specifically to birth scars of daughter cells, linked to a beta-1,3- and beta-1,6-glucan heteropolymer through a phosphod
Q0160	9.86121	9.58517	31.3247	11.4311	1.29485	1.59269	1.38144	7.76001	7.09258	198.278	21.1219	26.897	2.15328	-4.29542	4.58099e-277	YIR032C DAL3 SGDID:S000001471, Chr IX from 415617-415030, Genome Release 64-1-1, reverse complement, Verified ORF, "Ureidoglycolate hydrolase, converts ureidoglycolate to glyoxylate and urea in the third step of allantoin degradation; expression sensitive
YNL260C	56.7736	53.5429	41.1922	21.3381	11.8167	10.9011	11.5711	48.0546	73.2183	163.743	305.576	87.6093	15.9438	-4.2592	0	YKL216W URA1 SGDID:S000001699, Chr XI from 25215-26159, Genome Release 64-1-1, Verified ORF, "Dihydroorotate dehydrogenase, catalyzes the fourth enzymatic step in the de novo biosynthesis of pyrimidines, converting dihydroorotic acid into orotic acid"
YKL078W	5.35377	2.61681	4.35918	4.62913	2.35962	1.89192	2.06558	4.98807	6.78884	20.3314	23.7485	15.346	10.1151	-4.25095	9.28086e-119	YLR411W CTR3 SGDID:S000004403, Chr XII from 947253-947978, Genome Release 64-1-1, Verified ORF, "High-affinity copper transporter of the plasma membrane, acts as a trimer; gene is disrupted by a Ty2 transposon insertion in many laboratory strains of S. ce
YDR308C	14130.6	24820.4	9296.82	5422.18	9285.53	12931	11761.3	88940.5	107376	128961	6899.43	6839.6	5755.64	-4.2398	0	YLR154W-C TAR1 SGDID:S000028422, Chr XII from 454696-455070, Genome Release 64-1-1, Verified ORF, "Mitochondrial protein potentially involved in regulation of respiratory metabolism; interacts genetically with RPO41 and physically with Coq5p; encoded with
YHR148W	3.82312	4.64396	6.32954	2.53642	0.422985	0	0.416559	3.37992	5.89758	17.1138	8.44213	6.82987	24.4784	-4.23297	2.02529e-20	YKL096C-B YKL096C-B SGDID:S000028667, Chr XI from 259222-259073, Genome Release 64-1-1, reverse complement, Uncharacterized ORF, "Putative protein of unknown function; identified by gene-trapping, microarray-based expression analysis, and genome-wide homo
YPL111W	6.44303	9.41897	11.3865	6.74737	5.44583	5.54229	4.66516	5.19463	12.4074	38.7348	66.5715	35.0452	7.70394	-4.20264	0	YCL036W GFD2 SGDID:S000000541, Chr III from 59026-60726, Genome Release 64-1-1, Verified ORF, "Protein of unknown function, identified as a high-copy suppressor of a dbp5 mutation"
YOR095C	10.0683	8.43232	10.4509	8.02129	2.39372	2.85426	1.85815	5.14349	6.73112	12.565	25.271	84.3218	17.084	-4.09691	0	YKL187C YKL187C SGDID:S000001670, Chr XI from 91536-89284, Genome Release 64-1-1, reverse complement, Uncharacterized ORF, "Putative protein of unknown function; the authentic, non-tagged protein is detected in a phosphorylated state in highly purified mi
YPL211W	226.024	85.5049	88.7877	71.0641	49.0043	47.4009	35.5599	332.058	199.919	120.54	216.901	548.6	692.687	-4.06705	0	YIL162W SUC2 SGDID:S000001424, Chr IX from 37385-38983, Genome Release 64-1-1, Verified ORF, "Invertase, sucrose hydrolyzing enzyme; a secreted, glycosylated form is regulated by glucose repression, and an intracellular, nonglycosylated enzyme is produced
YGL101W	7.61693	16.596	22.8445	112.389	69.4278	65.878	47.1142	24.6417	122.164	57.8655	322.906	308.963	275.055	-4.04075	0	YOR186W YOR186W SGDID:S000005712, Chr XV from 683111-683545, Genome Release 64-1-1, Uncharacterized ORF, "Putative protein of unknown function; proper regulation of expression during heat stress is sphingolipid-dependent"
YFL058W	0.480198	0.440534	0.697166	0.367596	0.220688	0.0723865	0.833117	0.419865	0.476202	0.826752	1.49643	4.97393	2.42215	-4.03727	1.48253e-35	YBR296C PHO89 SGDID:S000000500, Chr II from 798522-796798, Genome Release 64-1-1, reverse complement, Verified ORF, "Na+/Pi cotransporter, active in early growth phase; similar to phosphate transporters of Neurospora crassa; transcription regulated by ino
YBR069C	43.7571	26.6734	35.7888	12.779	12.3623	11.5684	23.6328	37.2164	99.3995	78.5947	205.657	88.1865	18.1998	-3.99612	0	YBR034C HMT1 SGDID:S000000238, Chr II from 305976-304930, Genome Release 64-1-1, reverse complement, Verified ORF, "Nuclear SAM-dependent mono- and asymmetric arginine dimethylating methyltransferase that modifies hnRNPs, including Npl3p and Hrp1p, affect
YAR029W	88.9171	113.733	110.594	50.8454	21.2025	21.8071	15.3717	98.3934	120.806	385.814	514.976	198.219	38.5366	-3.99059	0	YNR043W MVD1 SGDID:S000005326, Chr XIV from 701895-703085, Genome Release 64-1-1, Verified ORF, "Mevalonate pyrophosphate decarboxylase, essential enzyme involved in the biosynthesis of isoprenoids and sterols, including ergosterol; acts as a homodimer"
YGL188C-A	192.549	106.048	202.26	236.497	76.7763	81.755	53.9125	183.587	130.774	191.854	307.946	694.783	1688.96	-3.95216	0	YNR073C YNR073C SGDID:S000005356, Chr XIV from 776300-774792, Genome Release 64-1-1, reverse complement, Uncharacterized ORF, "Putative mannitol dehydrogenase"
YDR259C	15.3475	8.06486	10.374	10.8844	3.89961	4.45953	10.4832	6.21603	19.2784	39.4441	49.9991	81.438	11.2872	-3.94844	0	YKR093W PTR2 SGDID:S000001801, Chr XI from 615730-617535, Genome Release 64-1-1, Verified ORF, "Integral membrane peptide transporter, mediates transport of di- and tri-peptides; conserved protein that contains 12 transmembrane domains; PTR2 expression is
YJL213W	9.51531	9.11905	16.8788	12.3439	7.69832	7.82498	8.83104	8.20837	19.2093	30.7097	27.0148	39.784	115.724	-3.90824	0	YOL154W ZPS1 SGDID:S000005514, Chr XV from 34658-35407, Genome Release 64-1-1, Verified ORF, "Putative GPI-anchored protein; transcription is induced under low-zinc conditions, as mediated by the Zap1p transcription factor, and at alkaline pH"
YFL051C	58.705	35.8761	66.3137	24.7957	13.5851	15.0352	15.7923	33.7784	106.911	127.585	294.039	91.1443	53.3137	-3.90796	0	YDL039C PRM7 SGDID:S000002197, Chr IV from 384081-381985, Genome Release 64-1-1, reverse complement, Verified ORF, "Pheromone-regulated protein, predicted to have one transmembrane segment; promoter contains Gcn4p binding elements"
YOR143C	13.373	15.7926	15.6676	24.2682	8.49886	8.09321	8.79402	23.8293	32.2573	69.8988	57.5736	73.0417	50.6841	-3.83639	0	YOR161C PNS1 SGDID:S000005687, Chr XV from 638558-636939, Genome Release 64-1-1, reverse complement, Verified ORF, "Protein of unknown function; has similarity to Torpedo californica tCTL1p, which is postulated to be a choline transporter, neither null mu
YNL332W	17.7979	19.0567	18.8519	16.5376	25.6532	20.233	32.399	82.7096	64.6511	130.18	49.6065	48.9118	134.037	-3.83425	0	YCR020C PET18 SGDID:S000000613, Chr III from 154659-154012, Genome Release 64-1-1, reverse complement, Verified ORF, "Protein of unknown function, has weak similarity to proteins involved in thiamin metabolism; expression is induced in the absence of thia
YGL259W	893.845	1742.99	824.79	712.257	1777.42	2587.05	2765.04	7793.08	14224.3	15700.8	796.327	714.195	680.942	-3.81774	0	YLR162W YLR162W SGDID:S000004152, Chr XII from 489573-489929, Genome Release 64-1-1, Verified ORF, "Putative protein of unknown function; overexpression confers resistance to the antimicrobial peptide MiAMP1 and causes growth arrest, apoptosis, and increa
YER185W	12.456	13.8092	11.3954	10.1728	9.72638	9.05154	12.2146	11.0598	11.226	50.843	63.0295	85.2212	22.9076	-3.7447	0	YMR145C NDE1 SGDID:S000004753, Chr XIII from 556475-554793, Genome Release 64-1-1, reverse complement, Verified ORF, "Mitochondrial external NADH dehydrogenase, a type II NAD(P)H:quinone oxidoreductase that catalyzes the oxidation of cytosolic NADH; Nde1p
YLL035W	88.1072	81.9718	105.958	80.2131	54.7745	61.2517	51.3799	65.801	117.606	572.558	568.169	198.756	73.2915	-3.74092	0	YDR492W IZH1 SGDID:S000002900, Chr IV from 1434924-1435874, Genome Release 64-1-1, Verified ORF, "Membrane protein involved in zinc ion homeostasis, member of the four-protein IZH family; transcription is regulated directly by Zap1p, expression induced by
YER126C	177.18	85.5755	537.42	245.567	110.145	115.21	156.126	38.8207	34.4166	3247.81	614.879	824.707	27.9814	-3.72702	0	YNL142W MEP2 SGDID:S000005086, Chr XIV from 357453-358952, Genome Release 64-1-1, Verified ORF, "Ammonium permease involved in regulation of pseudohyphal growth; belongs to a ubiquitous family of cytoplasmic membrane proteins that transport only ammonium
YOR278W	31.1398	26.8867	34.5351	17.6999	24.2442	25.4358	28.335	29.7035	54.455	70.2123	255.666	104.519	26.4777	-3.71659	0	YPR065W ROX1 SGDID:S000006269, Chr XVI from 679693-680799, Genome Release 64-1-1, Verified ORF, "Heme-dependent repressor of hypoxic genes; contains an HMG domain that is responsible for DNA bending activity"
YDR260C	1.22242	1.67049	1.06251	0.608253	0.760764	0.299441	0.149841	1.04211	2.87909	2.39401	5.60628	4.60648	0.607255	-3.69161	2.63165e-14	YJL027C YJL027C SGDID:S000003564, Chr X from 392249-391833, Genome Release 64-1-1, reverse complement, Uncharacterized ORF, "Putative protein of unknown function"
YDR508C	8.02958	5.40594	8.285	11.5479	7.22169	6.14182	9.29637	4.82845	8.21963	27.5954	39.7952	67.9864	22.08	-3.68139	0	YOR134W BAG7 SGDID:S000005660, Chr XV from 578564-579793, Genome Release 64-1-1, Verified ORF, "Rho GTPase activating protein (RhoGAP), stimulates the intrinsic GTPase activity of Rho1p, which plays a role in actin cytoskeleton organization and control of
YNL182C	26.0492	37.7436	31.189	38.6742	13.9079	12.0644	15.7719	136.281	117.944	128.62	72.6745	59.7382	49.2382	-3.66113	0	YOL055C THI20 SGDID:S000005416, Chr XV from 226075-224420, Genome Release 64-1-1, reverse complement, Verified ORF, "Multifunctional protein with hydroxymethylpyrimidine phosphate (HMP-P) kinase and thiaminase activities; involved in thiamine biosynthesis
YAL064C-A	7.27223	9.86612	22.1304	9.793	3.50571	3.19519	1.49984	3.41141	5.78082	79.0258	31.2786	45.3546	13.8769	-3.61041	0	YHL016C DUR3 SGDID:S000001008, Chr VIII from 74244-72037, Genome Release 64-1-1, reverse complement, Verified ORF, "Plasma membrane transporter for both urea and polyamines, expression is highly sensitive to nitrogen catabolite repression and induced by a
YOL152W	8.46975	16.3173	15.4032	7.26172	3.50325	3.31957	6.26116	7.70182	14.3434	37.6223	60.7562	45.4364	8.80333	-3.58209	4.76599e-148	YBR244W GPX2 SGDID:S000000448, Chr II from 707528-708016, Genome Release 64-1-1, Verified ORF, "Phospholipid hydroperoxide glutathione peroxidase induced by glucose starvation that protects cells from phospholipid hydroperoxides and nonphospholipid peroxi
YIL160C	3.90533	5.44746	7.21431	5.25011	1.22802	1.54405	1.41092	4.20542	9.85195	13.188	21.2624	18.7959	7.21556	-3.5084	3.65559e-116	YOR101W RAS1 SGDID:S000005627, Chr XV from 515244-516173, Genome Release 64-1-1, Verified ORF, "GTPase involved in G-protein signaling in the adenylate cyclase activating pathway, plays a role in cell proliferation; localized to the plasma membrane; homol
YER127W	1.27757	0	0.63454	0.635693	1.74918	1.8777	1.09621	0.907604	3.00897	1.07229	2.1972	6.41905	7.93312	-3.47805	3.32484e-15	YOR268C YOR268C SGDID:S000005794, Chr XV from 825932-825534, Genome Release 64-1-1, reverse complement, Uncharacterized ORF, "Putative protein of unknown function; sporulation is abnormal in homozygous diploid; YOR268C is not an essential gene"
YGR035C	19.289	21.6115	21.7682	8.6033	3.66874	3.53931	4.65204	20.5018	32.3584	66.8338	64.6818	45.5421	9.21123	-3.46002	0	YJL198W PHO90 SGDID:S000003734, Chr X from 60844-63489, Genome Release 64-1-1, Verified ORF, "Low-affinity phosphate transporter; deletion of pho84, pho87, pho89, pho90, and pho91 causes synthetic lethality; transcription independent of Pi and Pho4p activ
YER137C	51.3173	44.5173	33.2795	26.2023	13.5005	15.4156	13.3861	57.2261	69.5669	141.89	172.995	81.6069	31.2624	-3.41763	0	YMR238W DFG5 SGDID:S000004851, Chr XIII from 746353-747729, Genome Release 64-1-1, Verified ORF, "Putative mannosidase, essential glycosylphosphatidylinositol (GPI)-anchored membrane protein required for cell wall biogenesis in bud formation, involved in
YGR283C	222.972	303.875	300.187	213.384	69.733	75.2418	53.3245	1137.81	519.147	491.539	299.057	569.284	737.535	-3.40756	0	YIL169C YIL169C SGDID:S000001431, Chr IX from 26106-23119, Genome Release 64-1-1, reverse complement, Uncharacterized ORF, "Putative protein of unknown function; serine/threonine rich and highly similar to YOL155C, a putative glucan alpha-1,4-glucosidase;
YIR031C	4333.54	7954.04	2846.62	1886.21	6251.11	7187.44	11182.3	32740.3	39263.4	51184	2003.33	2457.19	2957.98	-3.36337	0	YLR162W-A RRT15 SGDID:S000028567, Chr XII from 490406-490594, Genome Release 64-1-1, Uncharacterized ORF, "Putative protein of unknown function identified by fungal homology comparisons and RT-PCR; identified in a screen for mutants with decreased levels
Q0130	56.9606	53.8117	60.7779	47.3176	22.1907	21.9542	29.3879	52.5826	91.9104	199.832	176.4	151.708	146.795	-3.33442	0	YDR072C IPT1 SGDID:S000002479, Chr IV from 591344-589761, Genome Release 64-1-1, reverse complement, Verified ORF, "Inositolphosphotransferase, involved in synthesis of mannose-(inositol-P)2-ceramide (M(IP)2C), the most abundant sphingolipid;, can mutate
YNR038W	9.7095	11.057	19.0891	21.3381	5.23695	5.05413	4.85985	8.04742	19.0568	59.7623	43.2157	54.3747	29.141	-3.3133	4.81228e-203	YIL113W SDP1 SGDID:S000001375, Chr IX from 150559-151188, Genome Release 64-1-1, Verified ORF, "Stress-inducible dual-specificity MAP kinase phosphatase, negatively regulates Slt2p MAP kinase by direct dephosphorylation, diffuse localization under normal
YIL114C	47.2599	163.575	94.2423	55.1429	45.6542	53.4485	66.1345	98.6625	83.2019	463.059	302.082	357.284	176.37	-3.30926	0	YMR011W HXT2 SGDID:S000004613, Chr XIII from 288079-289704, Genome Release 64-1-1, Verified ORF, "High-affinity glucose transporter of the major facilitator superfamily, expression is induced by low levels of glucose and repressed by high levels of glucos
YOR237W	7.91558	5.83788	6.43983	2.81586	1.28393	1.2985	1.96689	15.2263	11.6147	15.6724	15.523	12.4893	7.08148	-3.3028	2.43536e-205	YOL020W TAT2 SGDID:S000005380, Chr XV from 286172-287950, Genome Release 64-1-1, Verified ORF, "High affinity tryptophan and tyrosine permease, overexpression confers FK506 and FTY720 resistance"
YHR197W	7562.12	14208.8	5578.85	3278.74	9103.05	10809.3	15201.9	43311.2	65006.1	79289	3576.54	4441.12	4704.92	-3.28617	0	YLR154C-G YLR154C-G SGDID:S000028561, Chr XII from 462671-462522, Genome Release 64-1-1, reverse complement, Uncharacterized ORF, "Putative protein of unknown function identified by fungal homology comparisons and RT-PCR; this ORF is contained within RDN2
YGR036C	53.1281	49.8938	68.5264	66.9041	36.2392	36.4051	43.6067	58.4602	57.6181	479.049	185.426	163.397	62.2599	-3.26007	0	YLR157C ASP3-2 SGDID:S000004147, Chr XII from 474057-472969, Genome Release 64-1-1, reverse complement, Verified ORF, "Cell-wall L-asparaginase II involved in asparagine catabolism; expression induced during nitrogen starvation; ORF contains a short non-c
YGL158W	53.3621	52.5687	67.422	63.0028	36.5888	42.1382	43.7788	58.3937	64.697	485.204	185.918	165.455	58.1325	-3.2572	0	YLR158C ASP3-3 SGDID:S000004148, Chr XII from 483637-482549, Genome Release 64-1-1, reverse complement, Verified ORF, "Cell-wall L-asparaginase II involved in asparagine catabolism; expression induced during nitrogen starvation; ORF contains a short non-c
YOL124C	7.7358	8.90216	9.30219	12.5875	6.25693	5.95743	6.6676	7.45093	16.2446	19.8962	43.0509	40.2046	25.2686	-3.2551	0	YOR328W PDR10 SGDID:S000005855, Chr XV from 931803-936497, Genome Release 64-1-1, Verified ORF, "ATP-binding cassette (ABC) transporter, multidrug transporter involved in the pleiotropic drug resistance network; regulated by Pdr1p and Pdr3p"
YLR159C-A	6.99828	3.89104	4.37525	1.02275	0.877157	0.815182	1.77565	4.56144	7.91068	8.37943	19.003	9.44222	1.99352	-3.25246	3.79487e-105	YOL124C TRM11 SGDID:S000005484, Chr XV from 86757-85456, Genome Release 64-1-1, reverse complement, Verified ORF, "Catalytic subunit of an adoMet-dependent tRNA methyltransferase complex (Trm11p-Trm112p), required for the methylation of the guanosine nucl
YLR154C-H	603.982	648.097	756.473	511.965	380.552	422.281	314.66	749.021	904.367	1984.87	3396.37	1599.81	888.024	-3.24892	0	YEL034W HYP2 SGDID:S000000760, Chr V from 85676-86149, Genome Release 64-1-1, Verified ORF, "Translation elongation factor eIF-5A that may function in translation initiation; similar to and functionally redundant with Anb1p; structural homolog of bacteria
YBR142W	29.4874	77.3636	113.043	220.649	78.6386	71.2015	57.6204	46.5075	90.4524	266.528	347.195	425.729	574.416	-3.24126	0	YDL204W RTN2 SGDID:S000002363, Chr IV from 94605-95786, Genome Release 64-1-1, Verified ORF, "Protein of unknown function; has similarity to mammalian reticulon proteins; member of the RTNLA (reticulon-like A) subfamily"
Q0050	53.3621	51.7546	71.6069	65.7977	33.6174	37.0358	45.787	59.8568	63.0143	483.043	185.605	160.222	59.7021	-3.23624	0	YLR160C ASP3-4 SGDID:S000004150, Chr XII from 487289-486201, Genome Release 64-1-1, reverse complement, Verified ORF, "Cell-wall L-asparaginase II involved in asparagine catabolism; expression induced during nitrogen starvation; ORF contains a short non-c
YLR156C-A	6.59453	8.78828	9.27311	9.78003	4.15736	4.17481	4.95503	7.49578	10.5951	20.6542	27.2981	47.4416	15.2309	-3.23028	0	YOL084W PHM7 SGDID:S000005444, Chr XV from 162356-165331, Genome Release 64-1-1, Verified ORF, "Protein of unknown function, expression is regulated by phosphate levels; green fluorescent protein (GFP)-fusion protein localizes to the cell periphery and va
YCL054W	162.719	151.6	218.657	100.269	118.506	122.975	103.795	171.39	178.076	339.054	1164.21	465.144	126.089	-3.22741	0	YNL111C CYB5 SGDID:S000005055, Chr XIV from 417302-416940, Genome Release 64-1-1, reverse complement, Verified ORF, "Cytochrome b5, involved in the sterol and lipid biosynthesis pathways; acts as an electron donor to support sterol C5-6 desaturation"
YPR069C	25.7186	18.6677	25.2607	35.8031	27.9112	22.7931	45.9065	21.843	17.7673	34.1176	44.0661	97.2792	342.945	-3.22352	0	YGR243W FMP43 SGDID:S000003475, Chr VII from 977336-977776, Genome Release 64-1-1, Uncharacterized ORF, "Putative protein of unknown function; expression regulated by osmotic and alkaline stresses; the authentic, non-tagged protein is detected in highly p
YKR091W	2.85678	2.88036	2.42653	2.84296	1.64906	1.54156	3.04502	3.43545	4.68062	4.95769	9.39913	16.8084	6.78722	-3.20201	4.37637e-105	YGL158W RCK1 SGDID:S000003126, Chr VII from 207033-208571, Genome Release 64-1-1, Verified ORF, "Protein kinase involved in the response to oxidative stress; identified as suppressor of S. pombe cell cycle checkpoint mutations"
YGR110W	5.60574	7.42835	8.16714	4.58687	2.79095	2.99045	2.80963	4.3895	8.09157	13.2438	35.612	18.4016	6.62148	-3.19447	9.24781e-138	YDL244W THI13 SGDID:S000002403, Chr IV from 16204-17226, Genome Release 64-1-1, Verified ORF, "Protein involved in synthesis of the thiamine precursor hydroxymethylpyrimidine (HMP); member of a subtelomeric gene family including THI5, THI11, THI12, and TH
YOR101W	56.0536	53.9062	70.8513	63.0028	39.1523	38.5264	43.7788	62.3841	61.2736	480.359	187.036	165.043	58.4813	-3.19176	0	YLR155C ASP3-1 SGDID:S000004145, Chr XII from 470405-469317, Genome Release 64-1-1, reverse complement, Verified ORF, "Cell-wall L-asparaginase II involved in asparagine catabolism; expression induced during nitrogen starvation; ORF contains a short non-c
YLR411W	6.35371	2.6341	5.08527	4.48028	3.25373	2.31235	2.42102	5.61256	3.45646	9.42638	6.41069	12.6236	35.1341	-3.17404	3.75178e-179	YBR299W MAL32 SGDID:S000000503, Chr II from 805351-807105, Genome Release 64-1-1, Verified ORF, "Maltase (alpha-D-glucosidase), inducible protein involved in maltose catabolism; encoded in the MAL3 complex locus; functional in genomic reference strain S28
YLR157C-C	1.47306	1.464	1.49731	1.56821	0.477563	0.704893	1.07499	1.16817	2.95559	2.76028	3.43027	6.5407	5.07131	-3.14408	3.31624e-59	YBR069C TAT1 SGDID:S000000273, Chr II from 378433-376574, Genome Release 64-1-1, reverse complement, Verified ORF, "Amino acid transport protein for valine, leucine, isoleucine, and tyrosine, low-affinity tryptophan and histidine transporter; overexpressi
YEL072W	16.4124	18.2304	12.4673	63.4104	33.1658	54.8657	41.6559	122.357	252.754	197.176	61.9877	26.1941	12.4694	-3.14384	1.63731e-120	YLR157C-C YLR157C-C SGDID:S000028565, Chr XII from 482190-482059, Genome Release 64-1-1, reverse complement, Uncharacterized ORF, "Putative protein of unknown function identified by fungal homology comparisons and RT-PCR; this ORF partially overlaps RND5-
YDL059C	188.091	271.069	250.694	121.107	57.9025	63.6177	62.3991	149.957	176.979	553.985	941.226	635.138	99.0769	-3.14183	0	YML126C ERG13 SGDID:S000004595, Chr XIII from 20535-19060, Genome Release 64-1-1, reverse complement, Verified ORF, "3-hydroxy-3-methylglutaryl-CoA (HMG-CoA) synthase, catalyzes the formation of HMG-CoA from acetyl-CoA and acetoacetyl-CoA; involved in the
YPL149W	377.696	392.83	449.181	165.65	137.917	140.234	115.329	331.58	341.285	1155.36	1735.92	699.091	183.253	-3.12002	0	YGR175C ERG1 SGDID:S000003407, Chr VII from 848423-846933, Genome Release 64-1-1, reverse complement, Verified ORF, "Squalene epoxidase, catalyzes the epoxidation of squalene to 2,3-oxidosqualene; plays an essential role in the ergosterol-biosynthesis pat
YDR123C	2.55373	1.85709	1.05183	0.805802	0.434148	0.244119	0.305395	4.17711	3.33546	2.99728	2.85657	3.06693	2.97038	-3.10151	1.45052e-28	YFR055W IRC7 SGDID:S000001952, Chr VI from 264204-265226, Genome Release 64-1-1, Uncharacterized ORF, "Beta-lyase involved in the production of thiols; null mutant displays increased levels of spontaneous Rad52p foci; expression induced by nitrogen limita
YCL037C	5.55495	2.23718	4.79674	3.86605	2.85605	2.49022	2.1006	4.53957	3.60048	8.89818	5.71689	10.6169	30.4808	-3.09685	5.48438e-153	YGR292W MAL12 SGDID:S000003524, Chr VII from 1076599-1078353, Genome Release 64-1-1, Verified ORF, "Maltase (alpha-D-glucosidase), inducible protein involved in maltose catabolism; encoded in the MAL1 complex locus; hydrolyzes the disaccharides maltose, t
Q0065	186.715	171.618	182.576	72.4028	35.2796	34.6548	24.756	139.453	124.776	439.416	672.869	317.498	54.7606	-3.08164	0	YLR153C ACS2 SGDID:S000004143, Chr XII from 447575-445524, Genome Release 64-1-1, reverse complement, Verified ORF, "Acetyl-coA synthetase isoform which, along with Acs1p, is the nuclear source of acetyl-coA for histone acetylation; mutants affect global
YMR188C	17.7881	33.5104	72.7897	297.765	189.55	176.634	123.666	8.44979	29.4879	130.73	1104.78	528.781	319.169	-3.0809	0	YMR175W SIP18 SGDID:S000004787, Chr XIII from 611016-611255, Genome Release 64-1-1, Verified ORF, "Phospholipid-binding hydrophilin with a role in dessication resistance; expression is induced by osmotic stress"
YJL144W	7.09426	11.0059	10.2269	9.29847	8.39939	8.8585	12.1744	11.2107	20.4622	18.0568	60.9055	41.3826	11.0453	-3.05876	0	YMR070W MOT3 SGDID:S000004674, Chr XIII from 409154-410626, Genome Release 64-1-1, Verified ORF, "Nuclear transcription factor with two Cys2-His2 zinc fingers; involved in repression of a subset of hypoxic genes by Rox1p, repression of several DAN/TIR gen
YER064C	5.266	2.09345	3.83608	3.66837	1.04872	0.687971	0.688527	2.19475	6.61476	4.32166	9.52624	9.70152	11.1614	-3.05647	1.12505e-23	YGL029W CGR1 SGDID:S000002997, Chr VII from 440063-440425, Genome Release 64-1-1, Verified ORF, "Protein involved in nucleolar integrity and processing of the pre-rRNA for the 60S ribosome subunit; transcript is induced in response to cytotoxic stress but
YOR272W	0.534168	1.31457	1.13704	1.13911	2.0516	2.61697	3.76649	10.6689	9.73682	13.9768	0.369416	0.408974	0.909791	-3.05373	2.78476e-112	Q0050 AI1 SGDID:S000007261, Chr Mito from 13818-16322, Genome Release 64-1-1, Verified ORF, "Reverse transcriptase required for splicing of the COX1 pre-mRNA, encoded by a mobile group II intron within the mitochondrial COX1 gene"
YCR072C	5.44603	6.13421	12.082	17.5237	9.2189	9.07152	11.5711	8.46011	13.1417	21.5344	42.5992	40.68	52.124	-3.04953	7.80208e-89	YGR035C YGR035C SGDID:S000003267, Chr VII from 557422-557072, Genome Release 64-1-1, reverse complement, Uncharacterized ORF, "Putative protein of unknown function, potential Cdc28p substrate; transcription is activated by paralogous transcription factors
YDR034W-B	9.10266	3.58607	4.31744	1.14253	0.326629	0.401759	0.4825	4.94031	2.60235	10.5539	15.1693	12.8555	2.03688	-3.04757	5.78923e-54	YOR095C RKI1 SGDID:S000005621, Chr XV from 504328-503552, Genome Release 64-1-1, reverse complement, Verified ORF, "Ribose-5-phosphate ketol-isomerase, catalyzes the interconversion of ribose 5-phosphate and ribulose 5-phosphate in the pentose phosphate p
YDL244W	8.10168	14.5804	17.5458	8.35303	2.10766	2.07396	3.50711	7.38371	20.1218	30.957	47.4772	22.2968	9.57208	-3.03732	4.73404e-171	YOR385W YOR385W SGDID:S000005912, Chr XV from 1065043-1065915, Genome Release 64-1-1, Uncharacterized ORF, "Putative protein of unknown function; green fluorescent protein (GFP)-fusion protein localizes to the cytoplasm; YOR385W is not an essential gene"
YJR156C	9.5019	12.7764	26.6507	18.3556	3.33935	2.19064	0	12.7064	10.5314	28.1476	16.6621	39.3167	83.2977	-3.03555	2.43092e-30	YGR204C-A YGR204C-A SGDID:S000028640, Chr VII from 909174-909061, Genome Release 64-1-1, reverse complement, Uncharacterized ORF, "Putative protein of unknown function; identified by gene-trapping, microarray-based expression analysis, and genome-wide hom
YLR196W	14.9642	17.2709	16.7829	58.6066	43.2598	59.5955	37.869	133.88	255.626	196.635	52.0254	22.7986	11.0306	-3.01654	1.66775e-113	YLR156C-A YLR156C-A SGDID:S000028564, Chr XII from 472610-472479, Genome Release 64-1-1, reverse complement, Uncharacterized ORF, "Putative protein of unknown function identified by fungal homology comparisons and RT-PCR; this ORF partially overlaps RND5-
YKL107W	162.7	96.338	73.0566	17.0113	40.209	44.4305	59.3722	88.3083	210.78	232.307	469.364	146.369	26.3395	-2.99803	0	YGR159C NSR1 SGDID:S000003391, Chr VII from 807656-806412, Genome Release 64-1-1, reverse complement, Verified ORF, "Nucleolar protein that binds nuclear localization sequences, required for pre-rRNA processing and ribosome biogenesis"
YBR244W	5.12678	4.65852	3.58916	4.47031	1.11824	1.29172	2.10673	9.9899	8.23144	8.85194	10.4127	13.1004	6.16084	-2.98011	4.26928e-98	YOR237W HES1 SGDID:S000005763, Chr XV from 781994-783298, Genome Release 64-1-1, Verified ORF, "Protein implicated in the regulation of ergosterol biosynthesis; one of a seven member gene family with a common essential function and non-essential unique fu
YOR359W	14.489	10.8817	17.5003	13.9273	17.2965	17.1006	19.6977	10.9482	11.8376	66.8852	114.777	42.6867	12.514	-2.96742	1.23182e-282	YBL043W ECM13 SGDID:S000000139, Chr II from 136688-137461, Genome Release 64-1-1, Verified ORF, "Non-essential protein of unknown function; induced by treatment with 8-methoxypsoralen and UVA irradiation"
YKR056W	47.802	27.6957	42.3524	56.3994	24.4749	22.0383	20.5209	24.0829	60.5491	93.2076	203.395	147.201	42.619	-2.96311	0	YPR124W CTR1 SGDID:S000006328, Chr XVI from 786208-787428, Genome Release 64-1-1, Verified ORF, "High-affinity copper transporter of the plasma membrane, mediates nearly all copper uptake under low copper conditions; transcriptionally induced at low coppe
YHR176W	49.6095	44.0271	55.3081	38.8011	34.1409	33.0005	36.4489	53.2854	60.9317	140.747	205.603	126.536	118.925	-2.95526	0	YEL033W MTC7 SGDID:S000000759, Chr V from 86179-86598, Genome Release 64-1-1, Uncharacterized ORF, "Predicted metabolic role based on network analysis derived from ChIP experiments, a large-scale deletion study and localization of transcription factor bin
YGR292W	1.39901	2.52801	2.6531	2.53135	1.39306	2.1185	0.249436	2.89129	3.02699	2.8466	2.72201	5.49559	15.795	-2.95521	1.23051e-22	YEL035C UTR5 SGDID:S000000761, Chr V from 85545-85045, Genome Release 64-1-1, reverse complement, Uncharacterized ORF, "Protein of unknown function; transcription may be regulated by Gcr1p; essential for growth under standard (aerobic) conditions but not
YPR168W	263.817	250.873	239.327	167.717	97.0002	105.673	88.7406	229.079	216.857	718.435	1062.26	509.566	149.724	-2.95158	0	YPL028W ERG10 SGDID:S000005949, Chr XVI from 498096-499292, Genome Release 64-1-1, Verified ORF, "Acetyl-CoA C-acetyltransferase (acetoacetyl-CoA thiolase), cytosolic enzyme that transfers an acetyl group from one acetyl-CoA molecule to another, forming a
YNL187W	17.3778	17.7507	18.2214	74.9396	26.9172	63.3793	35.0288	130.039	235.999	209.06	59.7738	22.3135	11.9898	-2.9475	7.01636e-110	YLR159C-A YLR159C-A SGDID:S000028566, Chr XII from 485842-485711, Genome Release 64-1-1, reverse complement, Uncharacterized ORF, "Putative protein of unknown function identified by fungal homology comparisons and RT-PCR; this ORF partially overlaps RND5-
YCR057C	39.6931	73.1517	96.059	65.7954	40.628	42.3267	43.5653	90.7803	87.222	128.601	88.9139	181.975	438.739	-2.92817	0	YFR015C GSY1 SGDID:S000001911, Chr VI from 176391-174265, Genome Release 64-1-1, reverse complement, Verified ORF, "Glycogen synthase with similarity to Gsy2p, the more highly expressed yeast homolog; expression induced by glucose limitation, nitrogen sta
YGR067C	23.6531	18.7102	22.537	57.6458	38.9338	64.3253	35.9755	145.402	249.881	188.532	53.8702	23.7687	21.1021	-2.90895	6.31226e-110	YLR154C-H YLR154C-H SGDID:S000028562, Chr XII from 468958-468827, Genome Release 64-1-1, reverse complement, Uncharacterized ORF, "Putative protein of unknown function identified by fungal homology comparisons and RT-PCR; this ORF partially overlaps RND5-
YNR053C	12.0738	6.03849	5.85495	1.08526	0.879063	0.966776	1.45134	7.14233	9.73318	13.2793	22.5065	11.898	2.11537	-2.90524	2.24583e-217	YLR222C UTP13 SGDID:S000004212, Chr XII from 581771-579318, Genome Release 64-1-1, reverse complement, Verified ORF, "Nucleolar protein, component of the small subunit (SSU) processome containing the U3 snoRNA that is involved in processing of pre-18S rRN
YAL036C	124.489	79.4995	67.4268	16.596	14.9573	15.4303	15.0864	105.381	119.69	162.498	268.215	106.798	23.0278	-2.9018	0	YMR217W GUA1 SGDID:S000004830, Chr XIII from 701790-703367, Genome Release 64-1-1, Verified ORF, "GMP synthase; highly conserved enzyme that catalyzes the second step in the biosynthesis of GMP from inosine 5'-phosphate (IMP); transcription is not subject
YJL107C	0	0.469087	0.468854	0	0.469983	0.924939	1.38853	0.536495	1.87225	1.0564	0	0.474297	5.62723	-2.89837	0.00736548	YOL155W-A YOL155W-A SGDID:S000028855, Chr XV from 27084-27218, Genome Release 64-1-1, Uncharacterized ORF, "Putative protein of unknown function; identified by expression profiling and mass spectrometry"
YLR129W	7.59889	8.72832	9.46646	6.5084	3.59723	3.78384	3.84798	6.58425	10.7476	15.8925	38.0877	20.7174	7.85914	-2.88685	3.67777e-138	YJR156C THI11 SGDID:S000003917, Chr X from 729596-728574, Genome Release 64-1-1, reverse complement, Verified ORF, "Protein involved in synthesis of the thiamine precursor hydroxymethylpyrimidine (HMP); member of a subtelomeric gene family including THI5,
YOR385W	15.4785	23.3279	28.7633	10.7756	5.72504	5.15744	5.83091	7.79758	7.78956	122.794	39.1281	52.2889	10.0338	-2.88058	0	YBR208C DUR1,2 SGDID:S000000412, Chr II from 642210-636703, Genome Release 64-1-1, reverse complement, Verified ORF, "Urea amidolyase, contains both urea carboxylase and allophanate hydrolase activities, degrades urea to CO2 and NH3; expression sensitive
YGR266W	5.6133	4.82489	10.4588	16.2149	3.2026	2.91356	2.8564	1.93138	5.17543	11.6808	19.9921	42.6867	27.282	-2.83506	4.65138e-285	YDL214C PRR2 SGDID:S000002373, Chr IV from 76545-74446, Genome Release 64-1-1, reverse complement, Verified ORF, "Serine/threonine protein kinase that inhibits pheromone induced signalling downstream of MAPK, possibly at the level of the Ste12p transcript
YER187W	2.67585	1.49591	1.93818	1.83075	0.222039	0.218489	0.273332	5.5128	4.14622	4.42941	2.64189	3.52921	1.27388	-2.83149	1.21745e-30	YGL263W COS12 SGDID:S000003232, Chr VII from 2790-3932, Genome Release 64-1-1, Verified ORF, "Protein of unknown function, member of the DUP380 subfamily of conserved, often subtelomerically-encoded proteins"
YNR041C	2.91187	1.87256	0.850744	1.02275	0.341117	0.839158	0.335934	3.50452	5.2657	1.91686	4.18964	3.09823	1.36143	-2.82592	1.91927e-10	YDL241W YDL241W SGDID:S000002400, Chr IV from 20635-21006, Genome Release 64-1-1, Uncharacterized ORF, "Putative protein of unknown function; YDL241W is not an essential gene"
Q0105	71.9121	96.0574	134.019	283.407	250.583	250.084	244.943	127.764	327.893	138.03	1242.82	593.577	486.178	-2.82082	0	YJL153C INO1 SGDID:S000003689, Chr X from 135933-134332, Genome Release 64-1-1, reverse complement, Verified ORF, "Inositol-3-phosphate synthase, involved in synthesis of inositol phosphates and inositol-containing phospholipids; transcription is coregula
Q0070	0.432103	0.759788	0.693376	0.694637	1.09221	1.36787	2.28162	6.72507	6.13096	5.54241	0.22866	0.367413	0.264189	-2.81259	2.11967e-42	Q0120 BI4 SGDID:S000007273, Chr Mito from 36540-36954,37723-37736,39141-39217,40841-42251, Genome Release 64-1-1, intron sequence removed, Verified ORF, "Mitochondrial mRNA maturase, forms a complex with Nam2p to mediate splicing of the bI4 intron of the
YDR210W	16.0066	13.0783	17.6203	8.07946	1.14941	1.20644	2.11298	27.7723	25.5654	31.3046	30.0286	19.4874	5.16084	-2.76506	1.31526e-271	YOL019W YOL019W SGDID:S000005379, Chr XV from 288898-290553, Genome Release 64-1-1, Uncharacterized ORF, "Protein of unknown function; green fluorescent protein (GFP)-fusion protein localizes to the cell periphery and vacuole"
YBR267W	3.57167	3.50237	4.68329	6.39791	2.89261	3.82626	6.02422	3.41023	5.8088	8.42045	22.6778	19.477	8.89505	-2.76474	4.51761e-116	YGR110W CLD1 SGDID:S000003342, Chr VII from 713709-715046, Genome Release 64-1-1, Verified ORF, "Mitochondrial cardiolipin-specific phospholipase; functions upstream of Taz1p to generate monolyso-cardiolipin; transcription increases upon genotoxic stress;
YBR299W	5.66174	1.46236	1.97004	1.62346	0.796281	0.971604	1.22333	8.39889	3.0135	3.4365	3.76531	6.36443	8.00863	-2.75984	1.04966e-76	YDR508C GNP1 SGDID:S000002916, Chr IV from 1468444-1466453, Genome Release 64-1-1, reverse complement, Verified ORF, "High-affinity glutamine permease, also transports Leu, Ser, Thr, Cys, Met and Asn; expression is fully dependent on Grr1p and modulated b
YBL069W	69.1405	121.443	164.759	180.176	57.7142	57.5379	37.4156	84.6762	101.381	417.664	366.415	510.282	108.671	-2.75414	0	YPL036W PMA2 SGDID:S000005957, Chr XVI from 482843-485686, Genome Release 64-1-1, Verified ORF, "Plasma membrane H+-ATPase, isoform of Pma1p, involved in pumping protons out of the cell; regulator of cytoplasmic pH and plasma membrane potential"
YGR095C	4329.04	5614.97	9898.87	9936.2	2657.49	2419.81	1914.89	5303.17	14609.5	18036.4	17644.8	17427.7	11864.5	-2.75226	0	YBR067C TIP1 SGDID:S000000271, Chr II from 372735-372103, Genome Release 64-1-1, reverse complement, Verified ORF, "Major cell wall mannoprotein with possible lipase activity; transcription is induced by heat- and cold-shock; member of the Srp1p/Tip1p fam
YBL039C	8.69493	5.34319	6.13174	1.78342	0.727005	0.325174	0.911222	9.73235	14.4149	8.83914	15.2202	4.73555	1.31888	-2.74785	4.75919e-64	YOR143C THI80 SGDID:S000005669, Chr XV from 602342-601383, Genome Release 64-1-1, reverse complement, Verified ORF, "Thiamine pyrophosphokinase, phosphorylates thiamine to produce the coenzyme thiamine pyrophosphate (thiamine diphosphate)"
YGR287C	9.94191	6.43747	10.7737	8.24485	2.99989	1.77116	0.590863	10.9582	16.432	7.41731	19.2285	22.4029	16.0136	-2.72788	9.84393e-48	YDR308C SRB7 SGDID:S000002716, Chr IV from 1078449-1078027, Genome Release 64-1-1, reverse complement, Verified ORF, "Subunit of the RNA polymerase II mediator complex; associates with core polymerase subunits to form the RNA polymerase II holoenzyme; ess
YDL210W	35.2346	67.0903	85.3751	74.5523	51.9714	54.6897	41.8173	53.3375	113.478	223.872	235.972	181.17	123.014	-2.7265	0	YBR016W YBR016W SGDID:S000000220, Chr II from 270247-270633, Genome Release 64-1-1, Verified ORF, "Tail-anchored plasma membrane protein containing a conserved CYSTM module; predicted to be palmitoylated; has similarity to hydrophilins, which are involved
YIL113W	3.23887	4.45701	6.49659	3.03725	1.73659	2.62428	1.77129	2.97353	4.94142	8.01598	19.758	11.0785	3.6511	-2.72355	2.22524e-65	YNL332W THI12 SGDID:S000005276, Chr XIV from 14832-15854, Genome Release 64-1-1, Verified ORF, "Protein involved in synthesis of the thiamine precursor hydroxymethylpyrimidine (HMP); member of a subtelomeric gene family including THI5, THI11, THI12, and T
YOL020W	34.6796	39.5879	79.2402	198.998	42.2985	38.8247	43.8752	37.0049	143.054	122.43	152.395	246.603	394.125	-2.71751	0	YBR068C BAP2 SGDID:S000000272, Chr II from 375690-373861, Genome Release 64-1-1, reverse complement, Verified ORF, "High-affinity leucine permease, functions as a branched-chain amino acid permease involved in the uptake of leucine, isoleucine and valine;
YHR139C	11.7741	6.76862	6.53593	2.29748	1.26436	2.60139	3.05627	7.08523	12.9353	9.0426	24.7052	16.2395	4.47273	-2.69869	5.9477e-51	YHR148W IMP3 SGDID:S000001191, Chr VIII from 393534-394085, Genome Release 64-1-1, Verified ORF, "Component of the SSU processome, which is required for pre-18S rRNA processing, essential protein that interacts with Mpp10p and mediates interactions of Imp
YDR398W	6.62673	2.53307	3.71333	5.24193	7.78292	5.9936	8.16455	9.6569	10.2786	8.93719	15.1958	9.90331	36.8021	-2.68404	2.2049e-40	YOL014W YOL014W SGDID:S000005374, Chr XV from 299693-300067, Genome Release 64-1-1, Uncharacterized ORF, "Putative protein of unknown function"
YDR300C	17.4548	10.9581	11.0042	3.62886	2.35756	2.30294	2.22006	12.1202	15.3044	24.4847	33.2755	20.5098	3.53705	-2.66762	0	YPL012W RRP12 SGDID:S000005933, Chr XVI from 529723-533409, Genome Release 64-1-1, Verified ORF, "Protein required for export of the ribosomal subunits; associates with the RNA components of the pre-ribosomes; has a role in nuclear import in association w
YJL108C	11.3299	17.2823	18.4964	14.824	7.88775	6.80304	4.20891	11.7303	23.9108	32.7399	45.0379	47.6657	15.8031	-2.64866	0	YBR212W NGR1 SGDID:S000000416, Chr II from 647886-649904, Genome Release 64-1-1, Verified ORF, "RNA binding protein that negatively regulates growth rate; interacts with the 3' UTR of the mitochondrial porin (POR1) mRNA and enhances its degradation; overe
YPL246C	9.19775	7.337	5.31969	4.30564	2.16915	2.40128	2.69992	5.26177	4.65062	12.7988	15.9805	24.0797	10.7915	-2.63564	1.02236e-173	YGR266W YGR266W SGDID:S000003498, Chr VII from 1022656-1024761, Genome Release 64-1-1, Verified ORF, "Protein of unknown function, predicted to contain a single transmembrane domain; mutant has increased aneuploidy tolerance; localized to both the mitocho
YGL255W	4.19201	6.38822	9.43878	5.35373	1.32183	1.50607	1.78134	2.30304	6.58212	17.1231	12.3898	15.8671	12.4947	-2.63269	1.76177e-68	YER185W PUG1 SGDID:S000000987, Chr V from 559454-560365, Genome Release 64-1-1, Verified ORF, "Plasma membrane protein with roles in the uptake of protoprophyrin IX and the efflux of heme; expression is induced under both low-heme and low-oxygen condition
YKL001C	20.4652	17.5083	14.8623	4.84385	2.28566	2.38461	2.79333	15.9377	22.5712	24.0167	49.825	20.6764	4.0116	-2.62078	0	YGL120C PRP43 SGDID:S000003088, Chr VII from 283937-281634, Genome Release 64-1-1, reverse complement, Verified ORF, "RNA helicase in the DEAH-box family, functions in both RNA polymerase I and polymerase II transcript metabolism, involved in release of t
YLR222C	16.5196	20.8744	24.2632	30.2961	42.416	40.2348	28.812	25.7517	31.9452	108.81	123.836	77.4289	69.8714	-2.60438	1.17164e-262	YMR009W ADI1 SGDID:S000004611, Chr XIII from 284102-284641, Genome Release 64-1-1, Verified ORF, "Acireductone dioxygenease involved in the methionine salvage pathway; ortholog of human MTCBP-1; transcribed with YMR010W and regulated post-transcriptionall
YCR097W	14.2515	10.1952	14.1568	16.5121	5.34729	5.16062	5.87368	7.7083	8.63677	17.9906	26.1021	55.1399	40.1179	-2.5926	0	YKL217W JEN1 SGDID:S000001700, Chr XI from 22234-24084, Genome Release 64-1-1, Verified ORF, "Monocarboxylate/proton symporter of the plasma membrane; transport activity is dependent on the pH gradient across the membrane; mediates high-affinity uptake of
YOL105C	6.96791	9.34465	8.38101	4.30255	2.50781	2.01531	2.88133	6.01171	9.86538	8.17357	24.0956	17.4627	10.3008	-2.58828	1.20118e-130	YER064C YER064C SGDID:S000000866, Chr V from 284222-282705, Genome Release 64-1-1, reverse complement, Uncharacterized ORF, "Non-essential nuclear protein; null mutation has global effects on transcription"
Q0275	2.98973	5.26175	4.76417	4.09099	2.17074	1.76986	2.56532	3.61072	4.63258	7.45834	18.3773	10.5778	3.83674	-2.57971	9.56316e-58	YFL058W THI5 SGDID:S000001836, Chr VI from 12929-13951, Genome Release 64-1-1, Verified ORF, "Protein involved in synthesis of the thiamine precursor hydroxymethylpyrimidine (HMP); member of a subtelomeric gene family including THI5, THI11, THI12, and THI
YOR028C	11.7376	5.98703	5.7373	4.26444	3.58671	3.28597	4.08033	12.0005	16.0742	9.73005	23.5928	11.8574	8.45318	-2.57941	1.4682e-93	YGR283C YGR283C SGDID:S000003515, Chr VII from 1060040-1059015, Genome Release 64-1-1, reverse complement, Verified ORF, "Protein of unknown function; may interact with ribosomes, based on co-purification experiments; predicted to be involved in ribosome
YER145C	123.455	121.482	220.215	178.606	83.4866	81.9438	85.1862	135.378	224.319	309.949	637.381	295.712	237.557	-2.55942	0	YGR234W YHB1 SGDID:S000003466, Chr VII from 959904-961103, Genome Release 64-1-1, Verified ORF, "Nitric oxide oxidoreductase, flavohemoglobin involved in nitric oxide detoxification; plays a role in the oxidative and nitrosative stress responses"
YGR140W	17.7234	35.1343	39.2233	45.9146	19.1147	18.3436	17.3799	30.6774	45.3769	59.6089	66.6102	83.0815	131.003	-2.55142	0	YFR014C CMK1 SGDID:S000001910, Chr VI from 173877-172537, Genome Release 64-1-1, reverse complement, Verified ORF, "Calmodulin-dependent protein kinase; may play a role in stress response, many CA++/calmodulan dependent phosphorylation substrates demonstr
YKR097W	34.2638	36.5755	44.2537	28.5812	14.6315	12.6307	12.7718	27.6345	46.0335	52.5462	81.6338	61.2782	119.446	-2.54312	0	YPR013C YPR013C SGDID:S000006217, Chr XVI from 585585-584632, Genome Release 64-1-1, reverse complement, Uncharacterized ORF, "Putative zinc finger protein; YPR013C is not an essential gene"
1947	7.61798	4.16161	4.53542	1.6568	0.7033	0.716773	0.643143	3.95681	6.72909	6.154	15.0394	7.65521	1.07766	-2.54243	3.31535e-114	YCL054W SPB1 SGDID:S000000559, Chr III from 31449-33974, Genome Release 64-1-1, Verified ORF, "AdoMet-dependent methyltransferase involved in rRNA processing and 60S ribosomal subunit maturation; methylates G2922 in the tRNA docking site of the large subu
YBR005W	38.0144	27.657	32.8533	15.184	7.94175	7.77232	4.37812	36.1641	48.1865	47.0531	50.2618	49.9173	56.7603	-2.54205	0	YER045C ACA1 SGDID:S000000847, Chr V from 241501-240032, Genome Release 64-1-1, reverse complement, Verified ORF, "Basic leucine zipper (bZIP) transcription factor of the ATF/CREB family, may regulate transcription of genes involved in utilization of non-
YPL054W	54.6207	43.9039	53.5144	22.3782	7.98272	8.68624	9.4109	44.5601	47.3212	67.9569	127.489	105.212	22.391	-2.53951	0	YPL137C GIP3 SGDID:S000006058, Chr XVI from 296647-292817, Genome Release 64-1-1, reverse complement, Verified ORF, "Glc7-interacting protein whose overexpression relocalizes Glc7p from the nucleus and prevents chromosome segregation; may interact with ri
YMR131C	50.5836	48.0505	50.5252	58.6824	53.1514	50.9325	37.8191	141.677	166.285	76.3114	145.9	57.5709	160.765	-2.53275	1.16653e-177	YDR210W YDR210W SGDID:S000002618, Chr IV from 871074-871301, Genome Release 64-1-1, Uncharacterized ORF, "Predicted tail-anchored plasma membrane protein containing a conserved CYSTM module; related proteins in other organisms may be involved in response
YMR009W	41.2971	47.8421	29.7086	22.919	7.63227	6.94874	7.90267	188.212	42.9781	40.3634	40.9294	39.9513	22.2764	-2.53162	0	YMR120C ADE17 SGDID:S000004727, Chr XIII from 509280-507502, Genome Release 64-1-1, reverse complement, Verified ORF, "Enzyme of 'de novo' purine biosynthesis containing both 5-aminoimidazole-4-carboxamide ribonucleotide transformylase and inosine monopho
YLR214W	62.3957	51.7862	60.8132	48.4172	45.2257	44.7907	39.1335	51.5425	65.302	122.053	254.59	149.034	73.2367	-2.52919	0	YPL117C IDI1 SGDID:S000006038, Chr XVI from 328730-327864, Genome Release 64-1-1, reverse complement, Verified ORF, "Isopentenyl diphosphate:dimethylallyl diphosphate isomerase (IPP isomerase), catalyzes an essential activation step in the isoprenoid bios
YEL021W	14.2008	10.0635	9.40435	2.29392	1.22961	1.16962	1.61457	6.92452	16.0012	14.0035	27.0266	15.0148	2.16746	-2.51707	1.23957e-135	YCR072C RSA4 SGDID:S000000668, Chr III from 242352-240805, Genome Release 64-1-1, reverse complement, Verified ORF, "WD-repeat protein involved in ribosome biogenesis; may interact with ribosomes; required for maturation and efficient intra-nuclear transp
YIR036C	10.6529	12.5423	13.8534	17.5737	8.93506	8.27248	7.62896	13.0634	17.7752	27.405	43.4675	42.0204	20.8825	-2.51358	0	YMR086W YMR086W SGDID:S000004692, Chr XIII from 439208-442090, Genome Release 64-1-1, Verified ORF, "Component of the eisosome with unknown function; may interact with ribosomes, based on co-purification experiments; GFP-fusion protein localizes to the ce
YOL019W	11.6624	7.48407	9.05315	9.30019	8.80577	8.70283	13.4435	16.8557	13.2887	17.5891	22.5812	28.3672	47.4605	-2.50858	1.06336e-244	YKR097W PCK1 SGDID:S000001805, Chr XI from 631152-632801, Genome Release 64-1-1, Verified ORF, "Phosphoenolpyruvate carboxykinase, key enzyme in gluconeogenesis, catalyzes early reaction in carbohydrate biosynthesis, glucose represses transcription and ac
YDR101C	14.5663	12.7652	27.1571	38.4176	9.28851	8.78848	8.72522	6.85118	19.8531	38.6248	33.2376	86.6713	68.0828	-2.48915	3.23572e-225	YOR028C CIN5 SGDID:S000005554, Chr XV from 384420-383533, Genome Release 64-1-1, reverse complement, Verified ORF, "Basic leucine zipper (bZIP) transcription factor of the yAP-1 family; physically interacts with the Tup1-Cyc8 complex and recruits Tup1p to
YIR032C	15.7055	12.1369	11.8852	8.79931	3.75576	3.42308	4.91139	7.41487	13.2754	37.7123	30.8864	29.2345	7.67907	-2.48676	1.90817e-263	YLR214W FRE1 SGDID:S000004204, Chr XII from 568567-570627, Genome Release 64-1-1, Verified ORF, "Ferric reductase and cupric reductase, reduces siderophore-bound iron and oxidized copper prior to uptake by transporters; expression induced by low copper an
YBL043W	38.4716	46.9087	51.1096	31.5723	19.7304	18.2152	19.387	35.4795	60.0533	120.664	123.072	84.7469	40.7443	-2.48162	0	YMR266W RSN1 SGDID:S000004879, Chr XIII from 798518-801379, Genome Release 64-1-1, Verified ORF, "Membrane protein of unknown function; overexpression suppresses NaCl sensitivity of sro7 mutant cells by restoring sodium pump (Ena1p) localization to the pl
YDL214C	48.8873	74.6855	66.9375	41.6162	34.6676	36.0554	33.5903	37.6589	55.1957	209.523	234.13	103.696	39.349	-2.47906	0	YNR019W ARE2 SGDID:S000005302, Chr XIV from 665339-667267, Genome Release 64-1-1, Verified ORF, "Acyl-CoA:sterol acyltransferase, isozyme of Are1p; endoplasmic reticulum enzyme that contributes the major sterol esterification activity in the presence of o
YNL155W	69.4328	58.2549	98.6736	52.6095	18.3937	15.846	17.2685	48.8973	49.2534	283.218	161.058	128.349	26.1009	-2.47721	0	YEL063C CAN1 SGDID:S000000789, Chr V from 33466-31694, Genome Release 64-1-1, reverse complement, Verified ORF, "Plasma membrane arginine permease, requires phosphatidyl ethanolamine (PE) for localization, exclusively associated with lipid rafts; mutation
YPR167C	17.1862	10.7559	10.0661	1.77485	1.77589	1.62835	1.86815	11.5643	20.9824	13.699	24.9719	17.0665	3.42305	-2.47542	3.10576e-148	YOR359W VTS1 SGDID:S000005886, Chr XV from 1011189-1012760, Genome Release 64-1-1, Verified ORF, "Post-transcriptional gene regulator, flap-structured DNA-binding and RNA-binding protein; shows genetic interactions with Vti1p, a v-SNARE involved in cis-Go
YLR053C	7619.59	11454.4	11315.4	4575.42	491.243	545.013	418.181	16384.9	11990	21076.2	10306.7	11167.2	7462.36	-2.45257	0	YOR009W TIR4 SGDID:S000005535, Chr XV from 344335-345798, Genome Release 64-1-1, Verified ORF, "Cell wall mannoprotein of the Srp1p/Tip1p family of serine-alanine-rich proteins; expressed under anaerobic conditions and required for anaerobic growth; trans
YAL063C	33.4326	16.2404	15.8771	4.09214	1.88705	1.99703	3.33107	17.6393	26.7717	30.4117	48.5679	25.727	3.69464	-2.44113	4.80482e-274	YDR101C ARX1 SGDID:S000002508, Chr IV from 657467-655686, Genome Release 64-1-1, reverse complement, Verified ORF, "Shuttling pre-60S factor; involved in the biogenesis of ribosomal large subunit biogenesis; interacts directly with Alb1; responsible for T
YPL030W	79.8438	133.829	131.552	141.97	59.1939	62.1386	40.2988	173.852	165.34	281.055	394.466	180.179	103.06	-2.43013	0	YJL167W ERG20 SGDID:S000003703, Chr X from 105014-106072, Genome Release 64-1-1, Verified ORF, "Farnesyl pyrophosphate synthetase, has both dimethylallyltranstransferase and geranyltranstransferase activities; catalyzes the formation of C15 farnesyl pyrop
YOR347C	12.662	22.7327	16.2296	76.4177	96.7984	93.2498	120.562	31.1064	84.2512	50.7379	230.098	176.083	292.994	-2.42536	1.39521e-136	YDR034W-B YDR034W-B SGDID:S000007234, Chr IV from 521314-521469, Genome Release 64-1-1, Uncharacterized ORF, "Predicted tail-anchored plasma membrane protein containing a conserved CYSTM module; related proteins in other organisms may be involved in respo
YBL042C	25.43	16.6019	15.5102	6.9123	2.68652	3.99349	3.60267	18.4656	24.3076	27.8163	45.9842	25.439	5.98843	-2.4241	7.8572e-164	YAL036C RBG1 SGDID:S000000034, Chr I from 76152-75043, Genome Release 64-1-1, reverse complement, Verified ORF, "Member of the DRG family of GTP-binding proteins; associates with translating ribosomes; interacts with Tma46p, Ygr250cp, Gir2p and Yap1p via
YKR039W	302.878	242.894	230.38	106.727	55.7657	64.9531	50.4354	276.716	208.928	678.752	623.477	263.011	73.4315	-2.4189	0	YMR202W ERG2 SGDID:S000004815, Chr XIII from 667537-668205, Genome Release 64-1-1, Verified ORF, "C-8 sterol isomerase, catalyzes the isomerization of the delta-8 double bond to the delta-7 position at an intermediate step in ergosterol biosynthesis"
YPL061W	20.0574	12.0135	15.7576	9.10742	4.10075	4.25937	2.80448	10.4458	12.3654	41.4359	27.4856	30.4248	17.6167	-2.41488	1.09049e-221	YOL105C WSC3 SGDID:S000005465, Chr XV from 115808-114138, Genome Release 64-1-1, reverse complement, Verified ORF, "Partially redundant sensor-transducer of the stress-activated PKC1-MPK1 signaling pathway involved in maintenance of cell wall integrity; i
Q0250	19.9458	13.6083	17.5106	10.2465	4.9384	6.12713	5.33914	11.9486	25.981	28.354	49.9407	28.8189	6.26636	-2.40659	8.07271e-178	YBR267W REI1 SGDID:S000000471, Chr II from 739841-741022, Genome Release 64-1-1, Verified ORF, "Cytoplasmic pre-60S factor; required for the correct recycling of shuttling factors Alb1, Arx1 and Tif6 at the end of the ribosomal large subunit biogenesis; i
YHR213W	7.09222	5.9784	20.9878	14.6332	3.66044	4.11129	4.9521	0.970755	3.05632	69.5205	21.3721	31.2314	2.87756	-2.39873	4.94745e-202	YDL210W UGA4 SGDID:S000002369, Chr IV from 84270-85985, Genome Release 64-1-1, Verified ORF, "Permease that serves as a gamma-aminobutyrate (GABA) transport protein involved in the utilization of GABA as a nitrogen source; catalyzes the transport of putre
YOR348C	9.1965	11.3705	8.48288	8.4983	12.1554	11.5856	12.7222	11.2622	11.8343	18.807	49.2904	42.7417	8.81067	-2.39769	1.04868e-165	YJL107C YJL107C SGDID:S000003643, Chr X from 220016-218853, Genome Release 64-1-1, reverse complement, Uncharacterized ORF, "Putative protein of unknown function; expression is induced by activation of the HOG1 mitogen-activated signaling pathway and this
YLR237W	41.4101	70.6528	83.7457	106.016	72.6538	68.5951	68.6777	59.5825	113.973	133.495	133.9	301.164	300.284	-2.38846	0	YDR406W PDR15 SGDID:S000002814, Chr IV from 1279210-1283799, Genome Release 64-1-1, Verified ORF, "Plasma membrane ATP binding cassette (ABC) transporter, multidrug transporter and general stress response factor implicated in cellular detoxification; regu
YML075C	15.402	11.9639	13.8254	5.67805	2.69291	3.10228	4.04269	10.4966	15.9279	22.8833	36.7805	18.7914	4.84955	-2.38638	9.61855e-207	YDR398W UTP5 SGDID:S000002806, Chr IV from 1267471-1269402, Genome Release 64-1-1, Verified ORF, "Subunit of U3-containing Small Subunit (SSU) processome complex involved in production of 18S rRNA and assembly of small ribosomal subunit"
YBR240C	198.477	159.709	135.344	95.4754	36.2237	32.1908	28.9818	480.585	255.846	108.326	125.319	136.416	338.98	-2.38285	0	YER081W SER3 SGDID:S000000883, Chr V from 322686-324095, Genome Release 64-1-1, Verified ORF, "3-phosphoglycerate dehydrogenase, catalyzes the first step in serine and glycine biosynthesis; isozyme of Ser33p"
Q0045	20.6048	13.1991	13.5806	1.94361	1.021	0.908992	0.574564	17.8708	23.8712	14.0975	28.9988	13.7382	2.71659	-2.37743	7.5259e-127	YCL037C SRO9 SGDID:S000000542, Chr III from 58678-57374, Genome Release 64-1-1, reverse complement, Verified ORF, "Cytoplasmic RNA-binding protein that associates with translating ribosomes; involved in heme regulation of Hap1p as a component of the HMC c
YGR144W	73.1463	66.3692	61.8421	51.8445	61.937	59.5665	76.4576	91.0569	137.123	196.429	246.878	142.843	64.9482	-2.35416	0	YAL053W FLC2 SGDID:S000000049, Chr I from 45899-48250, Genome Release 64-1-1, Verified ORF, "Putative FAD transporter; required for uptake of FAD into endoplasmic reticulum; involved in cell wall maintenance"
YGR055W	21.9213	31.4288	27.2457	15.97	3.28988	3.13451	5.19413	19.1946	23.7152	45.4841	51.1098	64.4516	8.23242	-2.35166	1.28129e-237	YER145C FTR1 SGDID:S000000947, Chr V from 461740-460526, Genome Release 64-1-1, reverse complement, Verified ORF, "High affinity iron permease involved in the transport of iron across the plasma membrane; forms complex with Fet3p; expression is regulated
YLR194C	23.3689	23.5734	23.7759	23.5509	9.36686	10.1415	8.29946	18.9339	29.3222	40.2687	60.5511	65.8177	20.6201	-2.33624	0	YNR033W ABZ1 SGDID:S000005316, Chr XIV from 687635-689998, Genome Release 64-1-1, Verified ORF, "Para-aminobenzoate (PABA) synthase, has similarity to Escherichia coli PABA synthase components PabA and PabB; required for the synthesis of para-aminobenzoic
YDL222C	108.774	57.8391	74.8136	62.458	14.9914	16.2305	16.6046	57.7406	68.9195	301.748	108.523	144.373	35.9869	-2.33379	0	YJL172W CPS1 SGDID:S000003708, Chr X from 97737-99467, Genome Release 64-1-1, Verified ORF, "Vacuolar carboxypeptidase yscS; expression is induced under low-nitrogen conditions"
YPR194C	537.03	557.134	621.42	364.962	132.347	138.232	126.958	660.961	781.43	896.201	1363.37	772.534	283.8	-2.32875	0	YER043C SAH1 SGDID:S000000845, Chr V from 237119-235770, Genome Release 64-1-1, reverse complement, Verified ORF, "S-adenosyl-L-homocysteine hydrolase, catabolizes S-adenosyl-L-homocysteine which is formed after donation of the activated methyl group of S
YLR004C	14.7727	9.43415	10.0778	4.66427	2.30397	2.209	3.49072	10.048	18.4152	10.4239	27.7081	17.5874	3.89033	-2.31724	1.18247e-88	YER127W LCP5 SGDID:S000000929, Chr V from 414481-415554, Genome Release 64-1-1, Verified ORF, "Essential protein involved in maturation of 18S rRNA; depletion leads to inhibited pre-rRNA processing and reduced polysome levels; localizes primarily to the n
YNL036W	792.966	1156.4	1079.55	775.629	210.573	211.035	154.085	1801.3	1229.11	2446.71	961.386	1623.66	908.802	-2.31485	0	YJR150C DAN1 SGDID:S000003911, Chr X from 709707-708811, Genome Release 64-1-1, reverse complement, Verified ORF, "Cell wall mannoprotein with similarity to Tir1p, Tir2p, Tir3p, and Tir4p; expressed under anaerobic conditions, completely repressed during
YNR071C	2.64224	5.25198	7.57121	10.7707	4.19949	3.23618	3.13914	1.61718	3.42648	7.79035	17.7108	30.0237	9.08703	-2.31394	3.9165e-81	YIL160C POT1 SGDID:S000001422, Chr IX from 41444-40191, Genome Release 64-1-1, reverse complement, Verified ORF, "3-ketoacyl-CoA thiolase with broad chain length specificity, cleaves 3-ketoacyl-CoA into acyl-CoA and acetyl-CoA during beta-oxidation of fat
YKR034W	16.156	15.9874	17.6397	13.3058	5.40866	4.57162	6.28252	14.802	27.6924	16.6773	48.9175	31.91	7.47222	-2.3096	1.05334e-125	YDR123C INO2 SGDID:S000002530, Chr IV from 699468-698554, Genome Release 64-1-1, reverse complement, Verified ORF, "Component of the heteromeric Ino2p/Ino4p basic helix-loop-helix transcription activator that binds inositol/choline-responsive elements (IC
YDL037C	53.4437	49.5302	44.695	52.8563	29.7062	28.1894	23.2095	45.4423	62.2763	132.081	119.378	136.421	50.5565	-2.3036	0	YGR281W YOR1 SGDID:S000003513, Chr VII from 1052824-1057257, Genome Release 64-1-1, Verified ORF, "Plasma membrane ATP-binding cassette (ABC) transporter, multidrug transporter mediates export of many different organic anions including oligomycin; similar
YLR142W	110.252	95.8458	105.172	53.3418	32.5812	32.8689	23.7481	115.532	138.687	147.272	248.514	134.405	68.9739	-2.28846	0	YDR037W KRS1 SGDID:S000002444, Chr IV from 525440-527215, Genome Release 64-1-1, Verified ORF, "Lysyl-tRNA synthetase"
YEL070W	107.885	93.3517	107.168	114.917	42.4512	43.9513	38.949	97.6149	124.324	239.407	212.401	256.043	126.613	-2.27782	0	YER026C CHO1 SGDID:S000000828, Chr V from 208474-207644, Genome Release 64-1-1, reverse complement, Verified ORF, "Phosphatidylserine synthase, functions in phospholipid biosynthesis; catalyzes the reaction CDP-diaclyglycerol + L-serine = CMP + L-1-phosph
YLR205C	11.0773	8.45633	8.96246	7.8604	3.62878	4.13706	2.18827	17.7372	12.0359	18.6667	14.75	13.5513	14.1319	-2.27437	2.69812e-301	YAL063C FLO9 SGDID:S000000059, Chr I from 27968-24000, Genome Release 64-1-1, reverse complement, Verified ORF, "Lectin-like protein with similarity to Flo1p, thought to be expressed and involved in flocculation"
YKL096W	12.0947	12.6067	13.1865	9.6877	4.69983	5.49182	10.1247	5.02964	13.4568	22.7787	25.0287	36.1651	26.9638	-2.27372	1.02549e-25	YHR007C-A YHR007C-A SGDID:S000028830, Chr VIII from 122765-122550, Genome Release 64-1-1, reverse complement, Uncharacterized ORF, "Putative protein of unknown function; identified by expression profiling and mass spectrometry"
YKL216W	195.11	384.676	346.965	279.388	214.417	234.494	298.423	708.601	1179.63	983.089	571.243	214.342	211.882	-2.27338	0	YLR134W PDC5 SGDID:S000004124, Chr XII from 410723-412414, Genome Release 64-1-1, Verified ORF, "Minor isoform of pyruvate decarboxylase, key enzyme in alcoholic fermentation, decarboxylates pyruvate to acetaldehyde, regulation is glucose- and ethanol-dep
YLR154W-C	26.2078	20.6151	20.7283	10.1358	5.31823	4.38129	2.80142	20.4715	34.8583	24.6031	38.9257	37.1948	14.0681	-2.26629	1.79795e-76	YDR260C SWM1 SGDID:S000002668, Chr IV from 977229-976717, Genome Release 64-1-1, reverse complement, Verified ORF, "Subunit of the anaphase-promoting complex, which is an E3 ubiquitin ligase that regulates the metaphase-anaphase transition and exit from m
YCL036W	12.0947	7.62266	6.15371	5.08849	5.09148	7.03339	8.58188	13.7477	8.58114	15.2959	31.2671	17.5885	8.59715	-2.25745	2.10492e-55	YGL101W YGL101W SGDID:S000003069, Chr VII from 312193-312840, Genome Release 64-1-1, Uncharacterized ORF, "Putative protein of unknown function; non-essential gene with similarity to YBR242W; interacts with the DNA helicase Hpr5p"
YKL187C	896.157	1346.47	1354.58	996.004	483.426	500.946	347.308	1349.88	1353.15	2216.2	2577.63	1809.96	1890.51	-2.25572	0	YML028W TSA1 SGDID:S000004490, Chr XIII from 220138-220728, Genome Release 64-1-1, Verified ORF, "Thioredoxin peroxidase, acts as both a ribosome-associated and free cytoplasmic antioxidant; self-associates to form a high-molecular weight chaperone comple
YIL162W	9.37601	7.56878	12.2789	3.04675	0.800241	1.01243	1.27595	6.48143	6.18601	34.0905	14.6845	5.30699	2.0912	-2.25006	8.32541e-95	YIR031C DAL7 SGDID:S000001470, Chr IX from 414679-413015, Genome Release 64-1-1, reverse complement, Verified ORF, "Malate synthase, role in allantoin degradation unknown; expression sensitive to nitrogen catabolite repression and induced by allophanate,
YOR186W	26.4457	11.9052	10.8009	3.98894	2.3856	2.79889	2.98187	14.1921	19.3723	17.4272	37.7522	16.7598	5.72183	-2.2476	3.78559e-135	YOR272W YTM1 SGDID:S000005798, Chr XV from 832813-834195, Genome Release 64-1-1, Verified ORF, "Constituent of 66S pre-ribosomal particles, forms a complex with Nop7p and Erb1p that is required for maturation of the large ribosomal subunit; has seven C-te
YBR034C	31.4168	18.9101	15.9997	8.45472	5.46355	3.90209	5.6409	23.4381	30.2778	37.6344	36.9343	21.6991	20.1349	-2.24709	1.66697e-103	YGR036C CAX4 SGDID:S000003268, Chr VII from 558868-558149, Genome Release 64-1-1, reverse complement, Verified ORF, "Dolichyl pyrophosphate (Dol-P-P) phosphatase with a luminally oriented active site in the ER, cleaves the anhydride linkage in Dol-P-P, re
YNR043W	8.53423	5.37268	5.69713	3.5228	2.67781	2.36612	1.9913	5.1778	9.71501	8.138	18.4792	10.5338	2.45373	-2.24427	1.17336e-111	YBR142W MAK5 SGDID:S000000346, Chr II from 528317-530638, Genome Release 64-1-1, Verified ORF, "Essential nucleolar protein, putative DEAD-box RNA helicase required for maintenance of M1 dsRNA virus; involved in biogenesis of large (60S) ribosomal subunit
YNR073C	48.9635	22.228	17.357	6.25989	16.0842	17.9957	10.2807	18.8901	33.0382	61.3565	82.0944	47.525	11.0333	-2.23901	0	YNL112W DBP2 SGDID:S000005056, Chr XIV from 413639-414911,415914-416281, Genome Release 64-1-1, intron sequence removed, Verified ORF, "Essential ATP-dependent RNA helicase of the DEAD-box protein family, involved in nonsense-mediated mRNA decay and rRNA
YKR093W	9.42435	5.05619	4.58422	2.87726	1.85471	1.60714	1.90832	4.73997	6.23062	12.4757	14.2586	10.5599	2.26488	-2.23891	2.9584e-99	YHR197W RIX1 SGDID:S000001240, Chr VIII from 493896-496187, Genome Release 64-1-1, Verified ORF, "Essential component of the Rix1 complex (Rix1p, Ipi1p, Ipi3p) that is required for processing of ITS2 sequences from 35S pre-rRNA; Rix1 complex associates wi
YOL154W	4.01127	2.38049	2.46531	1.37849	0.718384	0.84828	1.16025	1.80411	4.12098	3.77851	8.49242	4.08887	0.831468	-2.23406	4.05794e-46	YKL078W DHR2 SGDID:S000001561, Chr XI from 288845-291052, Genome Release 64-1-1, Verified ORF, "Predominantly nucleolar DEAH-box ATP-dependent RNA helicase, required for 18S rRNA synthesis"
YDL039C	36.8568	26.2531	31.0567	30.2546	15.1955	14.0198	12.0184	17.4473	18.4963	22.604	38.2224	104.026	112.308	-2.22998	0	YHL024W RIM4 SGDID:S000001016, Chr VIII from 56649-58790, Genome Release 64-1-1, Verified ORF, "Putative RNA-binding protein required for the expression of early and middle sporulation genes"
YOR161C	362.928	570.215	721.818	571.715	161.882	156.045	123.729	612.352	579.501	1673.78	769.225	884.4	642.123	-2.22368	0	YBR286W APE3 SGDID:S000000490, Chr II from 774700-776313, Genome Release 64-1-1, Verified ORF, "Vacuolar aminopeptidase Y, processed to mature form by Prb1p"
YCR020C	13.1172	8.58667	7.50962	3.24665	1.94913	1.87388	2.33873	8.74645	9.83972	14.05	21.2739	12.5709	3.93429	-2.22332	2.13363e-168	YLR129W DIP2 SGDID:S000004119, Chr XII from 399657-402488, Genome Release 64-1-1, Verified ORF, "Nucleolar protein, specifically associated with the U3 snoRNA, part of the large ribonucleoprotein complex known as the small subunit (SSU) processome, requir
YLR162W	364.937	320.189	339.003	341.145	160.671	158.133	151.402	302.486	404.057	825.986	659.038	675.348	591.779	-2.22142	0	YMR008C PLB1 SGDID:S000004610, Chr XIII from 282584-280590, Genome Release 64-1-1, reverse complement, Verified ORF, "Phospholipase B (lysophospholipase) involved in lipid metabolism, required for deacylation of phosphatidylcholine and phosphatidylethanol
YMR145C	5.14395	5.22226	5.82405	7.10064	4.29594	3.79369	3.41708	5.40686	11.5736	4.89	11.8379	12.7838	17.9698	-2.21813	1.20915e-62	YDR259C YAP6 SGDID:S000002667, Chr IV from 975782-974631, Genome Release 64-1-1, reverse complement, Verified ORF, "Putative basic leucine zipper (bZIP) transcription factor; physically interacts with the Tup1-Cyc8 complex and recruits Tup1p to its target
YDR492W	13.7522	5.99857	5.16077	2.01484	0.684687	1.04804	1.42349	6.5132	8.14479	8.29354	18.2496	11.0172	1.59404	-2.21757	1.22039e-77	YNL182C IPI3 SGDID:S000005126, Chr XIV from 297627-295960, Genome Release 64-1-1, reverse complement, Verified ORF, "Essential component of the Rix1 complex (Rix1p, Ipi1p, Ipi3p) that is required for processing of ITS2 sequences from 35S pre-rRNA; highly
YNL142W	6.23763	4.39442	3.76478	2.04296	0.864838	0.696283	0.541991	5.65413	5.71593	5.2133	7.24232	6.82352	3.92232	-2.21554	2.59274e-24	YPR009W SUT2 SGDID:S000006213, Chr XVI from 576552-577358, Genome Release 64-1-1, Verified ORF, "Putative transcription factor; multicopy suppressor of mutations that cause low activity of the cAMP/protein kinase A pathway; highly similar to Sut1p"
YPR065W	24.4182	17.4472	20.3808	12.6533	3.81262	3.53931	2.90458	18.8047	18.4837	25.1435	31.0892	40.5814	24.4756	-2.21206	1.64919e-114	YPR069C SPE3 SGDID:S000006273, Chr XVI from 685437-684556, Genome Release 64-1-1, reverse complement, Verified ORF, "Spermidine synthase, involved in biosynthesis of spermidine and also in biosynthesis of pantothenic acid; spermidine is required for growt
YOR134W	15.3397	17.0044	17.582	8.21987	5.87479	5.78087	2.31421	6.70618	16.9673	36.3139	41.0381	14.8218	14.0681	-2.20559	2.98379e-13	YMR315W-A YMR315W-A SGDID:S000028697, Chr XIII from 904286-904393, Genome Release 64-1-1, Uncharacterized ORF, "Putative protein of unknown function"
YOL055C	38.5957	39.0672	40.8586	37.226	23.7534	23.9949	21.6051	40.087	60.6734	70.8639	137.027	67.8527	24.5666	-2.20447	7.33367e-271	YEL021W URA3 SGDID:S000000747, Chr V from 116167-116970, Genome Release 64-1-1, Verified ORF, "Orotidine-5'-phosphate (OMP) decarboxylase, catalyzes the sixth enzymatic step in the de novo biosynthesis of pyrimidines, converting OMP into uridine monophosp
YHL016C	20.8096	20.6816	17.5963	18.9974	8.30557	8.59407	8.09507	23.4581	36.668	20.5935	47.2586	32.3175	27.1679	-2.2044	2.11112e-115	YKR091W SRL3 SGDID:S000001799, Chr XI from 611525-612265, Genome Release 64-1-1, Verified ORF, "Cytoplasmic protein that, when overexpressed, suppresses the lethality of a rad53 null mutation; potential Cdc28p substrate"
YJL198W	24.5381	50.0537	62.7359	54.123	12.4172	14.2682	12.8597	43.3463	63.8267	108.672	91.4441	87.152	34.6906	-2.19759	5.05097e-271	YIR036C IRC24 SGDID:S000001475, Chr IX from 422865-422074, Genome Release 64-1-1, reverse complement, Uncharacterized ORF, "Putative benzil reductase;(GFP)-fusion protein localizes to the cytoplasm and is induced by the DNA-damaging agent MMS; sequence si
YMR238W	27.922	31.448	36.4199	24.9472	11.9414	12.9185	9.70553	20.5702	49.3973	74.2583	58.948	73.9394	11.0535	-2.19524	0	YPL274W SAM3 SGDID:S000006195, Chr XVI from 22938-24701, Genome Release 64-1-1, Verified ORF, "High-affinity S-adenosylmethionine permease, required for utilization of S-adenosylmethionine as a sulfur source; has similarity to S-methylmethionine permease
YIL169C	51.2199	281.642	444.325	415.826	266.074	260.979	206.717	110.962	258.384	412.668	728.477	1264.39	734.556	-2.19306	0	YOR374W ALD4 SGDID:S000005901, Chr XV from 1039840-1041399, Genome Release 64-1-1, Verified ORF, "Mitochondrial aldehyde dehydrogenase, required for growth on ethanol and conversion of acetaldehyde to acetate; phosphorylated; activity is K+ dependent; uti
YLR162W-A	14.5582	13.1406	44.0832	44.4433	34.385	25.2903	20.0003	8.55371	12.3448	47.7743	91.7646	150.534	38.7803	-2.18044	3.20859e-257	YPL054W LEE1 SGDID:S000005975, Chr XVI from 455759-456664, Genome Release 64-1-1, Verified ORF, "Zinc-finger protein of unknown function"
YDR072C	22.3313	29.0987	32.6336	38.8166	51.5883	54.459	41.1692	25.3832	55.4129	92.4108	120.32	91.4572	101.763	-2.17404	1.56708e-249	YBR005W RCR1 SGDID:S000000209, Chr II from 245906-246547, Genome Release 64-1-1, Verified ORF, "Protein of the ER membrane involved in cell wall chitin deposition; may function in the endosomal-vacuolar trafficking pathway, helping determine whether plasm
YMR011W	179.293	155.285	164.822	88.2948	39.6736	40.4784	18.6861	185.005	135.228	458.609	257.052	186.073	60.5376	-2.16845	0	YGL077C HNM1 SGDID:S000003045, Chr VII from 363916-362225, Genome Release 64-1-1, reverse complement, Verified ORF, "Choline/ethanolamine transporter; involved in the uptake of nitrogen mustard and the uptake of glycine betaine during hypersaline stress;
YLR154C-G	33.3117	265.905	311.717	691.995	224.64	203.084	191.558	60.4628	176.396	405.215	1089.03	992.75	602.928	-2.16092	0	YGR088W CTT1 SGDID:S000003320, Chr VII from 654634-656322, Genome Release 64-1-1, Verified ORF, "Cytosolic catalase T, has a role in protection from oxidative damage by hydrogen peroxide"
YLR157C	2.52498	3.83798	2.43444	4.87772	2.2924	4.00214	2.84017	4.72715	9.86858	2.99192	12.8289	6.56718	2.72999	-2.15789	4.08388e-29	YMR069W NAT4 SGDID:S000004673, Chr XIII from 407709-408566, Genome Release 64-1-1, Verified ORF, "N alpha-acetyl-transferase, involved in acetylation of the N-terminal residues of histones H4 and H2A"
YLR158C	57.4172	105.545	139.766	97.1328	44.3169	48.9623	40.4459	121.162	132.538	264.074	159.654	192.71	121.184	-2.15384	0	YFR044C DUG1 SGDID:S000001940, Chr VI from 241437-239992, Genome Release 64-1-1, reverse complement, Verified ORF, "Cys-Gly metallo-di-peptidase; forms a complex with Dug2p and Dug3p to degrade glutathione (GSH) and other peptides containing a gamma-glu-X
YOR328W	22.0589	29.3771	35.1223	31.3602	42.2357	38.7816	35.5991	20.7752	36.8755	81.6049	92.9771	64.79	122.355	-2.14281	0	YMR316W DIA1 SGDID:S000004935, Chr XIII from 904825-905835, Genome Release 64-1-1, Verified ORF, "Protein of unknown function, involved in invasive and pseudohyphal growth; green fluorescent protein (GFP)-fusion protein localizes to the cytoplasm in a pun
YEL034W	468.056	304.236	258.763	189.448	91.8705	100.642	134.775	480.035	505.061	577.124	693.976	369.161	154.86	-2.14269	0	YBR106W PHO88 SGDID:S000000310, Chr II from 452658-453224, Genome Release 64-1-1, Verified ORF, "Probable membrane protein, involved in phosphate transport; pho88 pho86 double null mutant exhibits enhanced synthesis of repressible acid phosphatase at high
YDL204W	78.9569	136.418	135.124	60.1316	32.8077	33.4938	24.8089	59.0516	95.8036	144.853	299.198	220.351	41.2689	-2.13518	0	YMR318C ADH6 SGDID:S000004937, Chr XIII from 912143-911061, Genome Release 64-1-1, reverse complement, Verified ORF, "NADPH-dependent medium chain alcohol dehydrogenase with broad substrate specificity; member of the cinnamyl family of alcohol dehydrogena
YLR160C	20.411	20.6598	23.1933	13.6415	3.14989	1.84496	2.65889	17.2934	32.9386	27.9835	35.6361	27.7766	9.4286	-2.11871	6.82167e-97	YIL114C POR2 SGDID:S000001376, Chr IX from 149988-149143, Genome Release 64-1-1, reverse complement, Verified ORF, "Putative mitochondrial porin (voltage-dependent anion channel), related to Por1p but not required for mitochondrial membrane permeability o
YOL084W	72.2406	39.2534	38.9735	10.2422	11.1295	11.2727	10.5104	41.243	58.6378	64.0079	106.754	52.6996	10.8441	-2.11802	0	YPL093W NOG1 SGDID:S000006014, Chr XVI from 370978-372921, Genome Release 64-1-1, Verified ORF, "Putative GTPase that associates with free 60S ribosomal subunits in the nucleolus and is required for 60S ribosomal subunit biogenesis; constituent of 66S pre
YNL111C	72.4757	92.5137	106.309	70.3918	18.9331	18.5356	15.2295	77.5412	77.1983	178.945	147.223	157.717	67.296	-2.11329	0	YNL280C ERG24 SGDID:S000005224, Chr XIV from 110411-109095, Genome Release 64-1-1, reverse complement, Verified ORF, "C-14 sterol reductase, acts in ergosterol biosynthesis; mutants accumulate the abnormal sterol ignosterol (ergosta-8,14 dienol), and are
YGR243W	1712.41	2506	2436.75	1396.27	495.39	486.246	335.942	3682.69	3312.31	2893.96	2939.66	1871.94	2258.67	-2.10904	0	YMR122W-A YMR122W-A SGDID:S000007524, Chr XIII from 511315-511569, Genome Release 64-1-1, Uncharacterized ORF, "Protein of unknown function; green fluorescent protein (GFP)-fusion protein localizes to the cytoplasm and endoplasmic reticulum"
YLR155C	66.9489	47.9164	47.652	25.0748	5.95073	6.09299	4.91001	66.1847	57.8226	124.268	54.1985	49.747	25.0337	-2.10505	3.55528e-209	YPL246C RBD2 SGDID:S000006167, Chr XVI from 85297-84509, Genome Release 64-1-1, reverse complement, Verified ORF, "Possible rhomboid protease, has similarity to eukaryotic rhomboid proteases including Pcp1p"
YML126C	8.33047	7.96324	5.74838	3.67046	3.92591	4.17469	4.36514	7.08366	8.07197	8.39747	14.1934	15.0809	14.2787	-2.10408	4.18263e-51	YPL111W CAR1 SGDID:S000006032, Chr XVI from 339944-340945, Genome Release 64-1-1, Verified ORF, "Arginase, responsible for arginine degradation, expression responds to both induction by arginine and nitrogen catabolite repression; disruption enhances free
YGR175C	16406.9	12566.9	9991.53	5416.7	2717.68	3125.55	3080.51	27296.8	13278.7	22044.3	10837.6	8232	17694.9	-2.10368	0	YLR110C CCW12 SGDID:S000004100, Chr XII from 370098-369697, Genome Release 64-1-1, reverse complement, Verified ORF, "Cell wall mannoprotein with a role in maintenance of newly synthesized areas of cell wall; localizes to periphery of small buds, septum r
YLR153C	295.175	263.807	220.83	200.276	125.739	118.783	97.9447	277.822	277.273	698.162	546.601	394.432	159.222	-2.10333	0	YDR497C ITR1 SGDID:S000002905, Chr IV from 1445467-1443713, Genome Release 64-1-1, reverse complement, Verified ORF, "Myo-inositol transporter with strong similarity to the minor myo-inositol transporter Itr2p, member of the sugar transporter superfamily;
YMR175W	11.0392	6.93626	5.46627	2.23723	0.668222	0.493155	1.54647	7.7423	12.6776	5.29454	13.6445	7.62021	1.93353	-2.10183	7.92514e-71	YLL035W GRC3 SGDID:S000003958, Chr XII from 68580-70478, Genome Release 64-1-1, Verified ORF, "Polynucleotide kinase present on rDNA that is required for efficient transcription termination by RNA polymerase I; required for cell growth; mRNA is cell-cycle
YMR070W	25.6982	14.18	13.6093	5.80859	3.30961	3.09784	3.49782	15.3884	21.7863	17.6	36.8073	21.7507	4.91308	-2.0998	2.91484e-71	YER126C NSA2 SGDID:S000000928, Chr V from 414179-413394, Genome Release 64-1-1, reverse complement, Verified ORF, "Protein constituent of 66S pre-ribosomal particles, contributes to processing of the 27S pre-rRNA"
YGR159C	11.7323	7.97448	7.70261	4.39511	2.34991	2.21325	3.10766	8.46895	13.1392	12.4505	19.9199	11.3154	2.67963	-2.09726	9.1305e-97	YNR038W DBP6 SGDID:S000005321, Chr XIV from 695595-697484, Genome Release 64-1-1, Verified ORF, "Essential protein involved in ribosome biogenesis; putative ATP-dependent RNA helicase of the DEAD-box protein family"
YPR124W	36.3627	31.8091	42.2385	28.4742	6.50746	6.69076	4.60104	34.1896	49.105	44.3034	65.0996	53.9267	26.6794	-2.09614	5.51703e-304	YOR347C PYK2 SGDID:S000005874, Chr XV from 986462-984942, Genome Release 64-1-1, reverse complement, Verified ORF, "Pyruvate kinase that appears to be modulated by phosphorylation; PYK2 transcription is repressed by glucose, and Pyk2p may be active under
YEL033W	27.2193	31.2737	46.3841	119.146	114.303	118.623	108.113	49.9188	106.869	32.3626	251.965	272.834	246.927	-2.09109	0	YBL075C SSA3 SGDID:S000000171, Chr II from 86448-84499, Genome Release 64-1-1, reverse complement, Verified ORF, "ATPase involved in protein folding and the response to stress; plays a role in SRP-dependent cotranslational protein-membrane targeting and t
YPL028W	15.6988	13.7667	12.1545	11.6406	7.12637	4.90117	4.90513	11.8962	10.9893	12.918	12.1173	28.6898	48.703	-2.07622	1.82189e-73	YOR278W HEM4 SGDID:S000005804, Chr XV from 842817-843644, Genome Release 64-1-1, Verified ORF, "Uroporphyrinogen III synthase, catalyzes the conversion of hydroxymethylbilane to uroporphyrinogen III, the fourth step in heme biosynthesis; deficiency in the
YFR015C	1346.52	852.391	1034.16	622.99	366.564	368.76	281.782	705.11	846.113	1871.55	2937.88	1349.93	427.828	-2.07213	0	YGR060W ERG25 SGDID:S000003292, Chr VII from 610564-611493, Genome Release 64-1-1, Verified ORF, "C-4 methyl sterol oxidase, catalyzes the first of three steps required to remove two C-4 methyl groups from an intermediate in ergosterol biosynthesis; mutan
YMR217W	13.9384	10.8843	11.736	8.48775	6.93959	5.39789	6.67145	10.864	17.311	15.5613	33.662	22.3438	7.64951	-2.06464	1.09983e-150	YKR056W TRM2 SGDID:S000001764, Chr XI from 549448-551367, Genome Release 64-1-1, Verified ORF, "tRNA methyltransferase, 5-methylates the uridine residue at position 54 of tRNAs and may also have a role in tRNA stabilization or maturation; endo-exonuclease
YBR208C	54.866	41.1016	41.5735	14.5624	7.13745	7.24991	8.19513	47.1581	50.4787	53.7855	80.0886	56.8603	10.6331	-2.06293	0	YGR054W YGR054W SGDID:S000003286, Chr VII from 596693-598621, Genome Release 64-1-1, Verified ORF, "Eukaryotic initiation factor (eIF) 2A; associates specifically with both 40S subunits and 80 S ribosomes, and interacts genetically with both eIF5b and eIF
YJL153C	32.1402	54.671	69.1002	102.273	91.4788	85.3366	91.3013	33.8503	87.0373	190.656	267.532	236.414	70.0612	-2.05827	0	YOL126C MDH2 SGDID:S000005486, Chr XV from 82920-81787, Genome Release 64-1-1, reverse complement, Verified ORF, "Cytoplasmic malate dehydrogenase, one of three isozymes that catalyze interconversion of malate and oxaloacetate; involved in the glyoxylate
YPL036W	12.7949	14.3693	20.0817	34.3791	10.3198	8.14893	8.15552	19.1975	26.8995	36.5128	37.5553	39.7295	27.9666	-2.05744	2.21857e-66	YGL259W YPS5 SGDID:S000003228, Chr VII from 8470-8967, Genome Release 64-1-1, Uncharacterized ORF, "Protein with similarity to GPI-anchored aspartic proteases such as Yap1p and Yap3p"
YBR067C	24.2059	20.8141	20.1555	21.7863	9.21587	11.9751	10.1813	16.7917	34.6536	21.7109	58.4092	39.1096	26.5839	-2.0544	3.53645e-153	YNL187W SWT21 SGDID:S000005131, Chr XIV from 287994-289067, Genome Release 64-1-1, Verified ORF, "Protein involved in mRNA splicing; contains a consensus nuclear export signal (NES) sequence similar to the consensus sequence recognized by Crm1p; interacts
YBR016W	2.76712	3.12174	1.93155	2.08391	3.05323	3.22426	4.98697	1.87017	4.15323	2.59452	4.17305	10.1456	14.0433	-2.05116	3.35723e-23	YCR010C ADY2 SGDID:S000000603, Chr III from 133124-132273, Genome Release 64-1-1, reverse complement, Verified ORF, "Acetate transporter required for normal sporulation; phosphorylated in mitochondria"
YBR068C	1.30705	1.29901	2.27214	0.975544	1.62686	0.960513	1.28172	1.8571	3.24043	2.55975	1.74837	4.59703	3.24648	-2.04818	0.0013475	YBR182C-A YBR182C-A SGDID:S000028603, Chr II from 595555-595361, Genome Release 64-1-1, reverse complement, Uncharacterized ORF, "Putative protein of unknown function; identified by gene-trapping, microarray-based expression analysis, and genome-wide homo
YPL012W	21.9757	14.2311	12.5055	5.34831	4.61838	4.54454	4.18724	13.3473	19.4201	17.0544	38.5191	19.2349	3.65721	-2.04806	3.26189e-139	YLR196W PWP1 SGDID:S000004186, Chr XII from 543968-545698, Genome Release 64-1-1, Verified ORF, "Protein with WD-40 repeats involved in rRNA processing; associates with trans-acting ribosome biogenesis factors; similar to beta-transducin superfamily"
YBR212W	907.173	610.535	514.342	136.892	33.667	34.6852	22.9641	1391.48	918.032	1191.55	502.483	95.9994	39.4086	-2.0471	0	YBR093C PHO5 SGDID:S000000297, Chr II from 430951-429548, Genome Release 64-1-1, reverse complement, Verified ORF, "Repressible acid phosphatase (1 of 3) that also mediates extracellular nucleotide-derived phosphate hydrolysis; secretory pathway derived c
YGL120C	42.2593	20.9269	16.806	4.08159	2.91714	3.19343	3.80648	28.5545	25.5659	32.5391	45.1497	22.7049	4.98446	-2.04663	1.39603e-193	YBL039C URA7 SGDID:S000000135, Chr II from 145728-143989, Genome Release 64-1-1, reverse complement, Verified ORF, "Major CTP synthase isozyme (see also URA8), catalyzes the ATP-dependent transfer of the amide nitrogen from glutamine to UTP, forming CTP,
YKL217W	19.2483	23.0329	14.1755	16.0177	24.8944	25.7971	28.8554	21.9418	22.7083	29.34	82.3581	74.2015	20.6625	-2.04473	1.16084e-207	YJL108C PRM10 SGDID:S000003644, Chr X from 218856-217705, Genome Release 64-1-1, reverse complement, Verified ORF, "Pheromone-regulated protein, proposed to be involved in mating; predicted to have 5 transmembrane segments; induced by treatment with 8-met
YGR234W	19.5116	24.3289	22.6004	24.0028	8.53138	8.67718	11.5083	19.8048	30.1305	37.95	56.5744	40.8056	15.1649	-2.04399	2.2961e-125	YPL149W ATG5 SGDID:S000006070, Chr XVI from 271310-272194, Genome Release 64-1-1, Verified ORF, "Conserved protein involved in autophagy and the Cvt pathway; undergoes conjugation with Atg12p to form a complex involved in Atg8p lipidation; conjugated Atg1
YFR014C	98.8954	57.9113	58.9505	21.8008	10.3347	11.6586	13.5218	83.2971	104.946	76.7	100.242	64.328	40.7311	-2.04346	0	YGR124W ASN2 SGDID:S000003356, Chr VII from 739944-741662, Genome Release 64-1-1, Verified ORF, "Asparagine synthetase, isozyme of Asn1p; catalyzes the synthesis of L-asparagine from L-aspartate in the asparagine biosynthetic pathway"
YPR013C	6.53524	7.3394	6.94626	5.2029	1.36657	1.28068	2.43527	5.71986	8.03627	11.9211	12.3385	10.1791	5.0645	-2.04278	2.97293e-37	YBR211C AME1 SGDID:S000000415, Chr II from 647132-646158, Genome Release 64-1-1, reverse complement, Verified ORF, "Essential kinetochore protein associated with microtubules and spindle pole bodies; component of the kinetochore sub-complex COMA (Ctf19p,
YER045C	312.326	195.257	230.959	157.573	131.316	127.937	151.515	440.101	646.732	219.864	401.746	253.583	301.916	-2.04084	0	YHR049W FSH1 SGDID:S000001091, Chr VIII from 206462-207193, Genome Release 64-1-1, Verified ORF, "Putative serine hydrolase that localizes to both the nucleus and cytoplasm; sequence is similar to S. cerevisiae Fsh2p and Fsh3p and the human candidate tumo
YPL137C	13.8957	10.4471	12.6591	13.8643	15.2346	15.2027	13.7323	10.0252	10.4243	13.6572	13.2631	28.6507	90.739	-2.03974	8.78665e-198	YGR287C IMA1 SGDID:S000003519, Chr VII from 1068991-1067222, Genome Release 64-1-1, reverse complement, Verified ORF, "Major isomaltase (alpha-1,6-glucosidase) required for isomaltose utilization; has specificity for isomaltose, palatinose, and methyl-alp
YMR120C	111.831	115.391	138.21	142.879	74.0388	69.1215	52.281	90.8065	160.485	136.496	161.108	318.319	353.337	-2.03928	0	YIL056W VHR1 SGDID:S000001318, Chr IX from 249991-251913, Genome Release 64-1-1, Verified ORF, "Transcriptional activator, required for the vitamin H-responsive element (VHRE) mediated induction of VHT1 (Vitamin H transporter) and BIO5 (biotin biosynthesi
YPL117C	9.59617	10.3637	7.94369	9.93175	5.79693	5.1401	4.3287	8.21709	12.625	19.3303	19.3156	18.0004	13.5384	-2.03857	2.81065e-63	YJL213W YJL213W SGDID:S000003749, Chr X from 32163-33158, Genome Release 64-1-1, Verified ORF, "Protein of unknown function that may interact with ribosomes; periodically expressed during the yeast metabolic cycle; phosphorylated in vitro by the mitotic e
YMR086W	56.872	187.944	185.12	157.109	59.5164	67.9177	56.3579	130.993	238.58	192.334	233.476	335.969	195.232	-2.03578	0	YLR438W CAR2 SGDID:S000004430, Chr XII from 1012501-1013775, Genome Release 64-1-1, Verified ORF, "L-ornithine transaminase (OTAse), catalyzes the second step of arginine degradation, expression is dually-regulated by allophanate induction and a specific
YMR266W	12.6784	19.7125	17.3981	24.7138	27.494	27.3746	18.617	9.87975	12.2164	15.7973	45.5825	68.8569	98.3358	-2.0352	0	YIL155C GUT2 SGDID:S000001417, Chr IX from 53708-51759, Genome Release 64-1-1, reverse complement, Verified ORF, "Mitochondrial glycerol-3-phosphate dehydrogenase; expression is repressed by both glucose and cAMP and derepressed by non-fermentable carbon
YNR019W	44.4288	35.209	27.4445	13.0454	8.1788	9.38939	8.9495	36.4963	46.8565	41.3174	74.1667	36.142	9.47946	-2.03408	6.57434e-261	YMR131C RRB1 SGDID:S000004738, Chr XIII from 534698-533163, Genome Release 64-1-1, reverse complement, Verified ORF, "Essential nuclear protein involved in early steps of ribosome biogenesis; physically interacts with the ribosomal protein Rpl3p"
YEL063C	210.353	152.498	168.562	30.1245	5.96517	8.58237	5.74103	375.133	252.169	293.508	93.8361	28.3666	25.9267	-2.03093	0	YBR092C PHO3 SGDID:S000000296, Chr II from 429101-427698, Genome Release 64-1-1, reverse complement, Verified ORF, "Constitutively expressed acid phosphatase similar to Pho5p; brought to the cell surface by transport vesicles; hydrolyzes thiamin phosphate
YOR009W	20.2741	10.7144	8.79102	2.74504	2.12866	1.80183	2.41189	10.6341	12.4234	16.5406	24.3347	13.7669	3.40283	-2.02181	1.89023e-154	YCR057C PWP2 SGDID:S000000653, Chr III from 223228-220457, Genome Release 64-1-1, reverse complement, Verified ORF, "Conserved 90S pre-ribosomal component essential for proper endonucleolytic cleavage of the 35 S rRNA precursor at A0, A1, and A2 sites; co
YJL167W	2.31704	3.07039	2.68526	1.15292	2.30719	1.13515	2.27214	4.3895	2.68072	1.72866	2.36143	7.76122	7.28982	-2.02143	0.000348601	YLR157W-E YLR157W-E SGDID:S000028678, Chr XII from 481873-482037, Genome Release 64-1-1, Uncharacterized ORF, "Putative protein of unknown function identified by gene-trapping, microarray-based expression analysis, and genome-wide homology searching; part
YMR202W	44.9845	30.673	32.6941	15.3568	4.42263	5.63518	4.69047	31.5209	26.8791	79.7826	51.7513	36.8502	11.8805	-2.01985	7.3028e-176	YNR041C COQ2 SGDID:S000005324, Chr XIV from 701659-700541, Genome Release 64-1-1, reverse complement, Verified ORF, "Para hydroxybenzoate: polyprenyl transferase, catalyzes the second step in ubiquinone (coenzyme Q) biosynthesis"
YDR406W	39.2114	15.7737	17.7366	5.10999	2.90511	2.28694	3.31874	23.3464	29.8583	16.9779	43.0848	22.6333	6.26106	-2.01911	1.00312e-54	YPL211W NIP7 SGDID:S000006132, Chr XVI from 153495-154040, Genome Release 64-1-1, Verified ORF, "Nucleolar protein required for 60S ribosome subunit biogenesis, constituent of 66S pre-ribosomal particles; physically interacts with Nop8p and the exosome su
YER081W	28.5873	22.4211	27.9412	41.5309	62.4188	60.6335	49.4804	22.4458	21.3474	50.943	101.446	157.652	137.563	-2.01633	0	YGR052W FMP48 SGDID:S000003284, Chr VII from 593596-594705, Genome Release 64-1-1, Uncharacterized ORF, "Putative protein of unknown function; the authentic, non-tagged protein is detected in highly purified mitochondria in high-throughput studies; induce
YAL053W	45.3262	39.9541	46.4392	32.2435	11.9638	12.0515	9.04591	28.7377	47.5466	110.88	86.4844	40.5695	18.726	-2.01596	5.29082e-248	[NODE_1217_length_424277_cov_7.824264;918;2036;-;AUGUSTUS;]
YNR033W	26.1242	19.5485	20.0154	7.98598	7.25241	6.83733	7.99758	15.7643	26.1231	28.4546	53.0717	25.0247	7.53956	-2.01549	4.36842e-158	YNR053C NOG2 SGDID:S000005336, Chr XIV from 721770-721120,723112-722303, Genome Release 64-1-1, reverse complement, intron sequence removed, Verified ORF, "Putative GTPase that associates with pre-60S ribosomal subunits in the nucleolus and is required fo
YJL172W	43.8312	30.1796	30.6683	20.8565	14.5296	15.6221	12.8172	40.3438	43.1871	109.83	44.0107	34.4211	24.8523	-2.00951	1.57955e-212	YGL255W ZRT1 SGDID:S000003224, Chr VII from 20978-22108, Genome Release 64-1-1, Verified ORF, "High-affinity zinc transporter of the plasma membrane, responsible for the majority of zinc uptake; transcription is induced under low-zinc conditions by the Za
YER043C	12.3486	11.7817	12.7572	9.17566	3.115	2.4199	2.09894	6.55022	12.0825	32.6134	15.9832	14.3943	11.1236	-2.00765	1.14847e-24	YAL065C YAL065C SGDID:S000001817, Chr I from 11951-11565, Genome Release 64-1-1, reverse complement, Uncharacterized ORF, "Putative protein of unknown function; has homology to FLO1; possible pseudogene"
YJR150C	265.201	185.782	152.391	233.011	234.161	222.752	209.353	131.96	107.331	132.809	91.9976	101.292	88.6055	2.00102	0	YIL121W QDR2 SGDID:S000001383, Chr IX from 132244-133872, Genome Release 64-1-1, Verified ORF, "Multidrug transporter of the major facilitator superfamily, required for resistance to quinidine, barban, cisplatin, and bleomycin; may have a role in potassiu
YGR281W	16.6075	10.5545	8.64139	12.817	13.7245	15.0549	27.1428	6.67764	7.95457	6.95373	4.92227	8.51463	10.1021	2.01622	1.17852e-34	YPL021W ECM23 SGDID:S000005942, Chr XVI from 511101-511664, Genome Release 64-1-1, Verified ORF, "Non-essential protein of unconfirmed function; affects pre-rRNA processing, may act as a negative regulator of the transcription of genes involved in pseudoh
YDR037W	162.019	178.884	265.083	447.938	1020.59	881.538	984.253	111.735	129.887	204.171	308.462	307.837	577.061	2.02021	0	YHR001W-A QCR10 SGDID:S000003529, Chr VIII from 107826-107831,107895-108122, Genome Release 64-1-1, intron sequence removed, Verified ORF, "Subunit of the ubiqunol-cytochrome c oxidoreductase complex which includes Cobp, Rip1p, Cyt1p, Cor1p, Qcr2p, Qcr6p,
YER026C	12.3326	17.1595	16.8788	56.1148	60.9234	59.9495	42.1262	5.29572	10.6673	10.8111	18.5915	29.0545	35.9416	2.0214	3.56231e-140	YKL107W YKL107W SGDID:S000001590, Chr XI from 236141-237070, Genome Release 64-1-1, Uncharacterized ORF, "Putative protein of unknown function; proposed to be a palmitoylated membrane protein"
YLR134W	94.5062	85.7912	90.2007	311.234	343.238	305.866	356.559	54.2647	84.6377	57.5692	102.622	99.0801	261.937	2.03261	2.72051e-296	YLR053C YLR053C SGDID:S000004043, Chr XII from 248426-248100, Genome Release 64-1-1, reverse complement, Uncharacterized ORF, "Putative protein of unknown function"
YML028W	24.477	35.0515	22.609	27.4827	36.3884	34.3648	22.9444	16.2249	11.334	13.7235	14.9601	17.7943	11.6476	2.03451	8.46952e-152	YHR176W FMO1 SGDID:S000001219, Chr VIII from 454229-455527, Genome Release 64-1-1, Verified ORF, "Flavin-containing monooxygenase, localized to the cytoplasmic face of the ER membrane; catalyzes oxidation of biological thiols to maintain the ER redox buff
YNL112W	267.985	231.684	236.517	282.401	668.026	622.768	916.245	199.975	172.091	155.498	209.652	255.223	361.257	2.03957	0	YBR177C EHT1 SGDID:S000000381, Chr II from 586162-584807, Genome Release 64-1-1, reverse complement, Verified ORF, "Acyl-coenzymeA:ethanol O-acyltransferase that plays a minor role in medium-chain fatty acid ethyl ester biosynthesis; possesses short-chain
YHL024W	47.7807	66.4552	46.3113	60.3767	144.316	160.937	85.0664	40.3752	46.9888	47.909	50.6801	47.4814	21.4642	2.04293	0	YIL046W MET30 SGDID:S000001308, Chr IX from 268651-270573, Genome Release 64-1-1, Verified ORF, "F-box protein containing five copies of the WD40 motif, controls cell cycle function, sulfur metabolism, and methionine biosynthesis as part of the ubiquitin
YBR286W	114.442	178.315	189.192	396.593	579.238	538.762	564.136	114.835	145.777	169.668	208.063	227.054	193.39	2.04473	0	YIL111W COX5B SGDID:S000001373, Chr IX from 155222-155222,155311-155765, Genome Release 64-1-1, intron sequence removed, Verified ORF, "Subunit Vb of cytochrome c oxidase, which is the terminal member of the mitochondrial inner membrane electron transport
YMR008C	324.788	347.214	359.012	527.336	491.448	426.361	484.984	244.286	157.431	143.605	111.25	152.071	452.478	2.05529	0	YDL021W GPM2 SGDID:S000002179, Chr IV from 413953-414888, Genome Release 64-1-1, Verified ORF, "Homolog of Gpm1p phosphoglycerate mutase, which converts 3-phosphoglycerate to 2-phosphoglycerate in glycolysis; may be non-functional derivative of a gene dup
YPL274W	76.6925	295.317	30.2446	34.6727	70.3238	63.2535	36.8336	101.207	34.0325	26.228	35.8287	29.1237	33.8881	2.0555	1.91871e-216	YKL001C MET14 SGDID:S000001484, Chr XI from 439385-438777, Genome Release 64-1-1, reverse complement, Verified ORF, "Adenylylsulfate kinase, required for sulfate assimilation and involved in methionine metabolism"
YOR374W	8.41927	5.32477	5.70228	4.76054	2.66747	3.37478	3.75278	4.56745	1.32828	2.78377	1.4626	2.30739	2.28131	2.05863	3.72914e-08	YJR086W STE18 SGDID:S000003846, Chr X from 586068-586400, Genome Release 64-1-1, Verified ORF, "G protein gamma subunit, forms a dimer with Ste4p to activate the mating signaling pathway, forms a heterotrimer with Gpa1p and Ste4p to dampen signaling; C-te
YGL077C	18.473	15.9647	19.2368	42.3624	70.9121	61.3841	74.473	12.7812	14.7794	10.1868	18.4859	22.8679	45.7508	2.06004	1.69373e-128	YMR188C MRPS17 SGDID:S000004800, Chr XIII from 637004-636291, Genome Release 64-1-1, reverse complement, Verified ORF, "Mitochondrial ribosomal protein of the small subunit"
YGR088W	5.30988	3.1085	2.31216	0.868635	0.507002	0.285084	0.927271	1.32286	1.58692	1.54662	0.277994	0.80403	0.28907	2.06116	2.30553e-08	YHR014W SPO13 SGDID:S000001056, Chr VIII from 132047-132922, Genome Release 64-1-1, Verified ORF, "Meiosis-specific protein, involved in maintaining sister chromatid cohesion during meiosis I as well as promoting proper attachment of kinetochores to the s
YFR044C	20.5527	22.9291	27.7186	54.0191	103.492	88.1793	100.847	19.5162	25.5528	12.525	28.7756	36.2965	48.2695	2.06538	0	YML034W SRC1 SGDID:S000004497, Chr XIII from 209525-211444,211571-212155, Genome Release 64-1-1, intron sequence removed, Verified ORF, "Inner nuclear membrane protein; functions in regulation of subtelomeric genes and is linked to TREX (transcription exp
YMR316W	3928.71	5407.33	6930.51	11789.1	20160.7	18984.6	23154.4	2843.07	4132.64	5760.03	6940.79	7092.24	10150.4	2.06602	0	YNL160W YGP1 SGDID:S000005104, Chr XIV from 336545-337609, Genome Release 64-1-1, Verified ORF, "Cell wall-related secretory glycoprotein; induced by nutrient deprivation-associated growth arrest and upon entry into stationary phase; may be involved in ad
YBR106W	47.1315	41.4137	31.1453	83.5407	143.815	139.93	201.535	39.5473	23.2694	35.5405	27.0581	48.3782	115.961	2.07073	1.81109e-130	YJL144W YJL144W SGDID:S000003680, Chr X from 146359-146673, Genome Release 64-1-1, Verified ORF, "Cytoplasmic hydrophilin with a role in dessication resistance; expression induced by osmotic stress, starvation and during stationary phase; GFP-fusion prote
YMR318C	207.217	427.772	576.442	1985.51	3236.21	3118.07	3341.89	218.816	488.166	704.338	883.165	1290.33	1670.05	2.07178	0	YJR096W YJR096W SGDID:S000003857, Chr X from 611195-612043, Genome Release 64-1-1, Verified ORF, "Putative xylose and arabinose reductase; member of the aldo-keto reductase (AKR) family; GFP-fusion protein is induced in response to the DNA-damaging agent
YPL093W	21447.7	22859.1	21150.8	25113.6	34981.7	37188.5	44177.9	16880.7	16040.6	10665.1	14173.4	13835.6	14008.9	2.074	0	YGR254W ENO1 SGDID:S000003486, Chr VII from 1000927-1002240, Genome Release 64-1-1, Verified ORF, "Enolase I, a phosphopyruvate hydratase that catalyzes the conversion of 2-phosphoglycerate to phosphoenolpyruvate during glycolysis and the reverse reaction
YNL280C	139.274	182.438	60.0239	30.399	91.2981	83.2445	56.3056	110.186	57.7452	31.5141	24.8448	27.0989	26.3183	2.0752	0	YJL060W BNA3 SGDID:S000003596, Chr X from 323386-324720, Genome Release 64-1-1, Verified ORF, "Kynurenine aminotransferase, catalyzes formation of kynurenic acid from kynurenine; potential Cdc28p substrate"
YMR122W-A	30.3532	30.2433	28.8473	73.5561	144.199	127.742	138.903	22.8254	36.6876	25.7571	54.1949	45.7912	43.8156	2.08081	2.62156e-285	YNL155W YNL155W SGDID:S000005099, Chr XIV from 342516-343340, Genome Release 64-1-1, Uncharacterized ORF, "Putative protein of unknown function; contains a DHHC domain and an AN1-type zinc finger; predicted to have thiol-disulfide oxidoreductase active si
YLR110C	46.4327	28.7849	41.0095	61.8549	284.279	248.112	306.558	32.5032	24.8012	42.9079	105.07	77.2426	117.295	2.09405	0	YLR168C UPS2 SGDID:S000004158, Chr XII from 500270-499578, Genome Release 64-1-1, reverse complement, Verified ORF, "Mitochondrial intermembrane space protein involved in regulation of mitochondrial cardiolipin and phosphatidylethanolamine levels; null ha
YDR497C	58.9657	41.1845	37.1805	32.7152	32.2415	28.3788	31.1205	28.1378	23.0758	13.9623	14.4941	13.0349	15.8389	2.09944	7.69807e-207	YDR300C PRO1 SGDID:S000002708, Chr IV from 1062791-1061505, Genome Release 64-1-1, reverse complement, Verified ORF, "Gamma-glutamyl kinase, catalyzes the first step in proline biosynthesis"
YBL075C	13.3388	9.41573	8.05207	5.68413	12.5329	11.1596	8.72023	5.36495	3.32392	4.93754	4.05218	6.70202	3.9078	2.11169	4.16994e-81	YOL152W FRE7 SGDID:S000005512, Chr XV from 40748-42610, Genome Release 64-1-1, Verified ORF, "Putative ferric reductase with similarity to Fre2p; expression induced by low copper levels"
YGR060W	11.042	16.8484	16.3239	45.958	75.4775	67.1429	98.2798	4.42977	13.6554	15.3373	33.7109	30.6117	30.0076	2.12346	2.36085e-205	YHR139C SPS100 SGDID:S000001181, Chr VIII from 379199-378219, Genome Release 64-1-1, reverse complement, Verified ORF, "Protein required for spore wall maturation; expressed during sporulation; may be a component of the spore wall; expression also induced
YGR054W	560.193	341.206	331.971	462.367	1521.26	1361.01	1784.21	330.447	393.282	270.559	439.102	372.341	731.155	2.12784	0	YMR195W ICY1 SGDID:S000004808, Chr XIII from 654034-654417, Genome Release 64-1-1, Verified ORF, "Protein of unknown function, required for viability in rich media of cells lacking mitochondrial DNA; mutants have an invasive growth defect with elongated m
YOL126C	15.7962	9.75889	11.4504	16.8882	23.3811	15.8959	20.3046	5.33799	7.40902	5.97214	6.28183	9.1165	11.3464	2.13746	8.55874e-45	YNL260C YNL260C SGDID:S000005204, Chr XIV from 157455-156859, Genome Release 64-1-1, reverse complement, Uncharacterized ORF, "Putative protein of unknown function with similarity to a human protein overexpressed in oral cancers; essential gene with defec
YBR093C	333.312	351.26	454.172	1509.24	4435.77	3740.89	4704.37	237.822	317.79	421.38	978.649	1220.88	2925.79	2.13798	0	YEL039C CYC7 SGDID:S000000765, Chr V from 79977-79636, Genome Release 64-1-1, reverse complement, Verified ORF, "Cytochrome c isoform 2, expressed under hypoxic conditions; electron carrier of the mitochondrial intermembrane space that transfers electrons
YGR124W	46.6511	37.2233	56.3253	143.523	44.3756	44.7811	51.326	19.6156	31.9703	17.9329	36.3835	35.5405	23.363	2.14449	1.56584e-183	YGR095C RRP46 SGDID:S000003327, Chr VII from 676342-675671, Genome Release 64-1-1, reverse complement, Verified ORF, "Exosome non-catalytic core component; involved in 3'-5' RNA processing and degradation in both the nucleus and the cytoplasm; has similar
YHR049W	303.481	112.799	47.4351	23.1776	15.3879	14.4003	30.8589	108.585	20.2639	40.8993	23.8298	20.1903	16.3723	2.15246	0	YIL066C RNR3 SGDID:S000001328, Chr IX from 240708-238099, Genome Release 64-1-1, reverse complement, Verified ORF, "Minor isoform of the large subunit of ribonucleotide-diphosphate reductase; the RNR complex catalyzes rate-limiting step in dNTP synthesis,
YIL056W	37.4873	35.5544	38.2592	63.7026	74.3634	68.9548	79.9524	22.4178	24.8968	23.4405	27.0082	28.0316	31.799	2.15559	0	YGL134W PCL10 SGDID:S000003102, Chr VII from 255663-256964, Genome Release 64-1-1, Verified ORF, "Pho85p cyclin; recruits, activates, and targets Pho85p cyclin-dependent protein kinase to its substrate"
YLR438W	333.473	286.197	196.203	164.363	408.229	417.432	563.444	205.139	187.851	199.826	147.671	126.943	86.6781	2.16237	0	YLR375W STP3 SGDID:S000004367, Chr XII from 871697-872728, Genome Release 64-1-1, Verified ORF, "Zinc-finger protein of unknown function, possibly involved in pre-tRNA splicing and in uptake of branched-chain amino acids"
YIL155C	24.1044	24.2016	16.8788	13.911	33.7404	34.6529	67.4728	20.0998	22.7282	8.29155	15.8573	10.3739	7.55749	2.164	1.22833e-182	YBL069W AST1 SGDID:S000000165, Chr II from 90741-92030, Genome Release 64-1-1, Verified ORF, "Peripheral membrane protein that interacts with the plasma membrane ATPase Pma1p and has a role in its targeting to the plasma membrane, possibly by influencing
YBR092C	113.228	69.5702	50.9632	47.3345	91.8949	104.642	145.796	44.0341	48.3554	58.2511	35.2136	39.9812	25.4117	2.16461	7.28662e-175	YER187W YER187W SGDID:S000000989, Chr V from 566230-566655, Genome Release 64-1-1, Uncharacterized ORF, "Putative protein of unknown function; induced in respiratory-deficient cells"
YGR052W	168.75	425.595	375.748	743.698	2115.29	2020.66	2267.84	164.391	279.843	349.53	591.869	596.195	1149.03	2.17319	0	YPR127W YPR127W SGDID:S000006331, Chr XVI from 790083-791120, Genome Release 64-1-1, Verified ORF, "Protein of unknown function, differentially expressed during alcoholic fermentation; expression activated by transcription factor YRM1/YOR172W; green fluor
YIL121W	198.729	205.523	217.7	239.521	471.004	440.616	537.714	145.513	142.088	81.1462	106.502	172.555	268.216	2.1791	0	YJL082W IML2 SGDID:S000003618, Chr X from 281185-283380, Genome Release 64-1-1, Verified ORF, "Protein of unknown function; the authentic, non-tagged protein is detected in highly purified mitochondria in high-throughput studies"
YHR001W-A	30.3261	24.0446	27.2184	44.7092	54.96	49.0922	74.0978	16.8516	21.2302	13.254	19.1593	23.8876	22.276	2.22409	0	YER098W UBP9 SGDID:S000000900, Chr V from 355466-357730, Genome Release 64-1-1, Verified ORF, "Ubiquitin carboxyl-terminal hydrolase, ubiquitin-specific protease that cleaves ubiquitin-protein fusions"
YBR177C	29.0555	34.8692	36.38	80.2013	171.936	163.644	195.578	28.3164	39.9849	27.3511	47.908	47.0252	77.7523	2.24024	0	YJL165C HAL5 SGDID:S000003701, Chr X from 109461-106894, Genome Release 64-1-1, reverse complement, Verified ORF, "Putative protein kinase; overexpression increases sodium and lithium tolerance, whereas gene disruption increases cation and low pH sensitiv
YIL046W	41.9941	59.2784	66.5709	161.952	252.728	244.982	147.698	33.9535	51.1663	46.7785	47.2961	63.5427	128.251	2.25279	0	YEL012W UBC8 SGDID:S000000738, Chr V from 131772-131776,131900-132551, Genome Release 64-1-1, intron sequence removed, Verified ORF, "Ubiquitin-conjugating enzyme that negatively regulates gluconeogenesis by mediating the glucose-induced ubiquitination of
YIL111W	833.342	336.213	143.147	56.0954	51.2773	51.5881	49.7859	191.972	161.976	52.3686	64.8741	53.6804	66.151	2.25578	0	YEL071W DLD3 SGDID:S000000797, Chr V from 16355-17845, Genome Release 64-1-1, Verified ORF, "D-lactate dehydrogenase, part of the retrograde regulon which consists of genes whose expression is stimulated by damage to mitochondria and reduced in cells grow
YDL021W	34.6015	41.4911	49.2958	162.776	269.711	229.378	197.654	23.4622	35.1706	42.5538	72.9171	54.5441	132.821	2.27596	0	YDL070W BDF2 SGDID:S000002228, Chr IV from 331024-332940, Genome Release 64-1-1, Verified ORF, "Protein involved in transcription initiation at TATA-containing promoters; associates with the basal transcription factor TFIID; contains two bromodomains; cor
YML034W	689.249	229.661	186.92	100.939	247.844	270.639	440.834	213.777	133.35	159.323	101.459	95.8273	130.106	2.28691	0	YDL131W LYS21 SGDID:S000002289, Chr IV from 227393-228715, Genome Release 64-1-1, Verified ORF, "Homocitrate synthase isozyme, catalyzes the condensation of acetyl-CoA and alpha-ketoglutarate to form homocitrate, which is the first step in the lysine bios
YNL160W	143.871	181.352	61.9093	77.6044	527.65	557.951	756.191	164.766	121.611	44.7623	54.9852	46.2699	446.533	2.30386	0	YPL250C ICY2 SGDID:S000006171, Chr XVI from 74719-74309, Genome Release 64-1-1, reverse complement, Verified ORF, "Protein of unknown function; mobilized into polysomes upon a shift from a fermentable to nonfermentable carbon source; potential Cdc28p subs
YJR096W	44.7446	42.2178	40.509	45.9373	60.0638	43.8421	73.8697	24.786	26.1179	23.4522	16.8843	21.0588	19.9767	2.31245	1.51912e-60	YAR029W YAR029W SGDID:S000000077, Chr I from 186321-186545, Genome Release 64-1-1, Uncharacterized ORF, "Member of DUP240 gene family but contains no transmembrane domains; green fluorescent protein (GFP)-fusion protein localizes to the cytoplasm in a pun
YGR254W	63.1012	68.923	84.4183	123.232	296.286	294.937	447.801	44.3263	68.8215	59.6162	105.734	101.356	119.055	2.31334	0	YOL130W ALR1 SGDID:S000005490, Chr XV from 74400-76979, Genome Release 64-1-1, Verified ORF, "Plasma membrane Mg(2+) transporter, expression and turnover are regulated by Mg(2+) concentration; overexpression confers increased tolerance to Al(3+) and Ga(3+
YJL060W	2.23064	2.02414	1.34876	2.99197	3.7663	2.28067	5.51607	0.77167	1.2503	0.21707	0.889582	0.292375	3.95062	2.32226	1.4875e-11	YGL033W HOP2 SGDID:S000003001, Chr VII from 435625-435679,435750-436351, Genome Release 64-1-1, intron sequence removed, Verified ORF, "Meiosis-specific protein that localizes to chromosomes, preventing synapsis between nonhomologous chromosomes and ensur
YLR168C	25.549	15.6022	11.0079	7.96459	8.88881	7.23865	6.64079	10.4966	5.18939	5.85616	3.05874	4.02121	3.05827	2.33752	1.22032e-14	YDL085C-A YDL085C-A SGDID:S000007588, Chr IV from 302670-302464, Genome Release 64-1-1, reverse complement, Uncharacterized ORF, "Putative protein of unknown function; green fluorescent protein (GFP)-fusion protein localizes to the cytoplasm and nucleus"
YMR195W	417.436	476.996	395.8	688.721	1582.48	1582.72	1423.89	369.37	405.037	222.336	396.642	495.144	488.783	2.35301	0	YDL168W SFA1 SGDID:S000002327, Chr IV from 159604-160764, Genome Release 64-1-1, Verified ORF, "Bifunctional enzyme containing both alcohol dehydrogenase and glutathione-dependent formaldehyde dehydrogenase activities, functions in formaldehyde detoxifica
YEL039C	43.2545	60.8005	36.2055	52.1774	145.085	136.855	70.7643	36.3848	34.4353	29.4101	41.8221	28.9629	24.5264	2.36108	0	YPR169W JIP5 SGDID:S000006373, Chr XVI from 878690-880168, Genome Release 64-1-1, Verified ORF, "Essential protein required for biogenesis of the large ribosomal subunit; interacts with proteins involved in RNA processing, ribosome biogenesis, ubiquitinat
YIL066C	14.1146	2.68903	1.97098	1.16679	0.718445	0.26511	0.707531	1.48647	0.760228	1.36256	1.34429	1.58602	1.25448	2.37079	2.2065e-25	YKL178C STE3 SGDID:S000001661, Chr XI from 114627-113215, Genome Release 64-1-1, reverse complement, Verified ORF, "Receptor for a factor pheromone, couples to MAP kinase cascade to mediate pheromone response; transcribed in alpha cells and required for m
YGL134W	40.3734	66.4203	28.8285	23.6878	27.6216	26.3727	8.34913	19.9798	13.6182	10.5527	9.65694	14.7195	13.0979	2.3708	1.69595e-121	YEL072W RMD6 SGDID:S000000798, Chr V from 13720-14415, Genome Release 64-1-1, Verified ORF, "Protein required for sporulation"
YLR375W	20.2346	19.0207	17.7862	32.637	73.5902	68.7886	92.4939	14.9526	21.4705	11.7568	20.7387	16.3403	29.5883	2.39147	0	YER038C KRE29 SGDID:S000000840, Chr V from 228252-226858, Genome Release 64-1-1, reverse complement, Verified ORF, "Essential subunit of the Mms21-Smc5-Smc6 complex, required for growth and DNA repair; heterozygous mutant shows haploinsufficiency in K1 ki
YPR127W	101.869	79.5502	58.1666	62.7951	179.476	164.338	186.39	47.7925	28.8502	45.4969	24.246	50.3293	105.265	2.42341	0	YOL011W PLB3 SGDID:S000005371, Chr XV from 305349-307409, Genome Release 64-1-1, Verified ORF, "Phospholipase B (lysophospholipase) involved in phospholipid metabolism; hydrolyzes phosphatidylinositol and phosphatidylserine and displays transacylase activ
YJL082W	29.9773	51.8371	29.6447	45.0829	100.793	92.5963	41.524	28.2678	27.7282	19.4064	28.8734	17.2908	14.8249	2.43452	3.97953e-153	YPR168W NUT2 SGDID:S000006372, Chr XVI from 878076-878549, Genome Release 64-1-1, Verified ORF, "Subunit of the RNA polymerase II mediator complex; associates with core polymerase subunits to form the RNA polymerase II holoenzyme; required for transcripti
YER098W	483.867	481.698	423.064	506.475	1154.42	1091.73	660.006	90.7643	138.462	289.905	293.07	373.567	478.487	2.43886	0	YML131W YML131W SGDID:S000004600, Chr XIII from 10198-11295, Genome Release 64-1-1, Uncharacterized ORF, "Putative protein of unknown function with similarity to medium chain dehydrogenase/reductases; expression induced by stresses including osmotic shock
YJL165C	774.933	1695.69	204.442	91.672	404.402	417.111	112.424	859.464	240.447	126.323	64.2828	45.5644	70.609	2.44931	0	YLR303W MET17 SGDID:S000004294, Chr XII from 732542-733876, Genome Release 64-1-1, Verified ORF, "Methionine and cysteine synthase (O-acetyl homoserine-O-acetyl serine sulfhydrylase), required for sulfur amino acid synthesis"
YEL012W	332.586	630.535	766.991	2501.35	5386.83	4550.29	4610.57	342.536	452.478	720.903	822.057	1129.69	2985.57	2.48173	0	YGR008C STF2 SGDID:S000003240, Chr VII from 508364-508110, Genome Release 64-1-1, reverse complement, Verified ORF, "Protein involved in regulation of the mitochondrial F1F0-ATP synthase; Stf1p and Stf2p may act as stabilizing factors that enhance inhibit
YEL071W	98.2743	388.536	37.3756	18.9075	42.4224	40.1996	9.03086	130.236	32.0056	14.6236	14.8397	26.4291	16.0326	2.48407	0	YJR010W MET3 SGDID:S000003771, Chr X from 456239-457774, Genome Release 64-1-1, Verified ORF, "ATP sulfurylase, catalyzes the primary step of intracellular sulfate activation, essential for assimilatory reduction of sulfate to sulfide, involved in methion
YDL070W	1.38368	1.71897	0.755971	1.30814	3.92673	4.27069	7.93768	1.41551	0.960519	0.541967	1.00476	1.18188	2.2683	2.49182	1.97162e-18	YDR374C YDR374C SGDID:S000002782, Chr IV from 1224394-1223474, Genome Release 64-1-1, reverse complement, Uncharacterized ORF, "Putative protein of unknown function"
YDL131W	70.285	122.142	26.7354	29.8497	80.5608	72.6006	31.9574	62.0143	31.4334	12.1567	17.784	12.3824	17.7193	2.50777	8.6905e-294	YPR167C MET16 SGDID:S000006371, Chr XVI from 877632-876847, Genome Release 64-1-1, reverse complement, Verified ORF, "3'-phosphoadenylsulfate reductase, reduces 3'-phosphoadenylyl sulfate to adenosine-3',5'-bisphosphate and free sulfite using reduced thio
YPL250C	20.716	15.0512	15.6381	15.6293	35.9314	32.1693	70.661	11.8586	13.2013	7.82539	16.5779	14.542	4.6811	2.50883	3.07576e-303	YPL030W TRM44 SGDID:S000005951, Chr XVI from 493543-495246, Genome Release 64-1-1, Verified ORF, "tRNA(Ser) Um(44) 2'-O-methyltransferase; involved in maintaining levels of the tRNA-Ser species tS(CGA) and tS(UGA); conserved among metazoans and fungi but
YOL130W	189.743	339.249	57.0521	37.3373	145.685	136.491	22.228	155.16	54.7516	24.6092	29.702	34.9658	30.5783	2.53318	0	YJR137C MET5 SGDID:S000003898, Chr X from 683285-678957, Genome Release 64-1-1, reverse complement, Verified ORF, "Sulfite reductase beta subunit, involved in amino acid biosynthesis, transcription repressed by methionine"
YDL168W	14.1451	15.5814	18.5753	37.0003	87.8238	81.3565	102.078	9.55735	17.8925	12.3011	24.5699	27.6363	24.5393	2.55695	0	YOR119C RIO1 SGDID:S000005645, Chr XV from 550246-548792, Genome Release 64-1-1, reverse complement, Verified ORF, "Essential serine kinase involved in cell cycle progression and processing of the 20S pre-rRNA into mature 18S rRNA"
YPR169W	96.3847	179.924	47.4823	39.9299	75.9983	75.8089	31.9476	46.3016	35.6381	26.5511	23.4689	34.0529	20.1488	2.56816	0	YNL277W MET2 SGDID:S000005221, Chr XIV from 117349-118809, Genome Release 64-1-1, Verified ORF, "L-homoserine-O-acetyltransferase, catalyzes the conversion of homoserine to O-acetyl homoserine which is the first step of the methionine biosynthetic pathway
YER038C	4553.39	1272.42	475.94	306.429	1016.15	1014.66	800.486	917.322	282.285	530.212	206.186	452.02	885.813	2.57767	0	YHR092C HXT4 SGDID:S000001134, Chr VIII from 288811-287081, Genome Release 64-1-1, reverse complement, Verified ORF, "High-affinity glucose transporter of the major facilitator superfamily, expression is induced by low levels of glucose and repressed by h
YOL011W	3.47556	3.93393	2.78116	4.51559	9.90169	10.0272	15.3369	0.8779	2.48924	1.18846	1.77108	2.61941	7.48165	2.59757	7.4764e-32	YGL183C MND1 SGDID:S000003151, Chr VII from 157199-156543,157285-157283, Genome Release 64-1-1, reverse complement, intron sequence removed, Verified ORF, "Protein required for recombination and meiotic nuclear division; forms a complex with Hop2p, which
YML131W	50.8746	72.7603	82.3711	200.987	557.522	515.367	611.168	53.6613	92.5458	51.7451	127.365	163.979	180.177	2.6177	0	YMR104C YPK2 SGDID:S000004710, Chr XIII from 475453-473420, Genome Release 64-1-1, reverse complement, Verified ORF, "Protein kinase with similarity to serine/threonine protein kinase Ypk1p; functionally redundant with YPK1 at the genetic level; participa
YLR303W	264.213	127.555	121.926	91.4512	372.184	325.187	808.522	110.581	104.891	101.944	137.058	91.2723	136.633	2.62688	0	YOL136C PFK27 SGDID:S000005496, Chr XV from 68754-67561, Genome Release 64-1-1, reverse complement, Verified ORF, "6-phosphofructo-2-kinase, catalyzes synthesis of fructose-2,6-bisphosphate; inhibited by phosphoenolpyruvate and sn-glycerol 3-phosphate, ex
YGR008C	2.24361	1.18923	1.78297	3.87012	7.74479	5.42262	12.4674	1.19011	2.07661	0.502164	1.48629	3.75763	2.22909	2.63247	1.88159e-15	YLR013W GAT3 SGDID:S000004003, Chr XII from 171339-171764, Genome Release 64-1-1, Verified ORF, "Protein containing GATA family zinc finger motifs"
YJR010W	183.834	251.865	196.307	455.163	1102.58	976.895	1208.99	164.047	257.725	125.415	267.169	193.349	374.398	2.66235	0	YER037W PHM8 SGDID:S000000839, Chr V from 225889-226854, Genome Release 64-1-1, Verified ORF, "Lysophosphatidic acid (LPA) phosphatase involved in LPA hydrolysis in response to phosphate starvation; phosphatase activity is soluble and Mg2+ dependent; expr
YJR137C	354.141	380.627	508.806	1665.36	4352.51	3463.41	5262.67	258.195	303.748	367.045	671.611	824.302	2658.42	2.66787	0	YJL166W QCR8 SGDID:S000003702, Chr X from 106434-106718, Genome Release 64-1-1, Verified ORF, "Subunit 8 of ubiquinol cytochrome-c reductase complex, which is a component of the mitochondrial inner membrane electron transport chain; oriented facing the in
YOR119C	10.3475	6.49505	2.97542	1.35492	2.4403	1.86766	1.33512	1.8571	2.70036	1.52366	0.832557	1.36816	0.541079	2.66852	1.84758e-07	YHR213W-A YHR213W-A SGDID:S000028651, Chr VIII from 540549-540782, Genome Release 64-1-1, Uncharacterized ORF, "Putative protein of unknown function; identified by gene-trapping, microarray-based expression analysis, and genome-wide homology searching"
YNL277W	33.6382	24.4306	18.3853	25.1067	25.3361	25.9523	28.5107	15.6455	5.59536	8.96872	6.5379	8.27009	14.4251	2.68743	0	YOR073W SGO1 SGDID:S000005599, Chr XV from 464771-466543, Genome Release 64-1-1, Verified ORF, "Component of the spindle checkpoint, involved in sensing lack of tension on mitotic chromosomes; protects centromeric Rec8p at meiosis I; required for accurate
YHR092C	50.4129	43.4498	34.9725	47.9485	119.242	108.185	63.5374	21.6059	23.8493	22.1043	26.0263	33.1362	19.6241	2.72443	0	YKL071W YKL071W SGDID:S000001554, Chr XI from 305114-305884, Genome Release 64-1-1, Uncharacterized ORF, "Putative protein of unknown function; expression induced in cells treated with the mycotoxin patulin, and also the quinone methide triterpene celastr
YMR104C	367.771	378.824	517.399	1291.46	3332.63	2932.61	3580.96	179.767	321.775	329.842	662.258	689.226	1610.9	2.74178	0	YGL191W COX13 SGDID:S000003159, Chr VII from 144808-145197, Genome Release 64-1-1, Verified ORF, "Subunit VIa of cytochrome c oxidase, which is the terminal member of the mitochondrial inner membrane electron transport chain; not essential for cytochrome
YOL136C	122.236	144.89	135.346	316.477	638.649	519.287	769.783	81.6238	117.35	92.1659	152.078	137.207	224.802	2.76946	0	YPL225W YPL225W SGDID:S000006146, Chr XVI from 126006-126446, Genome Release 64-1-1, Verified ORF, "Protein of unknown function that may interact with ribosomes, based on co-purification experiments; green fluorescent protein (GFP)-fusion protein localize
YER037W	1943.3	1300.55	919.772	994.335	1550.06	1490.37	1923.37	970.795	543.059	506.825	335.83	404.06	472.385	2.77848	0	YDR297W SUR2 SGDID:S000002705, Chr IV from 1056551-1057600, Genome Release 64-1-1, Verified ORF, "Sphinganine C4-hydroxylase, catalyses the conversion of sphinganine to phytosphingosine in sphingolipid biosyntheis"
YJL166W	44.3661	29.8877	31.7474	79.5127	400.676	382.665	721.891	33.5436	29.5038	22.0168	37.7484	70.7679	318.686	2.84811	0	YNL077W APJ1 SGDID:S000005021, Chr XIV from 481391-482977, Genome Release 64-1-1, Verified ORF, "Putative chaperone of the HSP40 (DNAJ) family; overexpression interferes with propagation of the [Psi+] prion; the authentic, non-tagged protein is detected i
YOR073W	75.6421	76.4186	74.8698	128.74	446.216	402.996	628.034	90.8576	81.5847	41.52	97.6583	92.6607	139.646	2.86134	0	YGR250C YGR250C SGDID:S000003482, Chr VII from 993521-991176, Genome Release 64-1-1, reverse complement, Verified ORF, "Putative RNA binding protein; localizes to stress granules induced by glucose deprivation; interacts with Rbg1p in a two-hybrid"
YKL071W	18.7512	53.0814	12.1824	12.912	28.7594	26.384	7.32028	16.3642	10.1348	4.47536	9.50996	4.73304	2.56051	2.86672	5.90702e-122	YDL059C RAD59 SGDID:S000002217, Chr IV from 344953-344237, Genome Release 64-1-1, reverse complement, Verified ORF, "Protein involved in the repair of double-strand breaks in DNA during vegetative growth via recombination and single-strand annealing; anne
YGL191W	11.2953	6.33928	4.35609	11.6594	70.5489	64.3213	78.816	4.93418	4.06321	3.29645	4.80782	11.9069	45.3068	2.8778	0	YBR073W RDH54 SGDID:S000000277, Chr II from 383112-385988, Genome Release 64-1-1, Verified ORF, "DNA-dependent ATPase, stimulates strand exchange by modifying the topology of double-stranded DNA; involved in recombinational repair of DNA double-strand bre
YPL225W	14.2855	13.2868	14.2977	32.0807	80.5711	68.9302	93.8843	11.0907	11.7075	6.27408	12.238	17.3889	35.4022	2.88324	0	YPR025C CCL1 SGDID:S000006229, Chr XVI from 614558-613377, Genome Release 64-1-1, reverse complement, Verified ORF, "Cyclin associated with protein kinase Kin28p, which is the TFIIH-associated carboxy-terminal domain (CTD) kinase involved in transcription
YDR297W	75.7735	53.9133	61.0144	84.5472	289.23	301.48	449.208	45.6745	52.9416	45.9322	50.6791	64.6069	129.749	2.90416	0	YMR194C-B CMC4 SGDID:S000028514, Chr XIII from 652775-652594,652887-652848, Genome Release 64-1-1, reverse complement, intron sequence removed, Verified ORF, "Protein that localizes to the mitochondrial intermembrane space via the Mia40p-Erv1p system; con
YNL077W	29.6502	30.1027	34.0536	83.1699	166.915	155.744	190.114	10.8912	14.9921	19.8374	27.7498	65.3138	61.6668	2.92656	0	YLR312C YLR312C SGDID:S000004303, Chr XII from 758833-757637, Genome Release 64-1-1, reverse complement, Uncharacterized ORF, "Putative protein of unknown function"
YGR250C	10.8084	7.78625	5.22501	3.95349	13.9669	12.5911	20.7409	6.76084	4.46787	1.5399	3.29108	3.23384	2.62398	2.97672	7.73173e-241	YGR140W CBF2 SGDID:S000003372, Chr VII from 767429-770299, Genome Release 64-1-1, Verified ORF, "Essential kinetochore protein, component of the CBF3 multisubunit complex that binds to the CDEIII region of the centromere; Cbf2p also binds to the CDEII reg
YBR073W	36.947	46.8897	61.7293	168.353	477.87	451.329	485.816	19.0271	23.9621	36.0546	46.2507	134.051	237.904	2.98266	0	YNL144C YNL144C SGDID:S000005088, Chr XIV from 355042-352820, Genome Release 64-1-1, reverse complement, Uncharacterized ORF, "Putative protein of unknown function; non-tagged protein is detected in highly purified mitochondria in high-throughput studies;
YPR025C	5.52228	3.7996	5.69658	2.11368	3.59537	3.53789	3.74903	2.41423	1.26377	1.66384	0.487046	0.426867	2.11021	3.01893	4.21078e-11	YHR213W-B YHR213W-B SGDID:S000028652, Chr VIII from 540800-541099, Genome Release 64-1-1, Uncharacterized ORF, "Putative protein of unknown function; identified by gene-trapping, microarray-based expression analysis, and genome-wide homology searching"
YMR194C-B	109.693	261.466	186.256	274.199	982.2	1002.77	382.174	21.734	28.1538	125.366	243.523	334.202	112.615	3.02002	0	YPL171C OYE3 SGDID:S000006092, Chr XVI from 227371-226169, Genome Release 64-1-1, reverse complement, Verified ORF, "Conserved NADPH oxidoreductase containing flavin mononucleotide (FMN), homologous to Oye2p with different ligand binding and catalytic pro
YLR312C	85.85	151.177	150.905	323.068	1310.46	1247.18	1792.63	244.201	307.917	158.362	281.977	224.852	200.224	3.02947	0	YER103W SSA4 SGDID:S000000905, Chr V from 364589-366517, Genome Release 64-1-1, Verified ORF, "Heat shock protein that is highly induced upon stress; plays a role in SRP-dependent cotranslational protein-membrane targeting and translocation; member of the
YNL144C	699.891	198.451	142.426	79.9163	219.842	210.73	347.117	57.5539	122.904	68.2137	72.828	95.6978	112.377	3.06065	0	YCR005C CIT2 SGDID:S000000598, Chr III from 122328-120946, Genome Release 64-1-1, reverse complement, Verified ORF, "Citrate synthase, catalyzes the condensation of acetyl coenzyme A and oxaloacetate to form citrate, peroxisomal isozyme involved in glyoxy
YPL171C	61.5372	67.8908	54.0577	142.93	342.217	314.698	414.814	52.6562	68.8241	39.4439	55.4618	64.0877	101.404	3.13624	0	YGL248W PDE1 SGDID:S000003217, Chr VII from 35653-36762, Genome Release 64-1-1, Verified ORF, "Low-affinity cyclic AMP phosphodiesterase, controls glucose and intracellular acidification-induced cAMP signaling, target of the cAMP-protein kinase A (PKA) pa
YER103W	103.375	128.57	114.015	177.188	549.212	507.901	593.021	79.4471	102.155	33.871	94.6749	90.288	179.423	3.17638	0	YOR267C HRK1 SGDID:S000005793, Chr XV from 824867-822588, Genome Release 64-1-1, reverse complement, Verified ORF, "Protein kinase implicated in activation of the plasma membrane H(+)-ATPase Pma1p in response to glucose metabolism; plays a role in ion hom
YCR005C	3758.55	807.767	660.522	680.323	1662.89	1511.72	3131.69	392.07	288.982	268.749	118.406	601.882	1683.67	3.19764	0	YJL133C-A YJL133C-A SGDID:S000028805, Chr X from 159847-159623, Genome Release 64-1-1, reverse complement, Uncharacterized ORF, "Putative protein of unknown function; the authentic, non-tagged protein is detected in highly purified mitochondria in high-th
YGL248W	92.8721	227.597	87.2214	105.061	391.276	367.122	146.01	56.9245	55.9917	77.0833	72.9254	61.4839	51.5898	3.21662	0	YJL101C GSH1 SGDID:S000003637, Chr X from 236356-234320, Genome Release 64-1-1, reverse complement, Verified ORF, "Gamma glutamylcysteine synthetase catalyzes the first step in glutathione (GSH) biosynthesis; expression induced by oxidants, cadmium, and m
YOR267C	16.2223	21.2751	21.763	52.5923	112.907	94.7152	142.844	11.4058	17.0824	12.3525	19.942	18.4864	41.7057	3.23631	2.56995e-219	YCR097W HMRA1 SGDID:S000000694, Chr III from 293835-293939,293994-294239,294292-294321, Genome Release 64-1-1, intron sequence removed, Verified ORF, "Silenced copy of a1 at HMR; homeobox corepressor that interacts with Alpha2p to repress haploid-specific
YJL133C-A	336.491	345.84	250.167	366.518	958.844	958.648	892.826	237.741	226.315	121.325	120.784	154.165	246.315	3.24404	0	YPR156C TPO3 SGDID:S000006360, Chr XVI from 839777-837909, Genome Release 64-1-1, reverse complement, Verified ORF, "Polyamine transport protein specific for spermine; localizes to the plasma membrane; member of the major facilitator superfamily"
YJL101C	1328.63	398.609	312.592	257.09	854.843	887.359	1373.09	326.005	243.081	193.311	161.062	194.976	328.632	3.27434	0	YDL182W LYS20 SGDID:S000002341, Chr IV from 133437-134723, Genome Release 64-1-1, Verified ORF, "Homocitrate synthase isozyme, catalyzes the condensation of acetyl-CoA and alpha-ketoglutarate to form homocitrate, which is the first step in the lysine bios
YPR156C	76.7723	72.5935	69.9593	99.2731	260.085	257.517	415.062	62.2964	65.0137	34.6644	47.0015	51.2289	62.8251	3.34233	0	YDR475C JIP4 SGDID:S000002883, Chr IV from 1410094-1407464, Genome Release 64-1-1, reverse complement, Verified ORF, "Protein of unknown function; previously annotated as two separate ORFs, YDR474C and YDR475C, which were merged as a result of corrections
YDL182W	23.1325	26.0757	18.7667	28.4461	57.6043	59.985	121.329	15.019	15.2058	12.7955	10.3602	18.2617	14.9708	3.37607	0	YGL179C TOS3 SGDID:S000003147, Chr VII from 165091-163409, Genome Release 64-1-1, reverse complement, Verified ORF, "Protein kinase, related to and functionally redundant with Elm1p and Sak1p for the phosphorylation and activation of Snf1p; functionally o
YDR475C	40.7333	31.6634	28.0349	35.035	101.256	96.6434	195.298	18.1894	25.1022	17.5826	23.3515	23.0976	22.4029	3.47001	0	YBL025W RRN10 SGDID:S000000121, Chr II from 171481-171918, Genome Release 64-1-1, Verified ORF, "Protein involved in promoting high level transcription of rDNA, subunit of UAF (upstream activation factor) for RNA polymerase I"
YGL179C	30.4205	9.0564	10.9576	20.2504	87.5305	81.499	153.455	8.80024	12.1621	7.8208	25.871	15.56	22.4635	3.4741	0	YOR107W RGS2 SGDID:S000005633, Chr XV from 521353-522282, Genome Release 64-1-1, Verified ORF, "Negative regulator of glucose-induced cAMP signaling; directly activates the GTPase activity of the heterotrimeric G protein alpha subunit Gpa2p"
YBL025W	30.8983	21.8925	21.1964	42.0284	54.7132	53.7902	66.7364	9.18638	10.9957	12.0224	9.90666	20.2044	7.63788	3.59337	0	YKL132C RMA1 SGDID:S000001615, Chr XI from 194866-193574, Genome Release 64-1-1, reverse complement, Verified ORF, "Putative dihydrofolate synthetase; has similarity to Fol3p and to E. coli folylpolyglutamate synthetase/dihydrofolate synthetase; the authe
YOR107W	102.943	292.195	58.5517	71.0707	173.05	160.879	56.4731	68.5381	38.2617	26.3747	25.5872	31.7285	33.4943	3.59852	0	YLR092W SUL2 SGDID:S000004082, Chr XII from 323544-326225, Genome Release 64-1-1, Verified ORF, "High affinity sulfate permease; sulfate uptake is mediated by specific sulfate transporters Sul1p and Sul2p, which control the concentration of endogenous act
YKL132C	522.769	590.535	347.764	507.249	1911.62	1906.23	1873.36	512.522	428.071	143.735	179.745	182.408	410.89	3.6317	0	YGR138C TPO2 SGDID:S000003370, Chr VII from 765606-763762, Genome Release 64-1-1, reverse complement, Verified ORF, "Polyamine transport protein specific for spermine; localizes to the plasma membrane; transcription of TPO2 is regulated by Haa1p; member o
YLR092W	66.8438	67.7843	53.6085	74.094	171.124	169.268	207.91	27.6287	30.102	23.7367	21.5433	43.4136	39.2717	3.78708	0	YFR022W ROG3 SGDID:S000001918, Chr VI from 196833-199034, Genome Release 64-1-1, Verified ORF, "Protein that binds the ubiquitin ligase Rsp5p via its 2 PY motifs; has similarity to Rod1p; mutation suppresses the temperature sensitivity of an mck1 rim11 do
YGR138C	29.2761	25.2451	22.9517	44.7015	98.2201	86.4318	198.616	15.7686	15.9394	13.5976	17.9534	19.4205	29.3243	3.86021	0	YER130C YER130C SGDID:S000000932, Chr V from 422446-421115, Genome Release 64-1-1, reverse complement, Uncharacterized ORF, "Protein of unknown function; transcription is regulated by Haa1p, Sok2p and Zap1p transcriptional activators; the C. Albicans homo
YFR022W	53.0988	138.555	35.8	62.7358	232.979	239.771	127.848	37.8828	25.8804	13.781	15.1122	19.8675	69.7043	4.28161	0	YIR017C MET28 SGDID:S000001456, Chr IX from 384119-383556, Genome Release 64-1-1, reverse complement, Verified ORF, "Basic leucine zipper (bZIP) transcriptional activator in the Cbf1p-Met4p-Met28p complex, participates in the regulation of sulfur metaboli
YER130C	26.7461	27.2517	27.5731	42.3854	164.158	140.393	360.246	16.478	19.1683	15.8461	24.8247	24.957	49.4615	4.44965	0	YMR255W GFD1 SGDID:S000004868, Chr XIII from 778001-778567, Genome Release 64-1-1, Verified ORF, "Coiled-coiled protein of unknown function, identified as a high-copy suppressor of a dbp5 mutation"
YIR017C	108.886	285.905	49.9419	61.27	292.609	244.465	217.771	71.8156	70.6537	16.849	30.2092	19.7223	30.9854	4.58158	0	YKL068W-A YKL068W-A SGDID:S000028524, Chr XI from 309206-309442, Genome Release 64-1-1, Uncharacterized ORF, "Putative protein of unknown function; identified by homology to <i>Ashbya gossypii</i>"
YMR255W	260.594	539.337	64.4562	53.2908	559.842	521.343	154.842	245.617	72.4999	38.2462	26.7499	26.6586	19.5948	4.6343	0	YFR030W MET10 SGDID:S000001926, Chr VI from 213312-216419, Genome Release 64-1-1, Verified ORF, "Subunit alpha of assimilatory sulfite reductase, which converts sulfite into sulfide"
YKL068W-A	20.3545	34.0821	12.4173	25.4302	94.07	87.9053	37.8591	10.8137	7.67915	7.79924	4.39694	10.4493	13.2987	5.06173	0	YDR253C MET32 SGDID:S000002661, Chr IV from 964565-963990, Genome Release 64-1-1, reverse complement, Verified ORF, "Zinc-finger DNA-binding protein, involved in transcriptional regulation of the methionine biosynthetic genes, similar to Met31p"
YFR030W	6.12953	5.10014	3.54001	14.3276	29.6657	20.9508	20.8279	1.78231	2.96858	1.59524	3.15981	2.43515	3.96549	5.30172	3.04812e-89	YER137C YER137C SGDID:S000000939, Chr V from 441819-441373, Genome Release 64-1-1, reverse complement, Uncharacterized ORF, "Putative protein of unknown function"
YDR253C	34.0471	72.0692	16.254	60.19	293.412	264.962	207.117	23.3651	28.6563	9.07919	20.1716	16.2136	42.6117	5.78958	0	YGL184C STR3 SGDID:S000003152, Chr VII from 156012-154615, Genome Release 64-1-1, reverse complement, Verified ORF, "Peroxisomal cystathionine beta-lyase, converts cystathionine into homocysteine; may be redox regulated by Gto1p"
YGL184C	30.1347	25.89	20.9181	29.8535	136.431	135.584	180.909	11.091	10.8464	7.6183	7.04205	16.9196	22.6352	6.40812	0	YPR157W TDA6 SGDID:S000006361, Chr XVI from 841266-842669, Genome Release 64-1-1, Uncharacterized ORF, "Putative protein of unknown function; induced by treatment with 8-methoxypsoralen and UVA irradiation; null mutant is sensitive to expression of the to
YPR157W	4.97095	3.59301	4.48903	8.09494	39.1486	27.8958	75.3351	1.02733	3.58516	2.52863	2.76338	2.72468	2.2449	9.31049	1.37545e-62	YGL188C-A YGL188C-A SGDID:S000028635, Chr VII from 148964-148824, Genome Release 64-1-1, reverse complement, Uncharacterized ORF, "Putative protein of unknown function"
YGR043C	20.3493	19.9713	18.7612	139.667	793.539	706.893	882.381	4.4815	5.61254	5.62204	21.8247	38.4052	107.532	11.9077	0	YGR043C NQM1 SGDID:S000003275, Chr VII from 581436-580435, Genome Release 64-1-1, reverse complement, Verified ORF, "Transaldolase of unknown function; transcription is repressed by Mot1p and induced by alpha-factor and during diauxic shift"

## Sheet: DE_TF1_vs_FL1
Gene Names	RPKM FL1	RPKM TF1	Ratio	p-value	Gene Description
Q0085	0.0816905	3.62134	-44.33	1.98717e-11	Q0085 ATP6 SGDID:S000007268, Chr Mito from 28487-29266, Genome Release 64-1-1, Verified ORF, "Mitochondrially encoded subunit a of the F0 sector of mitochondrial F1F0 ATP synthase; translation is specifically activated by Atp22p; ATP6 and ATP8 mRNAs are n
Q0250	1.85424	59.206	-31.93	1.97604e-154	Q0250 COX2 SGDID:S000007281, Chr Mito from 73758-74513, Genome Release 64-1-1, Verified ORF, "Subunit II of cytochrome c oxidase, which is the terminal member of the mitochondrial inner membrane electron transport chain; one of three mitochondrially-encod
YIL014C-A	0.202281	5.05838	-25.0067	8.02029e-07	YIL014C-A YIL014C-A SGDID:S000003536, Chr IX from 325526-325212, Genome Release 64-1-1, reverse complement, Uncharacterized ORF, "Putative protein of unknown function"
Q0275	1.25864	30.2225	-24.0121	6.04219e-83	Q0275 COX3 SGDID:S000007283, Chr Mito from 79213-80022, Genome Release 64-1-1, Verified ORF, "Subunit III of cytochrome c oxidase, which is the terminal member of the mitochondrial inner membrane electron transport chain; one of three mitochondrially-enco
Q0105	1.15552	26.7066	-23.1122	9.21408e-104	Q0105 COB SGDID:S000007270, Chr Mito from 36540-36954,37723-37736,39141-39217,40841-41090,42508-42558,43297-43647, Genome Release 64-1-1, intron sequence removed, Verified ORF, "Cytochrome b, mitochondrially encoded subunit of the ubiquinol-cytochrome c r
Q0045	1.9453	44.2232	-22.7333	5.42322e-235	Q0045 COX1 SGDID:S000007260, Chr Mito from 13818-13986,16435-16470,18954-18991,20508-20984,21995-22246,23612-23746,25318-25342,26229-26701, Genome Release 64-1-1, intron sequence removed, Verified ORF, "Subunit I of cytochrome c oxidase, which is the term
YAL064C-A	1.33792	27.3739	-20.46	1.44365e-35	YAL064C-A TDA8 SGDID:S000002140, Chr I from 13743-13363, Genome Release 64-1-1, reverse complement, Uncharacterized ORF, "Putative protein of unknown function; null mutant is sensitive to expression of the top1-T722A allele; not an essential gene"
Q0050	0.534168	10.6689	-19.9728	5.37308e-88	Q0050 AI1 SGDID:S000007261, Chr Mito from 13818-16322, Genome Release 64-1-1, Verified ORF, "Reverse transcriptase required for splicing of the COX1 pre-mRNA, encoded by a mobile group II intron within the mitochondrial COX1 gene"
Q0070	0.673202	13.3146	-19.778	5.81269e-83	Q0070 AI5_ALPHA SGDID:S000007265, Chr Mito from 13818-13986,16435-16470,18954-18991,20508-20984,21995-23167, Genome Release 64-1-1, intron sequence removed, Verified ORF, "Endonuclease I-SceIV, involved in intron mobility; encoded by a mobile group I intr
Q0065	0.686376	11.4426	-16.6711	2.02767e-61	Q0065 AI4 SGDID:S000007264, Chr Mito from 13818-13986,16435-16470,18954-18991,20508-21935, Genome Release 64-1-1, intron sequence removed, Verified ORF, "Endonuclease I-SceII, encoded by a mobile group I intron within the mitochondrial COX1 gene; intron i
Q0130	4.41341	72.4268	-16.4106	8.55488e-54	Q0130 OLI1 SGDID:S000007274, Chr Mito from 46723-46953, Genome Release 64-1-1, Verified ORF, "F0-ATP synthase subunit c (ATPase-associated proteolipid), encoded on the mitochondrial genome; mutation confers oligomycin resistance; expression is specificall
Q0120	0.432103	6.72507	-15.5636	2.17214e-41	Q0120 BI4 SGDID:S000007273, Chr Mito from 36540-36954,37723-37736,39141-39217,40841-42251, Genome Release 64-1-1, intron sequence removed, Verified ORF, "Mitochondrial mRNA maturase, forms a complex with Nam2p to mediate splicing of the bI4 intron of the
Q0160	0.719984	9.10449	-12.6454	1.73836e-20	Q0160 SCEI SGDID:S000007279, Chr Mito from 61022-61729, Genome Release 64-1-1, Verified ORF, "I-SceI DNA endonuclease, encoded by the mitochondrial group I intron of the 21S_rRNA gene; mediates gene conversion that propagates the intron into intron-less c
YLR156C-A	14.9642	133.88	-8.94666	2.01721e-47	YLR156C-A YLR156C-A SGDID:S000028564, Chr XII from 472610-472479, Genome Release 64-1-1, reverse complement, Uncharacterized ORF, "Putative protein of unknown function identified by fungal homology comparisons and RT-PCR; this ORF partially overlaps RND5-
YLR162W	893.845	7793.08	-8.7186	0	YLR162W YLR162W SGDID:S000004152, Chr XII from 489573-489929, Genome Release 64-1-1, Verified ORF, "Putative protein of unknown function; overexpression confers resistance to the antimicrobial peptide MiAMP1 and causes growth arrest, apoptosis, and increa
YHR213W	13.5549	114.524	-8.44892	7.80053e-174	YHR213W YHR213W SGDID:S000001256, Chr VIII from 539151-539747, Genome Release 64-1-1, Uncharacterized ORF, "Possible pseudogene; has similarity to Flo1p, which is a lectin-like protein involved in flocculation"
YLR162W-A	4333.54	32740.3	-7.55511	0	YLR162W-A RRT15 SGDID:S000028567, Chr XII from 490406-490594, Genome Release 64-1-1, Uncharacterized ORF, "Putative protein of unknown function identified by fungal homology comparisons and RT-PCR; identified in a screen for mutants with decreased levels
YLR159C-A	17.3778	130.039	-7.48305	1.13664e-42	YLR159C-A YLR159C-A SGDID:S000028566, Chr XII from 485842-485711, Genome Release 64-1-1, reverse complement, Uncharacterized ORF, "Putative protein of unknown function identified by fungal homology comparisons and RT-PCR; this ORF partially overlaps RND5-
YLR157C-C	16.4124	122.357	-7.45519	3.50253e-40	YLR157C-C YLR157C-C SGDID:S000028565, Chr XII from 482190-482059, Genome Release 64-1-1, reverse complement, Uncharacterized ORF, "Putative protein of unknown function identified by fungal homology comparisons and RT-PCR; this ORF partially overlaps RND5-
YLR154W-C	14130.6	88940.5	-6.29419	0	YLR154W-C TAR1 SGDID:S000028422, Chr XII from 454696-455070, Genome Release 64-1-1, Verified ORF, "Mitochondrial protein potentially involved in regulation of respiratory metabolism; interacts genetically with RPO41 and physically with Coq5p; encoded with
YLR154C-H	23.6531	145.402	-6.14728	7.52019e-43	YLR154C-H YLR154C-H SGDID:S000028562, Chr XII from 468958-468827, Genome Release 64-1-1, reverse complement, Uncharacterized ORF, "Putative protein of unknown function identified by fungal homology comparisons and RT-PCR; this ORF partially overlaps RND5-
YLR154C-G	7562.12	43311.2	-5.72739	0	YLR154C-G YLR154C-G SGDID:S000028561, Chr XII from 462671-462522, Genome Release 64-1-1, reverse complement, Uncharacterized ORF, "Putative protein of unknown function identified by fungal homology comparisons and RT-PCR; this ORF is contained within RDN2
YKL096W	57.4352	320.086	-5.57299	0	YKL096W CWP1 SGDID:S000001579, Chr XI from 261132-261851, Genome Release 64-1-1, Verified ORF, "Cell wall mannoprotein that localizes specifically to birth scars of daughter cells, linked to a beta-1,3- and beta-1,6-glucan heteropolymer through a phosphod
YOL055C	26.0492	136.281	-5.23169	0	YOL055C THI20 SGDID:S000005416, Chr XV from 226075-224420, Genome Release 64-1-1, reverse complement, Verified ORF, "Multifunctional protein with hydroxymethylpyrimidine phosphate (HMP-P) kinase and thiaminase activities; involved in thiamine biosynthesis
YIL169C	222.972	1137.81	-5.10293	0	YIL169C YIL169C SGDID:S000001431, Chr IX from 26106-23119, Genome Release 64-1-1, reverse complement, Uncharacterized ORF, "Putative protein of unknown function; serine/threonine rich and highly similar to YOL155C, a putative glucan alpha-1,4-glucosidase;
YCR020C	17.7979	82.7096	-4.64714	4.06664e-96	YCR020C PET18 SGDID:S000000613, Chr III from 154659-154012, Genome Release 64-1-1, reverse complement, Verified ORF, "Protein of unknown function, has weak similarity to proteins involved in thiamin metabolism; expression is induced in the absence of thia
YHR053C	937.965	4286.81	-4.57033	0	YHR053C CUP1-1 SGDID:S000001095, Chr VIII from 212720-212535, Genome Release 64-1-1, reverse complement, Verified ORF, "Metallothionein, binds copper and mediates resistance to high concentrations of copper and cadmium; locus is variably amplified in diff
YMR120C	41.2971	188.212	-4.55751	0	YMR120C ADE17 SGDID:S000004727, Chr XIII from 509280-507502, Genome Release 64-1-1, reverse complement, Verified ORF, "Enzyme of 'de novo' purine biosynthesis containing both 5-aminoimidazole-4-carboxamide ribonucleotide transformylase and inosine monopho
YLR237W	118.324	530.485	-4.48331	0	YLR237W THI7 SGDID:S000004227, Chr XII from 612367-614163, Genome Release 64-1-1, Verified ORF, "Plasma membrane transporter responsible for the uptake of thiamine, member of the major facilitator superfamily of transporters; mutation of human ortholog ca
YHR055C	955.779	4240.08	-4.43626	0	YHR055C CUP1-2 SGDID:S000001097, Chr VIII from 214718-214533, Genome Release 64-1-1, reverse complement, Verified ORF, "Metallothionein, binds copper and mediates resistance to high concentrations of copper and cadmium; locus is variably amplified in diff
YBR240C	19.3558	76.8163	-3.96865	5.0774e-161	YBR240C THI2 SGDID:S000000444, Chr II from 701842-700490, Genome Release 64-1-1, reverse complement, Verified ORF, "Zinc finger protein of the Zn(II)2Cys6 type, probable transcriptional activator of thiamine biosynthetic genes"
YLR004C	16.5376	60.586	-3.66352	1.40556e-136	YLR004C THI73 SGDID:S000003994, Chr XII from 159505-157934, Genome Release 64-1-1, reverse complement, Verified ORF, "Putative plasma membrane permease proposed to be involved in carboxylic acid uptake and repressed by thiamine; substrate of Dbf2p/Mob1p k
YLR134W	195.11	708.601	-3.6318	0	YLR134W PDC5 SGDID:S000004124, Chr XII from 410723-412414, Genome Release 64-1-1, Verified ORF, "Minor isoform of pyruvate decarboxylase, key enzyme in alcoholic fermentation, decarboxylates pyruvate to acetaldehyde, regulation is glucose- and ethanol-dep
YER073W	20.9542	75.6241	-3.60903	2.0662e-166	YER073W ALD5 SGDID:S000000875, Chr V from 304030-305592, Genome Release 64-1-1, Verified ORF, "Mitochondrial aldehyde dehydrogenase, involved in regulation or biosynthesis of electron transport chain components and acetate formation; activated by K+; util
YLL026W	213.634	707.27	-3.31067	0	YLL026W HSP104 SGDID:S000003949, Chr XII from 88623-91349, Genome Release 64-1-1, Verified ORF, "Heat shock protein that cooperates with Ydj1p (Hsp40) and Ssa1p (Hsp70) to refold and reactivate previously denatured, aggregated proteins; responsive to stre
YOR186W	7.61693	24.6417	-3.23513	7.03852e-15	YOR186W YOR186W SGDID:S000005712, Chr XV from 683111-683545, Genome Release 64-1-1, Uncharacterized ORF, "Putative protein of unknown function; proper regulation of expression during heat stress is sphingolipid-dependent"
YML130C	144.61	459.602	-3.17823	0	YML130C ERO1 SGDID:S000004599, Chr XIII from 13174-11483, Genome Release 64-1-1, reverse complement, Verified ORF, "Thiol oxidase required for oxidative protein folding in the endoplasmic reticulum"
YJL034W	706.564	2240.6	-3.17112	0	YJL034W KAR2 SGDID:S000003571, Chr X from 381327-383375, Genome Release 64-1-1, Verified ORF, "ATPase involved in protein import into the ER, also acts as a chaperone to mediate protein folding in the ER and may play a role in ER export of soluble protein
YLR216C	252.419	791.243	-3.13464	0	YLR216C CPR6 SGDID:S000004206, Chr XII from 573211-572096, Genome Release 64-1-1, reverse complement, Verified ORF, "Peptidyl-prolyl cis-trans isomerase (cyclophilin), catalyzes the cis-trans isomerization of peptide bonds N-terminal to proline residues;
YNL015W	130.791	404.7	-3.09426	2.31387e-109	YNL015W PBI2 SGDID:S000004960, Chr XIV from 605384-605611, Genome Release 64-1-1, Verified ORF, "Cytosolic inhibitor of vacuolar proteinase B (PRB1), required for efficient vacuole inheritance; with thioredoxin forms protein complex LMA1, which assists in
YER052C	157.044	481.656	-3.06702	0	YER052C HOM3 SGDID:S000000854, Chr V from 257958-256375, Genome Release 64-1-1, reverse complement, Verified ORF, "Aspartate kinase (L-aspartate 4-P-transferase); cytoplasmic enzyme that catalyzes the first step in the common pathway for methionine and th
YOR027W	145.221	444.054	-3.05778	0	YOR027W STI1 SGDID:S000005553, Chr XV from 381053-382822, Genome Release 64-1-1, Verified ORF, "Hsp90 cochaperone, interacts with the Ssa group of the cytosolic Hsp70 chaperones and activates Ssa1p ATPase activity; interacts with Hsp90 chaperones and inhi
YBR009C	213.008	614.003	-2.88253	7.29988e-205	YBR009C HHF1 SGDID:S000000213, Chr II from 255684-255373, Genome Release 64-1-1, reverse complement, Verified ORF, "Histone H4, core histone protein required for chromatin assembly and chromosome function; one of two identical histone proteins (see also H
YER103W	85.85	244.201	-2.84451	0	YER103W SSA4 SGDID:S000000905, Chr V from 364589-366517, Genome Release 64-1-1, Verified ORF, "Heat shock protein that is highly induced upon stress; plays a role in SRP-dependent cotranslational protein-membrane targeting and translocation; member of the
YGR142W	45.4247	128.171	-2.82162	2.10222e-164	YGR142W BTN2 SGDID:S000003374, Chr VII from 772454-773686, Genome Release 64-1-1, Verified ORF, "v-SNARE binding protein that facilitates specific protein retrieval from a late endosome to the Golgi; modulates arginine uptake, possible role in mediating p
YPL061W	47.2696	133.337	-2.82077	7.66215e-208	YPL061W ALD6 SGDID:S000005982, Chr XVI from 432588-434090, Genome Release 64-1-1, Verified ORF, "Cytosolic aldehyde dehydrogenase, activated by Mg2+ and utilizes NADP+ as the preferred coenzyme; required for conversion of acetaldehyde to acetate; constitu
YDR210W	50.5836	141.677	-2.80085	1.04686e-34	YDR210W YDR210W SGDID:S000002618, Chr IV from 871074-871301, Genome Release 64-1-1, Uncharacterized ORF, "Predicted tail-anchored plasma membrane protein containing a conserved CYSTM module; related proteins in other organisms may be involved in response
YPL088W	40.3118	110.857	-2.75	6.30237e-115	YPL088W YPL088W SGDID:S000006009, Chr XVI from 381965-382993, Genome Release 64-1-1, Uncharacterized ORF, "Putative aryl alcohol dehydrogenase; transcription is activated by paralogous transcription factors Yrm1p and Yrr1p along with genes involved in mul
YLL024C	991.355	2695.18	-2.71868	0	YLL024C SSA2 SGDID:S000003947, Chr XII from 97485-95566, Genome Release 64-1-1, reverse complement, Verified ORF, "ATP binding protein involved in protein folding and vacuolar import of proteins; member of heat shock protein 70 (HSP70) family; associated
YDR214W	229.702	616.143	-2.68236	0	YDR214W AHA1 SGDID:S000002622, Chr IV from 892875-893927, Genome Release 64-1-1, Verified ORF, "Co-chaperone that binds to Hsp82p and activates its ATPase activity; similar to Hch1p; expression is regulated by stresses such as heat shock"
YML058W-A	150.831	400.971	-2.65841	4.81845e-80	YML058W-A HUG1 SGDID:S000007472, Chr XIII from 158760-158966, Genome Release 64-1-1, Verified ORF, "Protein involved in the Mec1p-mediated checkpoint pathway that responds to DNA damage or replication arrest, transcription is induced by DNA damage"
YLR286C	108.197	277.614	-2.56582	0	YLR286C CTS1 SGDID:S000004276, Chr XII from 710136-708448, Genome Release 64-1-1, reverse complement, Verified ORF, "Endochitinase, required for cell separation after mitosis; transcriptional activation during the G1 phase of the cell cycle is mediated by
YGR087C	5.61115	14.3398	-2.55559	3.17135e-23	YGR087C PDC6 SGDID:S000003319, Chr VII from 652981-651290, Genome Release 64-1-1, reverse complement, Verified ORF, "Minor isoform of pyruvate decarboxylase, decarboxylates pyruvate to acetaldehyde, involved in amino acid catabolism; transcription is gluc
YMR186W	275.903	703.032	-2.54811	0	YMR186W HSC82 SGDID:S000004798, Chr XIII from 632355-634472, Genome Release 64-1-1, Verified ORF, "Cytoplasmic chaperone of the Hsp90 family, redundant in function and nearly identical with Hsp82p, and together they are essential; expressed constitutively
YPL004C	69.5564	177.043	-2.54532	1.97674e-161	YPL004C LSP1 SGDID:S000005925, Chr XVI from 551657-550632, Genome Release 64-1-1, reverse complement, Verified ORF, "Primary component of eisosomes, which are large immobile patch structures at the cell cortex associated with endocytosis, along with Pil1p
YPL240C	289.665	734.401	-2.53534	0	YPL240C HSP82 SGDID:S000006161, Chr XVI from 98625-96496, Genome Release 64-1-1, reverse complement, Verified ORF, "Hsp90 chaperone required for pheromone signaling and negative regulation of Hsf1p; docks with Tom70p for mitochondrial preprotein delivery;
YDR225W	240.981	610.636	-2.53396	2.91628e-214	YDR225W HTA1 SGDID:S000002633, Chr IV from 915530-915928, Genome Release 64-1-1, Verified ORF, "Histone H2A, core histone protein required for chromatin assembly and chromosome function; one of two nearly identical subtypes (see also HTA2); DNA damage-dep
YLR194C	44.4781	109.634	-2.46491	1.03095e-71	YLR194C YLR194C SGDID:S000004184, Chr XII from 541573-540809, Genome Release 64-1-1, reverse complement, Verified ORF, "Structural constituent of the cell wall attached to the plasma membrane by a GPI-anchor; expression is upregulated in response to cell
YAL005C	1328.84	3274.22	-2.46397	0	YAL005C SSA1 SGDID:S000000004, Chr I from 141431-139503, Genome Release 64-1-1, reverse complement, Verified ORF, "ATPase involved in protein folding and nuclear localization signal (NLS)-directed nuclear transport; member of heat shock protein 70 (HSP70)
YDR034W-B	12.662	31.1064	-2.45667	1.74754e-05	YDR034W-B YDR034W-B SGDID:S000007234, Chr IV from 521314-521469, Genome Release 64-1-1, Uncharacterized ORF, "Predicted tail-anchored plasma membrane protein containing a conserved CYSTM module; related proteins in other organisms may be involved in respo
YER081W	198.477	480.585	-2.42137	0	YER081W SER3 SGDID:S000000883, Chr V from 322686-324095, Genome Release 64-1-1, Verified ORF, "3-phosphoglycerate dehydrogenase, catalyzes the first step in serine and glycine biosynthesis; isozyme of Ser33p"
YHR163W	168.472	407.135	-2.41663	2.52519e-247	YHR163W SOL3 SGDID:S000001206, Chr VIII from 423724-424473, Genome Release 64-1-1, Verified ORF, "6-phosphogluconolactonase, catalyzes the second step of the pentose phosphate pathway; weak multicopy suppressor of los1-1 mutation; homologous to Sol2p and
YBR010W	237.356	569.193	-2.39806	2.0813e-187	YBR010W HHT1 SGDID:S000000214, Chr II from 256331-256741, Genome Release 64-1-1, Verified ORF, "Histone H3, core histone protein required for chromatin assembly, part of heterochromatin-mediated telomeric and HM silencing; one of two identical histone H3
YDR224C	187.294	438.584	-2.34169	7.91645e-134	YDR224C HTB1 SGDID:S000002632, Chr IV from 914712-914317, Genome Release 64-1-1, reverse complement, Verified ORF, "Histone H2B, core histone protein required for chromatin assembly and chromosome function; nearly identical to HTB2; Rad6p-Bre1p-Lge1p medi
YCL030C	66.4797	154.933	-2.33053	1.06115e-281	YCL030C HIS4 SGDID:S000000535, Chr III from 68333-65934, Genome Release 64-1-1, reverse complement, Verified ORF, "Multifunctional enzyme containing phosphoribosyl-ATP pyrophosphatase, phosphoribosyl-AMP cyclohydrolase, and histidinol dehydrogenase activi
YIL116W	61.1875	141.789	-2.31729	3.25654e-124	YIL116W HIS5 SGDID:S000001378, Chr IX from 142928-144085, Genome Release 64-1-1, Verified ORF, "Histidinol-phosphate aminotransferase, catalyzes the seventh step in histidine biosynthesis; responsive to general control of amino acid biosynthesis; mutation
YLR438W	56.872	130.993	-2.3033	6.65785e-125	YLR438W CAR2 SGDID:S000004430, Chr XII from 1012501-1013775, Genome Release 64-1-1, Verified ORF, "L-ornithine transaminase (OTAse), catalyzes the second step of arginine degradation, expression is dually-regulated by allophanate induction and a specific
YFR015C	39.6931	90.7803	-2.28706	3.45424e-142	YFR015C GSY1 SGDID:S000001911, Chr VI from 176391-174265, Genome Release 64-1-1, reverse complement, Verified ORF, "Glycogen synthase with similarity to Gsy2p, the more highly expressed yeast homolog; expression induced by glucose limitation, nitrogen sta
YAR015W	42.7558	97.7486	-2.28621	2.87329e-67	YAR015W ADE1 SGDID:S000000070, Chr I from 169375-170295, Genome Release 64-1-1, Verified ORF, "N-succinyl-5-aminoimidazole-4-carboxamide ribotide (SAICAR) synthetase, required for 'de novo' purine nucleotide biosynthesis; red pigment accumulates in mutant
YJR150C	792.966	1801.3	-2.2716	0	YJR150C DAN1 SGDID:S000003911, Chr X from 709707-708811, Genome Release 64-1-1, reverse complement, Verified ORF, "Cell wall mannoprotein with similarity to Tir1p, Tir2p, Tir3p, and Tir4p; expressed under anaerobic conditions, completely repressed during
YNL030W	426.22	960.351	-2.25318	2.55298e-213	YNL030W HHF2 SGDID:S000004975, Chr XIV from 576727-577038, Genome Release 64-1-1, Verified ORF, "Histone H4, core histone protein required for chromatin assembly and chromosome function; one of two identical histone proteins (see also HHF1); contributes t
YDR258C	157.649	355.028	-2.25202	0	YDR258C HSP78 SGDID:S000002666, Chr IV from 974243-971808, Genome Release 64-1-1, reverse complement, Verified ORF, "Oligomeric mitochondrial matrix chaperone that cooperates with Ssc1p in mitochondrial thermotolerance after heat shock; able to prevent th
YKL164C	519.561	1145.2	-2.20418	0	YKL164C PIR1 SGDID:S000001647, Chr XI from 142819-141794, Genome Release 64-1-1, reverse complement, Verified ORF, "O-glycosylated protein required for cell wall stability; attached to the cell wall via beta-1,3-glucan; mediates mitochondrial translocatio
YHR104W	405.364	888.553	-2.19199	0	YHR104W GRE3 SGDID:S000001146, Chr VIII from 323409-324392, Genome Release 64-1-1, Verified ORF, "Aldose reductase involved in methylglyoxal, d-xylose, arabinose, and galactose metabolism; stress induced (osmotic, ionic, oxidative, heat shock, starvation
YNL327W	39.2585	86.0039	-2.19071	3.18892e-181	YNL327W EGT2 SGDID:S000005271, Chr XIV from 24048-27173, Genome Release 64-1-1, Verified ORF, "Glycosylphosphatidylinositol (GPI)-anchored cell wall endoglucanase required for proper cell separation after cytokinesis, expression is activated by Swi5p and
YDR171W	377.51	822.634	-2.17911	0	YDR171W HSP42 SGDID:S000002578, Chr IV from 806621-807748, Genome Release 64-1-1, Verified ORF, "Small heat shock protein (sHSP) with chaperone activity; forms barrel-shaped oligomers that suppress unfolded protein aggregation; involved in cytoskeleton re
YMR031C	15.3257	33.3815	-2.17814	1.28679e-57	YMR031C EIS1 SGDID:S000004633, Chr XIII from 334743-332212, Genome Release 64-1-1, reverse complement, Verified ORF, "Component of the eisosome that is required for proper eisosome assembly; similarity to Ykl050cp and Uso1p; the authentic, non-tagged prot
YJL167W	79.8438	173.852	-2.1774	3.35063e-123	YJL167W ERG20 SGDID:S000003703, Chr X from 105014-106072, Genome Release 64-1-1, Verified ORF, "Farnesyl pyrophosphate synthetase, has both dimethylallyltranstransferase and geranyltranstransferase activities; catalyzes the formation of C15 farnesyl pyrop
YOL081W	65.0633	141.365	-2.17274	0	YOL081W IRA2 SGDID:S000005441, Chr XV from 171070-180309, Genome Release 64-1-1, Verified ORF, "GTPase-activating protein that negatively regulates RAS by converting it from the GTP- to the GDP-bound inactive form, required for reducing cAMP levels under
YMR108W	283.647	615.206	-2.16892	0	YMR108W ILV2 SGDID:S000004714, Chr XIII from 484084-486147, Genome Release 64-1-1, Verified ORF, "Acetolactate synthase, catalyses the first common step in isoleucine and valine biosynthesis and is the target of several classes of inhibitors, localizes to
YOR374W	51.2199	110.962	-2.16637	9.35325e-115	YOR374W ALD4 SGDID:S000005901, Chr XV from 1039840-1041399, Genome Release 64-1-1, Verified ORF, "Mitochondrial aldehyde dehydrogenase, required for growth on ethanol and conversion of acetaldehyde to acetate; phosphorylated; activity is K+ dependent; uti
YMR122W-A	1712.41	3682.69	-2.15059	0	YMR122W-A YMR122W-A SGDID:S000007524, Chr XIII from 511315-511569, Genome Release 64-1-1, Uncharacterized ORF, "Protein of unknown function; green fluorescent protein (GFP)-fusion protein localizes to the cytoplasm and endoplasmic reticulum"
YOR009W	7619.59	16384.9	-2.15037	0	YOR009W TIR4 SGDID:S000005535, Chr XV from 344335-345798, Genome Release 64-1-1, Verified ORF, "Cell wall mannoprotein of the Srp1p/Tip1p family of serine-alanine-rich proteins; expressed under anaerobic conditions and required for anaerobic growth; trans
YHR146W	10.8477	23.3133	-2.14916	1.16134e-22	YHR146W CRP1 SGDID:S000001189, Chr VIII from 390300-391697, Genome Release 64-1-1, Verified ORF, "Protein that binds to cruciform DNA structures"
YLR219W	25.8429	55.3715	-2.14262	4.80822e-79	YLR219W MSC3 SGDID:S000004209, Chr XII from 574151-576337, Genome Release 64-1-1, Verified ORF, "Protein of unknown function, green fluorescent protein (GFP)-fusion protein localizes to the cell periphery; msc3 mutants are defective in directing meiotic r
YLL028W	112.855	239.819	-2.12501	4.60578e-266	YLL028W TPO1 SGDID:S000003951, Chr XII from 84804-86564, Genome Release 64-1-1, Verified ORF, "Polyamine transporter that recognizes spermine, putrescine, and spermidine; catalyzes uptake of polyamines at alkaline pH and excretion at acidic pH; phosphoryl
YFR044C	57.4172	121.162	-2.1102	6.61549e-110	YFR044C DUG1 SGDID:S000001940, Chr VI from 241437-239992, Genome Release 64-1-1, reverse complement, Verified ORF, "Cys-Gly metallo-di-peptidase; forms a complex with Dug2p and Dug3p to degrade glutathione (GSH) and other peptides containing a gamma-glu-X
YML100W	430.183	906.729	-2.10778	0	YML100W TSL1 SGDID:S000004566, Chr XIII from 70624-73920, Genome Release 64-1-1, Verified ORF, "Large subunit of trehalose 6-phosphate synthase (Tps1p)/phosphatase (Tps2p) complex, which converts uridine-5'-diphosphoglucose and glucose 6-phosphate to treh
882	84.364	176.509	-2.09223	1.57358e-93	[NODE_977_length_35709_cov_10.040746;23084;23941;-;AUGUSTUS;]
YOL032W	26.4849	55.3219	-2.08881	1.6732e-26	YOL032W OPI10 SGDID:S000005392, Chr XV from 265429-266169, Genome Release 64-1-1, Verified ORF, "Protein with a possible role in phospholipid biosynthesis, based on inositol-excreting phenotype of the null mutant and its suppression by exogenous choline"
YMR011W	47.2599	98.6625	-2.08766	1.70755e-98	YMR011W HXT2 SGDID:S000004613, Chr XIII from 288079-289704, Genome Release 64-1-1, Verified ORF, "High-affinity glucose transporter of the major facilitator superfamily, expression is induced by low levels of glucose and repressed by high levels of glucos
YPR078C	4.38457	9.06144	-2.06667	1.64251e-07	YPR078C YPR078C SGDID:S000006282, Chr XVI from 698265-697147, Genome Release 64-1-1, reverse complement, Uncharacterized ORF, "Putative protein of unknown function; possible role in DNA metabolism and/or in genome stability; expression is heat-inducible"
YGL263W	2.67585	5.5128	-2.06021	3.90797e-05	YGL263W COS12 SGDID:S000003232, Chr VII from 2790-3932, Genome Release 64-1-1, Verified ORF, "Protein of unknown function, member of the DUP380 subfamily of conserved, often subtelomerically-encoded proteins"
YGR248W	51.3565	104.113	-2.02727	6.65962e-47	YGR248W SOL4 SGDID:S000003480, Chr VII from 985972-986739, Genome Release 64-1-1, Verified ORF, "6-phosphogluconolactonase with similarity to Sol3p"
YPR149W	464.462	929.893	-2.00209	3.2281e-267	YPR149W NCE102 SGDID:S000006353, Chr XVI from 829918-830439, Genome Release 64-1-1, Verified ORF, "Protein of unknown function; contains transmembrane domains; involved in secretion of proteins that lack classical secretory signal sequences; component of
YGL253W	269.223	134.592	2.00029	1.82875e-216	YGL253W HXK2 SGDID:S000003222, Chr VII from 23935-25395, Genome Release 64-1-1, Verified ORF, "Hexokinase isoenzyme 2 that catalyzes phosphorylation of glucose in the cytosol; predominant hexokinase during growth on glucose; functions in the nucleus to re
YKL161C	10.5708	5.28459	2.00031	4.26618e-09	YKL161C KDX1 SGDID:S000001644, Chr XI from 150687-149386, Genome Release 64-1-1, reverse complement, Verified ORF, "Protein kinase implicated in the Slt2p mitogen-activated (MAP) kinase signaling pathway; interacts with numerous components in the mating p
YDR083W	8.9714	4.48444	2.00056	2.60748e-07	YDR083W RRP8 SGDID:S000002490, Chr IV from 612073-613251, Genome Release 64-1-1, Verified ORF, "Nucleolar protein involved in rRNA processing, pre-rRNA cleavage at site A2; also involved in telomere maintenance; mutation is synthetically lethal with a gar
YOL135C	30.764	15.3731	2.00116	6.66638e-13	YOL135C MED7 SGDID:S000005495, Chr XV from 70044-69376, Genome Release 64-1-1, reverse complement, Verified ORF, "Subunit of the RNA polymerase II mediator complex; associates with core polymerase subunits to form the RNA polymerase II holoenzyme; essenti
YDR297W	1943.3	970.795	2.00176	0	YDR297W SUR2 SGDID:S000002705, Chr IV from 1056551-1057600, Genome Release 64-1-1, Verified ORF, "Sphinganine C4-hydroxylase, catalyses the conversion of sphinganine to phytosphingosine in sphingolipid biosyntheis"
YOL089C	7.45753	3.7232	2.00299	2.61898e-14	YOL089C HAL9 SGDID:S000005449, Chr XV from 153490-150398, Genome Release 64-1-1, reverse complement, Verified ORF, "Putative transcription factor containing a zinc finger; overexpression increases salt tolerance through increased expression of the ENA1 (N
YGR044C	17.9936	8.98316	2.00304	1.63558e-10	YGR044C RME1 SGDID:S000003276, Chr VII from 583892-582990, Genome Release 64-1-1, reverse complement, Verified ORF, "Zinc finger protein involved in control of meiosis; prevents meiosis by repressing IME1 expression and promotes mitosis by activating CLN2
YHR079C	36.1605	18.0418	2.00426	2.80563e-68	YHR079C IRE1 SGDID:S000001121, Chr VIII from 261591-258244, Genome Release 64-1-1, reverse complement, Verified ORF, "Serine-threonine kinase and endoribonuclease; transmembrane protein that mediates the unfolded protein response (UPR) by regulating Hac1p
YLL057C	9.25694	4.61801	2.00453	7.64833e-08	YLL057C JLP1 SGDID:S000003980, Chr XII from 26994-25756, Genome Release 64-1-1, reverse complement, Verified ORF, "Fe(II)-dependent sulfonate/alpha-ketoglutarate dioxygenase, involved in sulfonate catabolism for use as a sulfur source; contains sequence t
YDL017W	13.3374	6.65338	2.00461	8.29857e-13	YDL017W CDC7 SGDID:S000002175, Chr IV from 424209-425732, Genome Release 64-1-1, Verified ORF, "DDK (Dbf4-dependent kinase) catalytic subunit required for firing origins and replication fork progression in S phase through phosphorylation of Mcm2-7p comple
YDR045C	35.7819	17.8348	2.0063	4.14675e-08	YDR045C RPC11 SGDID:S000002452, Chr IV from 548310-547978, Genome Release 64-1-1, reverse complement, Verified ORF, "RNA polymerase III subunit C11; mediates pol III RNA cleavage activity and is important for termination of transcription; homologous to TF
YKL166C	12.8821	6.41373	2.00852	4.17539e-10	YKL166C TPK3 SGDID:S000001649, Chr XI from 135705-134509, Genome Release 64-1-1, reverse complement, Verified ORF, "cAMP-dependent protein kinase catalytic subunit; promotes vegetative growth in response to nutrients via the Ras-cAMP signaling pathway; pa
YDR299W	10.2426	5.09921	2.00867	1.11038e-10	YDR299W BFR2 SGDID:S000002707, Chr IV from 1059627-1061231, Genome Release 64-1-1, Verified ORF, "Essential protein that is a component of 90S preribosomes; may be involved in rRNA processing; multicopy suppressor of sensitivity to Brefeldin A; expression
YDR472W	40.3102	20.0619	2.0093	1.08036e-20	YDR472W TRS31 SGDID:S000002880, Chr IV from 1403322-1404173, Genome Release 64-1-1, Verified ORF, "One of 10 subunits of the transport protein particle (TRAPP) complex of the cis-Golgi which mediates vesicle docking and fusion; involved in endoplasmic ret
YFL026W	10.6689	5.30906	2.00957	3.22941e-09	YFL026W STE2 SGDID:S000001868, Chr VI from 82580-83875, Genome Release 64-1-1, Verified ORF, "Receptor for alpha-factor pheromone; seven transmembrane-domain GPCR that interacts with both pheromone and a heterotrimeric G protein to initiate the signaling
YIL121W	265.201	131.96	2.00971	3.45413e-240	YIL121W QDR2 SGDID:S000001383, Chr IX from 132244-133872, Genome Release 64-1-1, Verified ORF, "Multidrug transporter of the major facilitator superfamily, required for resistance to quinidine, barban, cisplatin, and bleomycin; may have a role in potassiu
YDR504C	7.96482	3.96084	2.01089	0.0053331	YDR504C SPG3 SGDID:S000002912, Chr IV from 1456694-1456311, Genome Release 64-1-1, reverse complement, Verified ORF, "Protein required for survival at high temperature during stationary phase; not required for growth on nonfermentable carbon sources"
YDR097C	26.229	13.0325	2.01258	4.84277e-56	YDR097C MSH6 SGDID:S000002504, Chr IV from 643837-640109, Genome Release 64-1-1, reverse complement, Verified ORF, "Protein required for mismatch repair in mitosis and meiosis, forms a complex with Msh2p to repair both single-base & insertion-deletion mis
YER070W	986.479	489.96	2.01339	0	YER070W RNR1 SGDID:S000000872, Chr V from 298950-301616, Genome Release 64-1-1, Verified ORF, "Major isoform of the large subunit of ribonucleotide-diphosphate reductase; the RNR complex catalyzes rate-limiting step in dNTP synthesis, regulated by DNA rep
YCL064C	6.06003	3.00942	2.01369	4.34928e-05	YCL064C CHA1 SGDID:S000000569, Chr III from 16880-15798, Genome Release 64-1-1, reverse complement, Verified ORF, "Catabolic L-serine (L-threonine) deaminase, catalyzes the degradation of both L-serine and L-threonine; required to use serine or threonine
YDL102W	29.6734	14.7316	2.01427	4.10217e-56	YDL102W POL3 SGDID:S000002260, Chr IV from 276872-280165, Genome Release 64-1-1, Verified ORF, "Catalytic subunit of DNA polymerase delta; required for chromosomal DNA replication during mitosis and meiosis, intragenic recombination, repair of double stra
YAL022C	62.1605	30.8536	2.01469	1.6745e-55	YAL022C FUN26 SGDID:S000000020, Chr I from 110430-108877, Genome Release 64-1-1, reverse complement, Verified ORF, "Vacuolar membrane transporter with broad nucleoside selectivity; may regulate balance of nicotinamide riboside (NmR) levels between cytosol
YJL105W	12.7589	6.32605	2.01688	1.27751e-13	YJL105W SET4 SGDID:S000003641, Chr X from 225055-226737, Genome Release 64-1-1, Verified ORF, "Protein of unknown function, contains a SET domain"
YJL077C	72.7293	36.0305	2.01855	8.82664e-18	YJL077C ICS3 SGDID:S000003613, Chr X from 295061-294666, Genome Release 64-1-1, reverse complement, Verified ORF, "Protein of unknown function; may play a role in vacuolar sorting, null mutants are hypersensitive to sortin2"
YEL072W	40.3734	19.9798	2.02071	1.9997e-17	YEL072W RMD6 SGDID:S000000798, Chr V from 13720-14415, Genome Release 64-1-1, Verified ORF, "Protein required for sporulation"
YMR150C	48.0391	23.7631	2.02159	4.06648e-17	YMR150C IMP1 SGDID:S000004758, Chr XIII from 562528-561956, Genome Release 64-1-1, reverse complement, Verified ORF, "Catalytic subunit of the mitochondrial inner membrane peptidase complex, required for maturation of mitochondrial proteins of the interme
YAR008W	32.0132	15.8324	2.022	1.51e-16	YAR008W SEN34 SGDID:S000000066, Chr I from 158966-159793, Genome Release 64-1-1, Verified ORF, "Subunit of the tRNA splicing endonuclease, which is composed of Sen2p, Sen15p, Sen34p, and Sen54p; Sen34p contains the active site for tRNA 3' splice site clea
YKR102W	11.5637	5.71573	2.02314	1.56887e-24	YKR102W FLO10 SGDID:S000001810, Chr XI from 646356-649865, Genome Release 64-1-1, Verified ORF, "Lectin-like protein with similarity to Flo1p, thought to be involved in flocculation"
YBR013C	18.7888	9.28548	2.02346	1.39719e-05	YBR013C YBR013C SGDID:S000000217, Chr II from 265881-265492, Genome Release 64-1-1, reverse complement, Uncharacterized ORF, "Putative protein of unknown function, haploid deletion mutant exhibits synthetic phenotype with alpha-synuclein"
YAL062W	24.5321	12.1238	2.02346	1.19028e-20	YAL062W GDH3 SGDID:S000000058, Chr I from 31567-32940, Genome Release 64-1-1, Verified ORF, "NADP(+)-dependent glutamate dehydrogenase, synthesizes glutamate from ammonia and alpha-ketoglutarate; rate of alpha-ketoglutarate utilization differs from Gdh1p;
YML059C	49.0658	24.2141	2.02633	5.13628e-141	YML059C NTE1 SGDID:S000004524, Chr XIII from 158258-153219, Genome Release 64-1-1, reverse complement, Verified ORF, "Serine esterase, homolog of human neuropathy target esterase (NTE); Nte1p-mediated phosphatidylcholine turnover influences transcription
YGL144C	23.0353	11.3673	2.02646	1.77098e-28	YGL144C ROG1 SGDID:S000003112, Chr VII from 234507-232450, Genome Release 64-1-1, reverse complement, Verified ORF, "Protein with putative serine active lipase domain"
YDR324C	16.1278	7.9542	2.02759	5.98918e-23	YDR324C UTP4 SGDID:S000002732, Chr IV from 1116763-1114433, Genome Release 64-1-1, reverse complement, Verified ORF, "Subunit of U3-containing 90S preribosome and Small Subunit (SSU) processome complexes involved in production of 18S rRNA and assembly of
YGR169C	9.91178	4.88806	2.02775	2.36255e-08	YGR169C PUS6 SGDID:S000003401, Chr VII from 835903-834689, Genome Release 64-1-1, reverse complement, Verified ORF, "tRNA:pseudouridine synthase, catalyzes the conversion of uridine to pseudouridine at position 31 in cytoplasmic and mitochondrial tRNAs; m
YKR086W	15.3551	7.56698	2.02922	1.10167e-29	YKR086W PRP16 SGDID:S000001794, Chr XI from 599857-603072, Genome Release 64-1-1, Verified ORF, "DEAH-box RNA helicase involved in second catalytic step of splicing; exhibits ATP-dependent RNA unwinding activity; mediates the release of Yju2p and Cwc25p i
YKL188C	6.71507	3.30755	2.03023	2.34764e-11	YKL188C PXA2 SGDID:S000001671, Chr XI from 88786-86225, Genome Release 64-1-1, reverse complement, Verified ORF, "Subunit of a heterodimeric peroxisomal ATP-binding cassette transporter complex (Pxa1p-Pxa2p), required for import of long-chain fatty acids
YOR274W	21.7346	10.6924	2.03272	1.42273e-17	YOR274W MOD5 SGDID:S000005800, Chr XV from 837674-838960, Genome Release 64-1-1, Verified ORF, "Delta 2-isopentenyl pyrophosphate:tRNA isopentenyl transferase, required for biosynthesis of the modified base isopentenyladenosine in mitochondrial and cytopl
YLR002C	10.2039	5.01752	2.03366	3.38899e-13	YLR002C NOC3 SGDID:S000003992, Chr XII from 156334-154343, Genome Release 64-1-1, reverse complement, Verified ORF, "Protein that forms a nuclear complex with Noc2p that binds to 66S ribosomal precursors to mediate their intranuclear transport; also binds
YOR080W	9.06954	4.44639	2.03975	4.68428e-13	YOR080W DIA2 SGDID:S000005606, Chr XV from 474594-476792, Genome Release 64-1-1, Verified ORF, "Origin-binding F-box protein; forms an SCF ubiquitin ligase complex with Skp1p and Cdc53p; plays a role in DNA replication; plays a role in transcription; requ
YBR227C	12.9639	6.34835	2.04208	2.84984e-13	YBR227C MCX1 SGDID:S000000431, Chr II from 675134-673572, Genome Release 64-1-1, reverse complement, Verified ORF, "Mitochondrial matrix protein; putative ATP-binding chaperone with non-proteolytic function; similar to bacterial ClpX proteins"
YHR066W	9.77767	4.78591	2.04301	3.17585e-09	YHR066W SSF1 SGDID:S000001108, Chr VIII from 229335-230696, Genome Release 64-1-1, Verified ORF, "Constituent of 66S pre-ribosomal particles, required for ribosomal large subunit maturation; functionally redundant with Ssf2p; member of the Brix family"
YPL172C	35.6898	17.4679	2.04316	3.05441e-30	YPL172C COX10 SGDID:S000006093, Chr XVI from 225741-224353, Genome Release 64-1-1, reverse complement, Verified ORF, "Heme A:farnesyltransferase, catalyzes the first step in the conversion of protoheme to the heme A prosthetic group required for cytochrom
YMR310C	39.8742	19.5112	2.04366	1.33714e-23	YMR310C YMR310C SGDID:S000004927, Chr XIII from 896669-895716, Genome Release 64-1-1, reverse complement, Uncharacterized ORF, "Putative protein of unknown function; predicted to be involved in ribosome biogenesis; green fluorescent protein (GFP)-fusion p
YIL152W	21.3295	10.4344	2.04416	2.78021e-10	YIL152W YIL152W SGDID:S000001414, Chr IX from 56545-57252, Genome Release 64-1-1, Uncharacterized ORF, "Putative protein of unknown function"
YHL040C	26.7185	13.0706	2.04416	1.02683e-30	YHL040C ARN1 SGDID:S000001032, Chr VIII from 20971-19088, Genome Release 64-1-1, reverse complement, Verified ORF, "Transporter, member of the ARN family of transporters that specifically recognize siderophore-iron chelates; responsible for uptake of iron
YIL003W	29.5475	14.4525	2.04446	1.11902e-16	YIL003W CFD1 SGDID:S000001265, Chr IX from 349122-350003, Genome Release 64-1-1, Verified ORF, "Highly conserved, iron-sulfur cluster binding protein localized in the cytoplasm; forms a complex with Nbp35p that is involved in iron-sulfur protein assembly
YDR131C	12.5836	6.15476	2.04453	9.47521e-14	YDR131C YDR131C SGDID:S000002538, Chr IV from 718460-716790, Genome Release 64-1-1, reverse complement, Uncharacterized ORF, "F-box protein, substrate-specific adaptor subunit that recruits substrates to a core ubiquitination complex"
YGL191W	367.771	179.767	2.04582	2.08038e-84	YGL191W COX13 SGDID:S000003159, Chr VII from 144808-145197, Genome Release 64-1-1, Verified ORF, "Subunit VIa of cytochrome c oxidase, which is the terminal member of the mitochondrial inner membrane electron transport chain; not essential for cytochrome
YHR170W	32.6573	15.9553	2.0468	4.26989e-31	YHR170W NMD3 SGDID:S000001213, Chr VIII from 443828-445384, Genome Release 64-1-1, Verified ORF, "Protein involved in nuclear export of the large ribosomal subunit; acts as a Crm1p-dependent adapter protein for export of nascent ribosomal subunits through
YCR072C	14.2008	6.92452	2.05081	2.1353e-14	YCR072C RSA4 SGDID:S000000668, Chr III from 242352-240805, Genome Release 64-1-1, reverse complement, Verified ORF, "WD-repeat protein involved in ribosome biogenesis; may interact with ribosomes; required for maturation and efficient intra-nuclear transp
YMR229C	30.5579	14.89	2.05224	8.67983e-94	YMR229C RRP5 SGDID:S000004842, Chr XIII from 731123-725934, Genome Release 64-1-1, reverse complement, Verified ORF, "RNA binding protein with preference for single stranded tracts of U's involved in synthesis of both 18S and 5.8S rRNAs; component of both
YHR156C	7.84804	3.82311	2.05279	3.77315e-06	YHR156C LIN1 SGDID:S000001199, Chr VIII from 412406-411384, Genome Release 64-1-1, reverse complement, Verified ORF, "Non-essential component of U5 snRNP; nuclear protein; physically interacts with Irr1p of cohesin complex; may link together proteins invo
YPL166W	23.423	11.3942	2.05569	2.32991e-10	YPL166W ATG29 SGDID:S000006087, Chr XVI from 237338-237979, Genome Release 64-1-1, Verified ORF, "Autophagy-specific protein that is required for recruitment of other ATG proteins to the pre-autophagosomal structure (PAS); interacts with Atg17p and locali
YKL215C	19.6387	9.5481	2.05682	5.10028e-46	YKL215C OXP1 SGDID:S000001698, Chr XI from 30687-26827, Genome Release 64-1-1, reverse complement, Verified ORF, "5-oxoprolinase; enzyme is ATP-dependent and functions as a dimer; similar to mouse Oplah gene; green fluorescent protein (GFP)-fusion protein
YBL030C	253.077	122.982	2.05784	4.52511e-143	YBL030C PET9 SGDID:S000000126, Chr II from 163997-163041, Genome Release 64-1-1, reverse complement, Verified ORF, "Major ADP/ATP carrier of the mitochondrial inner membrane, exchanges cytosolic ADP for mitochondrially synthesized ATP; also imports heme a
YBR231C	17.8161	8.65627	2.05817	4.19374e-11	YBR231C SWC5 SGDID:S000000435, Chr II from 683090-682179, Genome Release 64-1-1, reverse complement, Verified ORF, "Protein of unknown function, component of the SWR1 complex, which exchanges histone variant H2AZ (Htz1p) for chromatin-bound histone H2A"
YKL209C	6.23531	3.02947	2.05822	8.77262e-16	YKL209C STE6 SGDID:S000001692, Chr XI from 46295-42423, Genome Release 64-1-1, reverse complement, Verified ORF, "Plasma membrane ATP-binding cassette (ABC) transporter required for the export of a-factor, catalyzes ATP hydrolysis coupled to a-factor tran
YOR380W	30.1702	14.6531	2.05897	1.03461e-30	YOR380W RDR1 SGDID:S000005907, Chr XV from 1051290-1052930, Genome Release 64-1-1, Verified ORF, "Transcriptional repressor involved in the control of multidrug resistance; negatively regulates expression of the PDR5 gene; member of the Gal4p family of zi
YEL075C	17.7859	8.63625	2.05945	2.7202e-05	YEL075C YEL075C SGDID:S000000801, Chr V from 5713-5345, Genome Release 64-1-1, reverse complement, Uncharacterized ORF, "Putative protein of unknown function"
YLR394W	25.8568	12.546	2.06097	1.08873e-23	YLR394W CST9 SGDID:S000004386, Chr XII from 907950-909398, Genome Release 64-1-1, Verified ORF, "SUMO E3 ligase; required for synaptonemal complex formation; localizes to synapsis initiation sites on meiotic chromosomes; potential Cdc28p substrate"
YGR004W	24.7259	11.9929	2.06171	7.25232e-22	YGR004W PEX31 SGDID:S000003236, Chr VII from 502938-504326, Genome Release 64-1-1, Verified ORF, "Peroxisomal integral membrane protein, involved in negative regulation of peroxisome size; partially functionally redundant with Pex30p and Pex32p; probably
YNL196C	5.32764	2.58379	2.06195	0.000336815	YNL196C SLZ1 SGDID:S000005140, Chr XIV from 271171-270275, Genome Release 64-1-1, reverse complement, Uncharacterized ORF, "Sporulation-specific protein with a leucine zipper motif"
YBL008W	17.7038	8.58327	2.06259	5.6411e-28	YBL008W HIR1 SGDID:S000000104, Chr II from 209653-212175, Genome Release 64-1-1, Verified ORF, "Subunit of the HIR complex, a nucleosome assembly complex involved in regulation of histone gene transcription; contributes to nucleosome formation, heterochro
YNR001C	231.378	112.111	2.06384	2.3914e-197	YNR001C CIT1 SGDID:S000005284, Chr XIV from 631061-629622, Genome Release 64-1-1, reverse complement, Verified ORF, "Citrate synthase, catalyzes the condensation of acetyl coenzyme A and oxaloacetate to form citrate; the rate-limiting enzyme of the TCA cy
YMR312W	33.3321	16.1242	2.06721	7.34793e-18	YMR312W ELP6 SGDID:S000004929, Chr XIII from 898405-899226, Genome Release 64-1-1, Verified ORF, "Subunit of Elongator complex, which is required for modification of wobble nucleosides in tRNA; required for Elongator structural integrity"
YDR034C	73.3583	35.4656	2.06843	1.43559e-104	YDR034C LYS14 SGDID:S000002441, Chr IV from 512109-509737, Genome Release 64-1-1, reverse complement, Verified ORF, "Transcriptional activator involved in regulation of genes of the lysine biosynthesis pathway; requires 2-aminoadipate semialdehyde as co-i
YPL147W	7.33995	3.54789	2.06882	5.61938e-13	YPL147W PXA1 SGDID:S000006068, Chr XVI from 273255-275867, Genome Release 64-1-1, Verified ORF, "Subunit of a heterodimeric peroxisomal ATP-binding cassette transporter complex (Pxa1p-Pxa2p), required for import of long-chain fatty acids into peroxisomes;
YPR007C	6.67439	3.22606	2.0689	1.20846e-09	YPR007C REC8 SGDID:S000006211, Chr XVI from 571378-569336, Genome Release 64-1-1, reverse complement, Verified ORF, "Meiosis-specific component of sister chromatid cohesion complex; maintains cohesion between sister chromatids during meiosis I; maintains
YNR060W	12.2127	5.90144	2.06945	2.72103e-17	YNR060W FRE4 SGDID:S000005343, Chr XIV from 739951-742110, Genome Release 64-1-1, Verified ORF, "Ferric reductase, reduces a specific subset of siderophore-bound iron prior to uptake by transporters; expression induced by low iron levels"
YIL072W	10.059	4.86032	2.06961	1.88451e-12	YIL072W HOP1 SGDID:S000001334, Chr IX from 226602-228419, Genome Release 64-1-1, Verified ORF, "Meiosis-specific DNA binding protein that displays Red1p dependent localization to the unsynapsed axial-lateral elements of the synaptonemal complex; required
YLL034C	10.1382	4.89759	2.07004	9.06965e-17	YLL034C RIX7 SGDID:S000003957, Chr XII from 73146-70633, Genome Release 64-1-1, reverse complement, Verified ORF, "Putative ATPase of the AAA family, required for export of pre-ribosomal large subunits from the nucleus; distributed between the nucleolus,
YJL050W	22.7623	10.9921	2.07078	3.15245e-45	YJL050W MTR4 SGDID:S000003586, Chr X from 342522-345743, Genome Release 64-1-1, Verified ORF, "ATP-dependent 3'-5' RNA helicase of the Dead-box family, involved in nuclear RNA processing and degradation both as a component of the TRAMP complex and in TRAM
YNR054C	13.7353	6.62579	2.07301	2.47347e-09	YNR054C ESF2 SGDID:S000005337, Chr XIV from 724306-723356, Genome Release 64-1-1, reverse complement, Verified ORF, "Essential nucleolar protein involved in pre-18S rRNA processing; binds to RNA and stimulates ATPase activity of Dbp8; involved in assembly
YNL009W	7.97113	3.84212	2.07467	1.60693e-07	YNL009W IDP3 SGDID:S000004954, Chr XIV from 614821-616083, Genome Release 64-1-1, Verified ORF, "Peroxisomal NADP-dependent isocitrate dehydrogenase, catalyzes oxidation of isocitrate to alpha-ketoglutarate with the formation of NADP(H+), required for gro
YGL050W	23.41	11.2781	2.0757	4.21997e-13	YGL050W TYW3 SGDID:S000003018, Chr VII from 405776-406597, Genome Release 64-1-1, Verified ORF, "tRNA methyltransferase required for synthesis of wybutosine, a modified guanosine found at the 3'-position adjacent to the anticodon of phenylalanine tRNA whi
YJR025C	14.0801	6.78153	2.07625	5.83947e-06	YJR025C BNA1 SGDID:S000003786, Chr X from 471671-471138, Genome Release 64-1-1, reverse complement, Verified ORF, "3-hydroxyanthranilic acid dioxygenase, required for the de novo biosynthesis of NAD from tryptophan via kynurenine; expression regulated by
YPL263C	17.6887	8.51644	2.07701	2.33134e-22	YPL263C KEL3 SGDID:S000006184, Chr XVI from 46506-44551, Genome Release 64-1-1, reverse complement, Verified ORF, "Cytoplasmic protein of unknown function"
YML093W	8.47221	4.07736	2.07787	2.53193e-15	YML093W UTP14 SGDID:S000004558, Chr XIII from 83090-85789, Genome Release 64-1-1, Verified ORF, "Subunit of U3-containing Small Subunit (SSU) processome complex involved in production of 18S rRNA and assembly of small ribosomal subunit"
YMR257C	16.0954	7.74602	2.07789	7.95701e-25	YMR257C PET111 SGDID:S000004870, Chr XIII from 782031-779629, Genome Release 64-1-1, reverse complement, Verified ORF, "Mitochondrial translational activator specific for the COX2 mRNA; located in the mitochondrial inner membrane"
YOL146W	17.7541	8.54264	2.07829	9.68662e-08	YOL146W PSF3 SGDID:S000005506, Chr XV from 48864-49448, Genome Release 64-1-1, Verified ORF, "Subunit of the GINS complex (Sld5p, Psf1p, Psf2p, Psf3p), which is localized to DNA replication origins and implicated in assembly of the DNA replication machine
YNL037C	415.318	199.826	2.0784	6.83399e-270	YNL037C IDH1 SGDID:S000004982, Chr XIV from 559002-557920, Genome Release 64-1-1, reverse complement, Verified ORF, "Subunit of mitochondrial NAD(+)-dependent isocitrate dehydrogenase, which catalyzes the oxidation of isocitrate to alpha-ketoglutarate in
YKL061W	9.68821	4.65903	2.07945	0.00258032	YKL061W BLI1 SGDID:S000001544, Chr XI from 325771-326112, Genome Release 64-1-1, Uncharacterized ORF, "Putative protein of unknown function; likely member of BLOC complex involved in endosomal cargo sorting; green fluorescent protein (GFP)-fusion protein
YPR003C	30.2136	14.5173	2.08121	8.87862e-43	YPR003C YPR003C SGDID:S000006207, Chr XVI from 563768-561504, Genome Release 64-1-1, reverse complement, Uncharacterized ORF, "Putative sulfate permease; physically interacts with Hsp82p; green fluorescent protein (GFP)-fusion protein localizes to the ER;
YNL277W	96.3847	46.3016	2.08167	3.76938e-86	YNL277W MET2 SGDID:S000005221, Chr XIV from 117349-118809, Genome Release 64-1-1, Verified ORF, "L-homoserine-O-acetyltransferase, catalyzes the conversion of homoserine to O-acetyl homoserine which is the first step of the methionine biosynthetic pathway
YBR014C	56.4305	27.1009	2.08224	1.94663e-22	YBR014C GRX7 SGDID:S000000218, Chr II from 267336-266725, Genome Release 64-1-1, reverse complement, Verified ORF, "Cis-golgi localized monothiol glutaredoxin; more similar in activity to dithiol than other monothiol glutaredoxins; involved in the oxidati
YOL017W	15.1202	7.25956	2.08279	3.51966e-21	YOL017W ESC8 SGDID:S000005377, Chr XV from 292529-294673, Genome Release 64-1-1, Verified ORF, "Protein involved in telomeric and mating-type locus silencing, interacts with Sir2p and also interacts with the Gal11p, which is a component of the RNA pol II
YKR087C	24.8613	11.9316	2.08366	3.46318e-17	YKR087C OMA1 SGDID:S000001795, Chr XI from 604232-603195, Genome Release 64-1-1, reverse complement, Verified ORF, "Metalloendopeptidase of the mitochondrial inner membrane, involved in turnover of membrane-embedded proteins; member of a family of predict
YPL278C	82.2243	39.4403	2.08478	1.15405e-16	YPL278C YPL278C SGDID:S000006199, Chr XVI from 15355-15053, Genome Release 64-1-1, reverse complement, Uncharacterized ORF, "Putative protein of unknown function; gene expression regulated by copper levels"
YBL111C	33.7034	16.1551	2.08625	1.84028e-42	YBL111C YBL111C SGDID:S000002151, Chr II from 4116-2907,5009-4216, Genome Release 64-1-1, reverse complement, intron sequence removed, Uncharacterized ORF, "Helicase-like protein encoded within the telomeric Y' element"
YMR093W	29.7932	14.2787	2.08655	1.95482e-29	YMR093W UTP15 SGDID:S000004699, Chr XIII from 454015-455556, Genome Release 64-1-1, Verified ORF, "Nucleolar protein, component of the small subunit (SSU) processome containing the U3 snoRNA that is involved in processing of pre-18S rRNA"
YEL065W	7.2937	3.49276	2.08824	6.77579e-10	YEL065W SIT1 SGDID:S000000791, Chr V from 27657-29543, Genome Release 64-1-1, Verified ORF, "Ferrioxamine B transporter, member of the ARN family of transporters that specifically recognize siderophore-iron chelates; transcription is induced during iron d
YIR028W	4.4416	2.12573	2.08944	1.26222e-06	YIR028W DAL4 SGDID:S000001467, Chr IX from 408468-410375, Genome Release 64-1-1, Verified ORF, "Allantoin permease; expression sensitive to nitrogen catabolite repression and induced by allophanate, an intermediate in allantoin degradation"
YCR018C	5.45339	2.60997	2.08944	0.00151293	YCR018C SRD1 SGDID:S000000611, Chr III from 148903-148238, Genome Release 64-1-1, reverse complement, Verified ORF, "Protein involved in the processing of pre-rRNA to mature rRNA; contains a C2/C2 zinc finger motif; srd1 mutation suppresses defects caused
YAL067W-A	10.6198	5.08258	2.08944	0.00959528	YAL067W-A YAL067W-A SGDID:S000028593, Chr I from 2480-2707, Genome Release 64-1-1, Uncharacterized ORF, "Putative protein of unknown function; identified by gene-trapping, microarray-based expression analysis, and genome-wide homology searching"
YDL089W	44.0118	21.056	2.09022	1.63849e-40	YDL089W NUR1 SGDID:S000002247, Chr IV from 296820-298274, Genome Release 64-1-1, Verified ORF, "Protein of unknown function; interacts with Csm1p, Lrs4p; required for rDNA repeat stability; null mutant causes increase in unequal sister-chromatid exchange;
YLR341W	4.75446	2.27281	2.09189	1.34981e-05	YLR341W SPO77 SGDID:S000004333, Chr XII from 807385-808818, Genome Release 64-1-1, Verified ORF, "Meiosis-specific protein of unknown function, required for spore wall formation during sporulation; dispensable for both nuclear divisions during meiosis"
YDR441C	161.514	77.2022	2.09209	3.14612e-55	YDR441C APT2 SGDID:S000002849, Chr IV from 1345062-1344517, Genome Release 64-1-1, reverse complement, Verified ORF, "Apparent pseudogene, not transcribed or translated under normal conditions; encodes a protein with similarity to adenine phosphoribosyltr
YMR016C	32.5889	15.5727	2.0927	2.19312e-48	YMR016C SOK2 SGDID:S000004618, Chr XIII from 305593-303236, Genome Release 64-1-1, reverse complement, Verified ORF, "Nuclear protein that plays a regulatory role in the cyclic AMP (cAMP)-dependent protein kinase (PKA) signal transduction pathway; negativ
YDL201W	31.8963	15.2256	2.09491	2.16804e-18	YDL201W TRM8 SGDID:S000002360, Chr IV from 99561-100421, Genome Release 64-1-1, Verified ORF, "Subunit of a tRNA methyltransferase complex composed of Trm8p and Trm82p that catalyzes 7-methylguanosine modification of tRNA"
YDR300C	58.9657	28.1378	2.0956	6.02238e-48	YDR300C PRO1 SGDID:S000002708, Chr IV from 1062791-1061505, Genome Release 64-1-1, reverse complement, Verified ORF, "Gamma-glutamyl kinase, catalyzes the first step in proline biosynthesis"
YGR065C	27.9618	13.3311	2.09749	3.91262e-32	YGR065C VHT1 SGDID:S000003297, Chr VII from 619858-618077, Genome Release 64-1-1, reverse complement, Verified ORF, "High-affinity plasma membrane H+-biotin (vitamin H) symporter; mutation results in fatty acid auxotrophy; 12 transmembrane domain containi
YGL171W	6.99213	3.33291	2.0979	8.61639e-09	YGL171W ROK1 SGDID:S000003139, Chr VII from 182390-184084, Genome Release 64-1-1, Verified ORF, "ATP-dependent RNA helicase of the DEAD box family; required for 18S rRNA synthesis"
YOR017W	14.2923	6.81167	2.0982	1.12606e-22	YOR017W PET127 SGDID:S000005543, Chr XV from 361412-363814, Genome Release 64-1-1, Verified ORF, "Protein with a role in 5'-end processing of mitochondrial RNAs, located in the mitochondrial membrane"
YOR387C	12.005	5.71483	2.10067	4.83744e-06	YOR387C YOR387C SGDID:S000005914, Chr XV from 1070241-1069621, Genome Release 64-1-1, reverse complement, Uncharacterized ORF, "Putative protein of unknown function; regulated by the metal-responsive Aft1p transcription factor; highly inducible in zinc-de
YLR273C	12.207	5.80307	2.10354	2.95542e-16	YLR273C PIG1 SGDID:S000004263, Chr XII from 691029-689083, Genome Release 64-1-1, reverse complement, Verified ORF, "Putative targeting subunit for the type-1 protein phosphatase Glc7p that tethers it to the Gsy2p glycogen synthase"
YAL064W-B	9.19822	4.37222	2.10379	0.0016918	YAL064W-B YAL064W-B SGDID:S000002141, Chr I from 12046-12426, Genome Release 64-1-1, Uncharacterized ORF, "Fungal-specific protein of unknown function"
YJR100C	25.2543	11.9975	2.10496	5.98482e-17	YJR100C AIM25 SGDID:S000003861, Chr X from 617334-616351, Genome Release 64-1-1, reverse complement, Verified ORF, "Putative protein of unknown function; non-tagged protein is detected in purified mitochondria in high-throughput studies; similar to murine
YMR175W	17.7881	8.44979	2.10515	0.000524977	YMR175W SIP18 SGDID:S000004787, Chr XIII from 611016-611255, Genome Release 64-1-1, Verified ORF, "Phospholipid-binding hydrophilin with a role in dessication resistance; expression is induced by osmotic stress"
YMR259C	12.9141	6.13325	2.10559	1.30404e-35	YMR259C YMR259C SGDID:S000004872, Chr XIII from 788883-784621, Genome Release 64-1-1, reverse complement, Uncharacterized ORF, "Putative protein of unknown function; green fluorescent protein (GFP)-fusion protein localizes to the cytoplasm; YMR259C is not
YLL062C	14.2468	6.75983	2.10757	3.77889e-10	YLL062C MHT1 SGDID:S000003985, Chr XII from 17613-16639, Genome Release 64-1-1, reverse complement, Verified ORF, "S-methylmethionine-homocysteine methyltransferase, functions along with Sam4p in the conversion of S-adenosylmethionine (AdoMet) to methioni
YDR078C	17.7312	8.40668	2.10918	6.42259e-09	YDR078C SHU2 SGDID:S000002485, Chr IV from 602869-602198, Genome Release 64-1-1, reverse complement, Verified ORF, "Protein involved in a Rad51p-, Rad54p-dependent pathway for homologous recombination repair, important for error-free repair of spontaneous
YOR136W	643.73	304.975	2.11076	0	YOR136W IDH2 SGDID:S000005662, Chr XV from 580250-581359, Genome Release 64-1-1, Verified ORF, "Subunit of mitochondrial NAD(+)-dependent isocitrate dehydrogenase, which catalyzes the oxidation of isocitrate to alpha-ketoglutarate in the TCA cycle; phosph
YNL182C	13.7522	6.5132	2.11144	7.3651e-16	YNL182C IPI3 SGDID:S000005126, Chr XIV from 297627-295960, Genome Release 64-1-1, reverse complement, Verified ORF, "Essential component of the Rix1 complex (Rix1p, Ipi1p, Ipi3p) that is required for processing of ITS2 sequences from 35S pre-rRNA; highly
YHL024W	36.8568	17.4473	2.11246	1.17314e-50	YHL024W RIM4 SGDID:S000001016, Chr VIII from 56649-58790, Genome Release 64-1-1, Verified ORF, "Putative RNA-binding protein required for the expression of early and middle sporulation genes"
YBL074C	14.9154	7.05279	2.11482	1.6741e-11	YBL074C AAR2 SGDID:S000000170, Chr II from 87789-86722, Genome Release 64-1-1, reverse complement, Verified ORF, "Component of the U5 snRNP, required for splicing of U3 precursors; originally described as a splicing factor specifically required for splici
YLR214W	15.7055	7.41487	2.11811	7.08147e-22	YLR214W FRE1 SGDID:S000004204, Chr XII from 568567-570627, Genome Release 64-1-1, Verified ORF, "Ferric reductase and cupric reductase, reduces siderophore-bound iron and oxidized copper prior to uptake by transporters; expression induced by low copper an
YHR140W	26.0184	12.2723	2.12009	2.47846e-13	YHR140W YHR140W SGDID:S000001182, Chr VIII from 380572-381291, Genome Release 64-1-1, Uncharacterized ORF, "Putative integral membrane protein of unknown function"
YPR144C	24.8115	11.7	2.12063	1.91391e-27	YPR144C NOC4 SGDID:S000006348, Chr XVI from 821423-819765, Genome Release 64-1-1, reverse complement, Verified ORF, "Nucleolar protein, forms a complex with Nop14p that mediates maturation and nuclear export of 40S ribosomal subunits"
YPR196W	28.5899	13.4807	2.1208	5.70975e-27	YPR196W YPR196W SGDID:S000006400, Chr XVI from 931376-932788, Genome Release 64-1-1, Uncharacterized ORF, "Putative maltose activator"
YBR247C	22.3366	10.5248	2.12228	5.29264e-22	YBR247C ENP1 SGDID:S000000451, Chr II from 714455-713004, Genome Release 64-1-1, reverse complement, Verified ORF, "Protein associated with U3 and U14 snoRNAs, required for pre-rRNA processing and 40S ribosomal subunit synthesis; localized in the nucleus
YFL041W	60.6844	28.5599	2.12481	7.15706e-73	YFL041W FET5 SGDID:S000001853, Chr VI from 49139-51007, Genome Release 64-1-1, Verified ORF, "Multicopper oxidase, integral membrane protein with similarity to Fet3p; may have a role in iron transport"
YAL039C	105.647	49.7152	2.12505	1.91742e-55	YAL039C CYC3 SGDID:S000000037, Chr I from 69525-68716, Genome Release 64-1-1, reverse complement, Verified ORF, "Cytochrome c heme lyase (holocytochrome c synthase), attaches heme to apo-cytochrome c (Cyc1p or Cyc7p) in the mitochondrial intermembrane spa
YNR020C	14.5777	6.85961	2.12515	5.30494e-09	YNR020C ATP23 SGDID:S000005303, Chr XIV from 668222-667410, Genome Release 64-1-1, reverse complement, Verified ORF, "Putative metalloprotease of the mitochondrial inner membrane, required for processing of Atp6p; has an additional role in assembly of the
YOR028C	14.5663	6.85118	2.1261	1.05287e-09	YOR028C CIN5 SGDID:S000005554, Chr XV from 384420-383533, Genome Release 64-1-1, reverse complement, Verified ORF, "Basic leucine zipper (bZIP) transcription factor of the yAP-1 family; physically interacts with the Tup1-Cyc8 complex and recruits Tup1p to
YML019W	70.926	33.3497	2.12674	2.73105e-46	YML019W OST6 SGDID:S000004481, Chr XIII from 233457-234455, Genome Release 64-1-1, Verified ORF, "Subunit of the oligosaccharyltransferase complex of the ER lumen, which catalyzes asparagine-linked glycosylation of newly synthesized proteins; similar to a
YGL194C-A	19.6662	9.23963	2.12847	0.00020489	YGL194C-A YGL194C-A SGDID:S000087160, Chr VII from 139961-139719, Genome Release 64-1-1, reverse complement, Uncharacterized ORF, "Putative protein of unknown function, identified based on comparisons of the genome sequences of six Saccharomyces species"
YJL208C	24.1358	11.3395	2.12847	1.02053e-16	YJL208C NUC1 SGDID:S000003744, Chr X from 41183-40194, Genome Release 64-1-1, reverse complement, Verified ORF, "Major mitochondrial nuclease, has RNAse and DNA endo- and exonucleolytic activities; has roles in mitochondrial recombination, apoptosis and m
YGR224W	12.1418	5.70135	2.12964	9.20227e-16	YGR224W AZR1 SGDID:S000003456, Chr VII from 942806-944647, Genome Release 64-1-1, Verified ORF, "Plasma membrane transporter of the major facilitator superfamily, involved in resistance to azole drugs such as ketoconazole and fluconazole"
YMR223W	21.6895	10.1786	2.13089	4.33668e-21	YMR223W UBP8 SGDID:S000004836, Chr XIII from 716715-718130, Genome Release 64-1-1, Verified ORF, "Ubiquitin-specific protease that is a component of the SAGA (Spt-Ada-Gcn5-Acetyltransferase) acetylation complex; required for SAGA-mediated deubiquitination
YDR459C	60.7734	28.52	2.1309	6.56651e-45	YDR459C PFA5 SGDID:S000002867, Chr IV from 1383443-1382319, Genome Release 64-1-1, reverse complement, Verified ORF, "Palmitoyltransferase with autoacylation activity; likely functions in pathway(s) outside Ras; member of a family of putative palmitoyltra
YOR260W	63.7186	29.8964	2.13132	1.29862e-71	YOR260W GCD1 SGDID:S000005786, Chr XV from 813984-815720, Genome Release 64-1-1, Verified ORF, "Gamma subunit of the translation initiation factor eIF2B, the guanine-nucleotide exchange factor for eIF2; activity subsequently regulated by phosphorylated eI
YOL011W	101.869	47.7925	2.13149	3.74927e-134	YOL011W PLB3 SGDID:S000005371, Chr XV from 305349-307409, Genome Release 64-1-1, Verified ORF, "Phospholipase B (lysophospholipase) involved in phospholipid metabolism; hydrolyzes phosphatidylinositol and phosphatidylserine and displays transacylase activ
YHL016C	7.27223	3.41141	2.13174	9.28764e-12	YHL016C DUR3 SGDID:S000001008, Chr VIII from 74244-72037, Genome Release 64-1-1, reverse complement, Verified ORF, "Plasma membrane transporter for both urea and polyamines, expression is highly sensitive to nitrogen catabolite repression and induced by a
YDR180W	12.5532	5.88205	2.13416	2.21624e-37	YDR180W SCC2 SGDID:S000002588, Chr IV from 821295-825776, Genome Release 64-1-1, Verified ORF, "Subunit of cohesin loading factor (Scc2p-Scc4p), a complex required for loading of cohesin complexes onto chromosomes; involved in establishing sister chromati
YOR012W	42.9408	20.1185	2.13439	6.84064e-13	YOR012W YOR012W SGDID:S000005538, Chr XV from 356543-356956, Genome Release 64-1-1, Uncharacterized ORF, "Putative protein of unknown function"
YDL222C	10.1402	4.75057	2.13451	1.68039e-07	YDL222C FMP45 SGDID:S000002381, Chr IV from 61801-60872, Genome Release 64-1-1, reverse complement, Verified ORF, "Integral membrane protein localized to mitochondria (untagged protein); required for sporulation and maintaining sphingolipid content; has s
YHL022C	3.61977	1.69419	2.13657	0.000385501	YHL022C SPO11 SGDID:S000001014, Chr VIII from 64157-62961, Genome Release 64-1-1, reverse complement, Verified ORF, "Meiosis-specific protein that initiates meiotic recombination by catalyzing the formation of double-strand breaks in DNA via a transesteri
YNR056C	13.0385	6.1	2.13746	1.25065e-15	YNR056C BIO5 SGDID:S000005339, Chr XIV from 733303-731618, Genome Release 64-1-1, reverse complement, Verified ORF, "Putative transmembrane protein involved in the biotin biosynthesis pathway; responsible for uptake of 7-keto 8-aminopelargonic acid; BIO5
YPL146C	15.7433	7.35915	2.13929	2.28133e-15	YPL146C NOP53 SGDID:S000006067, Chr XVI from 277529-276162, Genome Release 64-1-1, reverse complement, Verified ORF, "Nucleolar protein; involved in biogenesis of the 60S subunit of the ribosome; interacts with rRNA processing factors Cbf5p and Nop2p; nul
YGR096W	28.0497	13.1058	2.14025	1.41488e-18	YGR096W TPC1 SGDID:S000003328, Chr VII from 676621-677565, Genome Release 64-1-1, Verified ORF, "Mitochondrial membrane transporter that mediates uptake of the essential cofactor thiamine pyrophosphate (ThPP) into mitochondria; expression appears to be re
YKR036C	17.5787	8.20987	2.14117	2.25286e-23	YKR036C CAF4 SGDID:S000001744, Chr XI from 510633-508702, Genome Release 64-1-1, reverse complement, Verified ORF, "WD40 repeat-containing protein associated with the CCR4-NOT complex, interacts in a Ccr4p-dependent manner with Ssn2p; also interacts with
YGR123C	21.942	10.2393	2.14292	2.49286e-23	YGR123C PPT1 SGDID:S000003355, Chr VII from 738203-736662, Genome Release 64-1-1, reverse complement, Verified ORF, "Protein serine/threonine phosphatase with similarity to human phosphatase PP5; present in both the nucleus and cytoplasm; expressed during
YGR260W	162.889	75.9466	2.14479	9.37463e-169	YGR260W TNA1 SGDID:S000003492, Chr VII from 1012485-1014089, Genome Release 64-1-1, Verified ORF, "High affinity nicotinic acid plasma membrane permease, responsible for uptake of low levels of nicotinic acid; expression of the gene increases in the absen
YOR073W	33.6382	15.6455	2.15003	4.03267e-40	YOR073W SGO1 SGDID:S000005599, Chr XV from 464771-466543, Genome Release 64-1-1, Verified ORF, "Component of the spindle checkpoint, involved in sensing lack of tension on mitotic chromosomes; protects centromeric Rec8p at meiosis I; required for accurate
YPR027C	18.8711	8.77111	2.15151	9.37984e-12	YPR027C YPR027C SGDID:S000006231, Chr XVI from 621258-620425, Genome Release 64-1-1, reverse complement, Uncharacterized ORF, "Putative protein of unknown function"
YPL207W	48.2407	22.4157	2.1521	2.2686e-77	YPL207W TYW1 SGDID:S000006128, Chr XVI from 159909-162341, Genome Release 64-1-1, Verified ORF, "Protein required for the synthesis of wybutosine, a modified guanosine found at the 3'-position adjacent to the anticodon of phenylalanine tRNA which supports
YNL132W	22.9073	10.6436	2.15222	1.38983e-48	YNL132W KRE33 SGDID:S000005076, Chr XIV from 375321-378491, Genome Release 64-1-1, Verified ORF, "Essential protein, required for biogenesis of the small ribosomal subunit; heterozygous mutant shows haploinsufficiency in K1 killer toxin resistance"
YIL008W	29.0982	13.5197	2.15228	3.8155e-07	YIL008W URM1 SGDID:S000001270, Chr IX from 342536-342835, Genome Release 64-1-1, Verified ORF, "Ubiquitin-like protein involved in thiolation of cytoplasmic tRNAs; receives sulfur from the E1-like enzyme Uba4p and transfers it to tRNA; also functions as a
YOL128C	24.7418	11.4933	2.15272	1.07029e-19	YOL128C YGK3 SGDID:S000005488, Chr XV from 79479-78352, Genome Release 64-1-1, reverse complement, Verified ORF, "Protein kinase related to mammalian glycogen synthase kinases of the GSK-3 family; GSK-3 homologs (Mck1p, Rim11p, Mrk1p, Ygk3p) are involved
YMR177W	30.7163	14.268	2.1528	4.05228e-32	YMR177W MMT1 SGDID:S000004789, Chr XIII from 616566-618098, Genome Release 64-1-1, Verified ORF, "Putative metal transporter involved in mitochondrial iron accumulation; closely related to Mmt2p"
YML082W	27.2846	12.6654	2.15427	4.04179e-36	YML082W YML082W SGDID:S000004547, Chr XIII from 101862-103811, Genome Release 64-1-1, Uncharacterized ORF, "Putative protein predicted to have carbon-sulfur lyase activity; transcriptionally regulated by Upc2p via an upstream sterol response element; gree
YGL143C	21.496	9.9718	2.15568	5.82811e-19	YGL143C MRF1 SGDID:S000003111, Chr VII from 235958-234717, Genome Release 64-1-1, reverse complement, Verified ORF, "Mitochondrial translation release factor, involved in stop codon recognition and hydrolysis of the peptidyl-tRNA bond during mitochondrial
YJR154W	13.9557	6.4704	2.15685	5.18816e-11	YJR154W YJR154W SGDID:S000003915, Chr X from 725784-726824, Genome Release 64-1-1, Uncharacterized ORF, "Putative protein of unknown function; green fluorescent protein (GFP)-fusion protein localizes to the cytoplasm"
YLR146C	26.814	12.4321	2.15685	2.33136e-17	YLR146C SPE4 SGDID:S000004136, Chr XII from 433725-432823, Genome Release 64-1-1, reverse complement, Verified ORF, "Spermine synthase, required for the biosynthesis of spermine and also involved in biosynthesis of pantothenic acid"
YLR105C	19.4415	9.00544	2.15886	5.68821e-16	YLR105C SEN2 SGDID:S000004095, Chr XII from 348180-347047, Genome Release 64-1-1, reverse complement, Verified ORF, "Subunit of the tRNA splicing endonuclease, which is composed of Sen2p, Sen15p, Sen34p, and Sen54p; Sen2p contains the active site for tRNA
YGL085W	17.455	8.07668	2.16116	5.74184e-11	YGL085W LCL3 SGDID:S000003053, Chr VII from 349616-350440, Genome Release 64-1-1, Uncharacterized ORF, "Putative protein of unknown function; mutant has long chronological lifespan; has homology to Staphylococcus aureus nuclease; GFP-fusion protein locali
YPR122W	11.4894	5.3117	2.16303	6.91957e-29	YPR122W AXL1 SGDID:S000006326, Chr XVI from 782045-785671, Genome Release 64-1-1, Verified ORF, "Haploid specific endoprotease that performs one of two N-terminal cleavages during maturation of a-factor mating pheromone; required for axial budding pattern
YER024W	17.1249	7.91678	2.16312	1.12472e-32	YER024W YAT2 SGDID:S000000826, Chr V from 202192-204963, Genome Release 64-1-1, Verified ORF, "Carnitine acetyltransferase; has similarity to Yat1p, which is a carnitine acetyltransferase associated with the mitochondrial outer membrane"
YLR432W	144.745	66.898	2.16367	7.74913e-150	YLR432W IMD3 SGDID:S000004424, Chr XII from 1002557-1004128, Genome Release 64-1-1, Verified ORF, "Inosine monophosphate dehydrogenase, catalyzes the first step of GMP biosynthesis, member of a four-gene family in S. cerevisiae, constitutively expressed"
YOR081C	38.3161	17.7043	2.16422	5.59849e-58	YOR081C TGL5 SGDID:S000005607, Chr XV from 479188-476939, Genome Release 64-1-1, reverse complement, Verified ORF, "Bifunctional enzyme with triacylglycerol lipase and lysophosphatidic acid acyltransferase activity; involved in triacylglycerol mobilizatio
YML113W	40.0907	18.5188	2.16487	2.98726e-21	YML113W DAT1 SGDID:S000004581, Chr XIII from 44045-44791, Genome Release 64-1-1, Verified ORF, "DNA binding protein that recognizes oligo(dA).oligo(dT) tracts; Arg side chain in its N-terminal pentad Gly-Arg-Lys-Pro-Gly repeat is required for DNA-binding;
YCR019W	29.2919	13.5303	2.16491	1.36881e-22	YCR019W MAK32 SGDID:S000000612, Chr III from 152837-153928, Genome Release 64-1-1, Verified ORF, "Protein necessary for structural stability of L-A double-stranded RNA-containing particles"
YDL154W	7.72347	3.55978	2.16965	2.30736e-15	YDL154W MSH5 SGDID:S000002313, Chr IV from 178334-181039, Genome Release 64-1-1, Verified ORF, "Protein of the MutS family, forms a dimer with Msh4p that facilitates crossovers between homologs during meiosis; msh5-Y823H mutation confers tolerance to DNA
YOR158W	29.762	13.6983	2.17268	1.97989e-20	YOR158W PET123 SGDID:S000005684, Chr XV from 632164-633120, Genome Release 64-1-1, Verified ORF, "Mitochondrial ribosomal protein of the small subunit; PET123 exhibits genetic interactions with PET122, which encodes a COX3 mRNA-specific translational acti
YAL037W	17.0392	7.83722	2.17413	1.2854e-10	YAL037W YAL037W SGDID:S000000035, Chr I from 74020-74823, Genome Release 64-1-1, Uncharacterized ORF, "Putative protein of unknown function"
YDR247W	130.471	59.9898	2.17489	9.2408e-121	YDR247W VHS1 SGDID:S000002655, Chr IV from 956013-957398, Genome Release 64-1-1, Verified ORF, "Cytoplasmic serine/threonine protein kinase; identified as a high-copy suppressor of the synthetic lethality of a sis2 sit4 double mutant, suggesting a role in
YEL076C-A	13.3114	6.119	2.17542	3.11666e-07	YEL076C-A YEL076C-A SGDID:S000002955, Chr V from 4322-4185,5114-4602, Genome Release 64-1-1, reverse complement, intron sequence removed, Uncharacterized ORF, "Putative protein of unknown function"
YDL205C	48.2422	22.1549	2.17749	4.17877e-33	YDL205C HEM3 SGDID:S000002364, Chr IV from 93745-92762, Genome Release 64-1-1, reverse complement, Verified ORF, "Porphobilinogen deaminase, catalyzes the conversion of 4-porphobilinogen to hydroxymethylbilane, the third step in heme biosynthesis; localiz
YFL061W	26.7844	12.2848	2.18029	1.14033e-13	YFL061W DDI2 SGDID:S000001833, Chr VI from 9545-10222, Genome Release 64-1-1, Uncharacterized ORF, "Protein of unknown function; expression is induced over 100-fold by DNA damage; induction decreased in rad6 and rad18 mutants"
YDR206W	41.1591	18.8773	2.18034	4.18455e-74	YDR206W EBS1 SGDID:S000002614, Chr IV from 862054-864708, Genome Release 64-1-1, Verified ORF, "Protein involved in inhibition of translation and nonsense-mediated decay; interacts with cap binding protein Cdc33p and with Nam7p; localizes to P-bodies upon
YPR153W	29.5245	13.5265	2.18271	7.12458e-10	YPR153W YPR153W SGDID:S000006357, Chr XVI from 833689-833693,833828-834245, Genome Release 64-1-1, intron sequence removed, Verified ORF, "Putative protein of unknown function"
YER174C	53.8357	24.635	2.18534	4.54649e-28	YER174C GRX4 SGDID:S000000976, Chr V from 539168-538434, Genome Release 64-1-1, reverse complement, Verified ORF, "Hydroperoxide and superoxide-radical responsive glutathione-dependent oxidoreductase; monothiol glutaredoxin subfamily member along with Grx
YMR206W	37.1354	16.9918	2.18548	5.23091e-25	YMR206W YMR206W SGDID:S000004819, Chr XIII from 675896-676837, Genome Release 64-1-1, Uncharacterized ORF, "Putative protein of unknown function; YMR206W is not an essential gene"
YHR218W	36.0439	16.4679	2.18874	2.32081e-45	YHR218W YHR218W SGDID:S000001261, Chr VIII from 558014-558615,558715-559924, Genome Release 64-1-1, intron sequence removed, Uncharacterized ORF, "Helicase-like protein encoded within the telomeric Y' element"
YGR041W	16.9761	7.75372	2.18942	2.40541e-20	YGR041W BUD9 SGDID:S000003273, Chr VII from 577487-579130, Genome Release 64-1-1, Verified ORF, "Protein involved in bud-site selection; mutant has increased aneuploidy tolerance; diploid mutants display a unipolar budding pattern instead of the wild-type
YKL047W	23.6223	10.787	2.18989	3.23569e-26	YKL047W YKL047W SGDID:S000001530, Chr XI from 349463-351013, Genome Release 64-1-1, Uncharacterized ORF, "Putative protein of unknown function, predicted to be palmitoylated; green fluorescent protein (GFP)-fusion protein localizes to the cytoplasm"
YFL003C	4.2769	1.95006	2.19322	3.95852e-09	YFL003C MSH4 SGDID:S000001891, Chr VI from 137157-134521, Genome Release 64-1-1, reverse complement, Verified ORF, "Protein involved in meiotic recombination, required for normal levels of crossing over, colocalizes with Zip2p to discrete foci on meiotic
YDL048C	248.602	113.287	2.19445	5.9902e-247	YDL048C STP4 SGDID:S000002206, Chr IV from 368211-366739, Genome Release 64-1-1, reverse complement, Verified ORF, "Protein containing a Kruppel-type zinc-finger domain; has similarity to Stp1p, Stp2p, and Stp3p"
YGL249W	6.68819	3.04775	2.19447	4.23373e-11	YGL249W ZIP2 SGDID:S000003218, Chr VII from 33098-35212, Genome Release 64-1-1, Verified ORF, "Meiosis-specific protein involved in normal synaptonemal complex formation and pairing between homologous chromosomes during meiosis"
YDR496C	14.6769	6.68781	2.19458	3.99856e-21	YDR496C PUF6 SGDID:S000002904, Chr IV from 1443403-1441433, Genome Release 64-1-1, reverse complement, Verified ORF, "Pumilio-homology domain protein that binds the 3' UTR of ASH1 mRNA and represses its translation, resulting in proper asymmetric localiza
YIL104C	9.19822	4.18212	2.19941	4.6738e-11	YIL104C SHQ1 SGDID:S000001366, Chr IX from 171505-169982, Genome Release 64-1-1, reverse complement, Verified ORF, "Chaperone protein required for the assembly of box H/ACA snoRNPs and thus for pre-rRNA processing, forms a complex with Naf1p and interacts
YHR088W	16.1449	7.34055	2.19941	2.82652e-11	YHR088W RPF1 SGDID:S000001130, Chr VIII from 281495-282382, Genome Release 64-1-1, Verified ORF, "Nucleolar protein involved in the assembly and export of the large ribosomal subunit; constituent of 66S pre-ribosomal particles; contains a sigma(70)-like m
YGL247W	17.6996	8.04742	2.19941	1.20313e-08	YGL247W BRR6 SGDID:S000003216, Chr VII from 36933-37526, Genome Release 64-1-1, Verified ORF, "Essential nuclear envelope integral membrane protein required for nuclear envelope morphology, nuclear pore complex localization, nuclear export; exhibits synth
YBR284W	7.79847	3.53965	2.20317	2.7847e-14	YBR284W YBR284W SGDID:S000000488, Chr II from 771239-773632, Genome Release 64-1-1, Uncharacterized ORF, "Putative protein of unknown function; YBR284W is not an essential gene; null mutant exhibits decreased resistance to rapamycin and wortmannin and syn
YJR155W	97.3785	44.1912	2.20357	6.76004e-59	YJR155W AAD10 SGDID:S000003916, Chr X from 727405-728271, Genome Release 64-1-1, Verified ORF, "Putative aryl-alcohol dehydrogenase; similar to P. chrysosporium aryl-alcohol dehydrogenase; mutational analysis has not yet revealed a physiological role"
YJL038C	8.0131	3.62134	2.21274	4.76166e-05	YJL038C LOH1 SGDID:S000003575, Chr X from 375774-375115, Genome Release 64-1-1, reverse complement, Verified ORF, "Protein of unknown function with proposed roles in maintenance of genome integrity and also in spore wall assembly; induced during sporulati
YHR047C	13.5566	6.11303	2.21766	1.26122e-25	YHR047C AAP1 SGDID:S000001089, Chr VIII from 201310-198740, Genome Release 64-1-1, reverse complement, Verified ORF, "Arginine/alanine aminopeptidase, overproduction stimulates glycogen accumulation"
YLR445W	6.51795	2.93795	2.21854	0.000652601	YLR445W YLR445W SGDID:S000004437, Chr XII from 1024189-1024572,1024655-1024837, Genome Release 64-1-1, intron sequence removed, Uncharacterized ORF, "Putative protein of unknown function; transcription is regulated by Ume6p and induced in response to alph
YDL153C	15.5386	6.99375	2.22178	2.61437e-21	YDL153C SAS10 SGDID:S000002312, Chr IV from 183018-181186, Genome Release 64-1-1, reverse complement, Verified ORF, "Essential subunit of U3-containing Small Subunit (SSU) processome complex involved in production of 18S rRNA and assembly of small ribosom
YHR182W	14.1327	6.35807	2.22279	1.1141e-24	YHR182W YHR182W SGDID:S000001225, Chr VIII from 468219-470576, Genome Release 64-1-1, Uncharacterized ORF, "Putative protein of unknown function; green fluorescent protein (GFP)-fusion protein localizes to the cell periphery and cytoplasm"
YLR080W	24.9624	11.2302	2.22279	1.1141e-24	YLR080W EMP46 SGDID:S000004070, Chr XII from 287916-289250, Genome Release 64-1-1, Verified ORF, "Integral membrane component of endoplasmic reticulum-derived COPII-coated vesicles, which function in ER to Golgi transport"
YKL078W	4.01127	1.80411	2.22341	1.23221e-07	YKL078W DHR2 SGDID:S000001561, Chr XI from 288845-291052, Genome Release 64-1-1, Verified ORF, "Predominantly nucleolar DEAH-box ATP-dependent RNA helicase, required for 18S rRNA synthesis"
YCL024W	8.86004	3.97719	2.22771	8.56667e-21	YCL024W KCC4 SGDID:S000000529, Chr III from 79162-82275, Genome Release 64-1-1, Verified ORF, "Protein kinase of the bud neck involved in the septin checkpoint, associates with septin proteins, negatively regulates Swe1p by phosphorylation, shows structur
YDR065W	8.82079	3.95775	2.22874	2.96155e-08	YDR065W RRG1 SGDID:S000002472, Chr IV from 580687-581784, Genome Release 64-1-1, Verified ORF, "Protein of unknown function, required for vacuolar acidification and mitochondrial genome maintenance; the authentic, non-tagged protein is detected in highly
YJR079W	14.6746	6.58425	2.22874	8.85571e-05	YJR079W YJR079W SGDID:S000003840, Chr X from 580205-580347,581053-581239, Genome Release 64-1-1, intron sequence removed, Uncharacterized ORF, "Putative protein of unknown function; mutation results in impaired mitochondrial respiration"
YIL064W	23.6269	10.5739	2.23445	2.2224e-14	YIL064W SEE1 SGDID:S000001326, Chr IX from 241943-242716, Genome Release 64-1-1, Verified ORF, "Probable lysine methyltransferase involved in the dimethylation of eEF1A (Tef1p/Tef2p); sequence similarity to S-adenosylmethionine-dependent methyltransferase
YPL167C	11.0502	4.94074	2.23655	1.51262e-36	YPL167C REV3 SGDID:S000006088, Chr XVI from 237107-232593, Genome Release 64-1-1, reverse complement, Verified ORF, "Catalytic subunit of DNA polymerase zeta, involved in translesion synthesis during post-replication repair; required for mutagenesis induc
YOR389W	68.0005	30.3999	2.23686	1.25182e-90	YOR389W YOR389W SGDID:S000005916, Chr XV from 1074213-1076087, Genome Release 64-1-1, Uncharacterized ORF, "Putative protein of unknown function; expression regulated by copper levels"
YBL081W	113.393	50.6399	2.2392	1.95566e-89	YBL081W YBL081W SGDID:S000000177, Chr II from 71866-72972, Genome Release 64-1-1, Uncharacterized ORF, "Non-essential protein of unknown function; null mutation results in a decrease in plasma membrane electron transport"
YBL025W	40.7333	18.1894	2.2394	4.03252e-14	YBL025W RRN10 SGDID:S000000121, Chr II from 171481-171918, Genome Release 64-1-1, Verified ORF, "Protein involved in promoting high level transcription of rDNA, subunit of UAF (upstream activation factor) for RNA polymerase I"
YMR049C	25.6557	11.4437	2.24191	2.47095e-45	YMR049C ERB1 SGDID:S000004652, Chr XIII from 370517-368094, Genome Release 64-1-1, reverse complement, Verified ORF, "Constituent of 66S pre-ribosomal particles, forms a complex with Nop7p and Ytm1p that is required for maturation of the large ribosomal s
YFL025C	52.9751	23.6266	2.24218	2.41664e-116	YFL025C BST1 SGDID:S000001869, Chr VI from 87234-84145, Genome Release 64-1-1, reverse complement, Verified ORF, "GPI inositol deacylase of the ER that negatively regulates COPII vesicle formation, prevents production of vesicles with defective subunits,
YNL188W	10.2283	4.56144	2.24233	6.15487e-11	YNL188W KAR1 SGDID:S000005132, Chr XIV from 286308-287609, Genome Release 64-1-1, Verified ORF, "Essential protein involved in karyogamy during mating and in spindle pole body duplication during mitosis, localizes to the half-bridge of the spindle pole bo
YHR202W	40.4009	17.9766	2.24742	3.25804e-53	YHR202W YHR202W SGDID:S000001245, Chr VIII from 502388-504196, Genome Release 64-1-1, Uncharacterized ORF, "Putative protein of unknown function; green fluorescent protein (GFP)-fusion protein localizes to the vacuole, while HA-tagged protein is found in
YDR161W	20.4184	9.08446	2.24762	2.00152e-18	YDR161W YDR161W SGDID:S000002568, Chr IV from 779043-780206, Genome Release 64-1-1, Uncharacterized ORF, "Putative protein of unknown function; non-essential gene; proposed function in rRNA and ribosome biosynthesis based on transcriptional co-regulation;
YFL054C	40.5094	18.0227	2.24768	3.98688e-57	YFL054C YFL054C SGDID:S000001840, Chr VI from 22787-20847, Genome Release 64-1-1, reverse complement, Uncharacterized ORF, "Putative channel-like protein; similar to Fps1p; mediates passive diffusion of glycerol in the presence of ethanol"
YPR201W	13.6877	6.08027	2.25117	2.18851e-13	YPR201W ARR3 SGDID:S000006405, Chr XVI from 939922-941136, Genome Release 64-1-1, Verified ORF, "Plasma membrane metalloid/H+ antiporter; transports arsenite and antimonite; required for resistance to arsenic compounds; transcription is activated by Arr1p
YAL054C	35.9644	15.892	2.26306	9.83435e-57	YAL054C ACS1 SGDID:S000000050, Chr I from 45022-42881, Genome Release 64-1-1, reverse complement, Verified ORF, "Acetyl-coA synthetase isoform which, along with Acs2p, is the nuclear source of acetyl-coA for histone acetylation; expressed during growth on
YDL148C	8.22344	3.63176	2.26432	5.81001e-16	YDL148C NOP14 SGDID:S000002307, Chr IV from 190586-188154, Genome Release 64-1-1, reverse complement, Verified ORF, "Nucleolar protein, forms a complex with Noc4p that mediates maturation and nuclear export of 40S ribosomal subunits; also present in the s
YDL239C	8.64618	3.81515	2.26628	2.35253e-16	YDL239C ADY3 SGDID:S000002398, Chr IV from 28775-26403, Genome Release 64-1-1, reverse complement, Verified ORF, "Protein required for spore wall formation, thought to mediate assembly of a Don1p-containing structure at the leading edge of the prospore me
YGL016W	38.6905	17.0692	2.26669	1.33207e-91	YGL016W KAP122 SGDID:S000002984, Chr VII from 461666-464911, Genome Release 64-1-1, Verified ORF, "Karyopherin beta, responsible for import of the Toa1p-Toa2p complex into the nucleus; binds to nucleoporins Nup1p and Nup2p; may play a role in regulation o
YGR150C	15.1255	6.67052	2.26751	7.30449e-30	YGR150C CCM1 SGDID:S000003382, Chr VII from 793053-790459, Genome Release 64-1-1, reverse complement, Verified ORF, "Mitochondrial 15s rRNA-binding protein; required for intron removal of COB and COX1 pre-mRNAs; contains pentatricopeptide repeat (PPR) mot
YOR258W	12.0812	5.31573	2.27273	3.32147e-07	YOR258W HNT3 SGDID:S000005784, Chr XV from 811671-812324, Genome Release 64-1-1, Verified ORF, "DNA 5' AMP hydrolase involved in DNA repair; member of the histidine triad (HIT) superfamily of nucleotide-binding proteins; homolog of Aprataxin, a Hint relat
YNR012W	17.6009	7.74283	2.27318	8.69155e-21	YNR012W URK1 SGDID:S000005295, Chr XIV from 647432-648937, Genome Release 64-1-1, Verified ORF, "Uridine/cytidine kinase, component of the pyrimidine ribonucleotide salvage pathway that converts uridine into UMP and cytidine into CMP; involved in the pyri
YLR304C	890.015	390.708	2.27796	0	YLR304C ACO1 SGDID:S000004295, Chr XII from 737548-735212, Genome Release 64-1-1, reverse complement, Verified ORF, "Aconitase, required for the tricarboxylic acid (TCA) cycle and also independently required for mitochondrial genome maintenance; phosphory
YPL277C	107.634	47.2456	2.27818	1.51176e-115	YPL277C YPL277C SGDID:S000006198, Chr XVI from 16868-15405, Genome Release 64-1-1, reverse complement, Uncharacterized ORF, "Putative protein of unknown function; localized to the membranes; gene expression regulated by copper levels"
YGR103W	22.7817	9.99951	2.27828	1.08094e-31	YGR103W NOP7 SGDID:S000003335, Chr VII from 695417-697234, Genome Release 64-1-1, Verified ORF, "Component of several different pre-ribosomal particles; forms a complex with Ytm1p and Erb1p that is required for maturation of the large ribosomal subunit; r
YJL196C	363.121	159.37	2.27848	3.57434e-246	YJL196C ELO1 SGDID:S000003732, Chr X from 68782-67850, Genome Release 64-1-1, reverse complement, Verified ORF, "Elongase I, medium-chain acyl elongase, catalyzes carboxy-terminal elongation of unsaturated C12-C16 fatty acyl-CoAs to C16-C18 fatty acids"
YEL023C	8.4585	3.71147	2.27901	3.45822e-14	YEL023C YEL023C SGDID:S000000749, Chr V from 110552-108504, Genome Release 64-1-1, reverse complement, Uncharacterized ORF, "Putative protein of unknown function; expression is increased greatly during sporulation; YEL023C is not an essential gene"
YBL021C	35.741	15.6508	2.28365	6.3284e-13	YBL021C HAP3 SGDID:S000000117, Chr II from 182094-181660, Genome Release 64-1-1, reverse complement, Verified ORF, "Subunit of the heme-activated, glucose-repressed Hap2p/3p/4p/5p CCAAT-binding complex, a transcriptional activator and global regulator of
YFL065C	18.765	8.20368	2.28739	1.08365e-05	YFL065C YFL065C SGDID:S000001829, Chr VI from 3338-3030, Genome Release 64-1-1, reverse complement, Uncharacterized ORF, "Putative protein of unknown function; induced by treatment with 8-methoxypsoralen and UVA irradiation"
YLR452C	12.4885	5.45705	2.2885	8.37364e-21	YLR452C SST2 SGDID:S000004444, Chr XII from 1041366-1039270, Genome Release 64-1-1, reverse complement, Verified ORF, "GTPase-activating protein for Gpa1p, regulates desensitization to alpha factor pheromone; also required to prevent receptor-independent
YBR073W	11.2953	4.93418	2.28919	1.93145e-25	YBR073W RDH54 SGDID:S000000277, Chr II from 383112-385988, Genome Release 64-1-1, Verified ORF, "DNA-dependent ATPase, stimulates strand exchange by modifying the topology of double-stranded DNA; involved in recombinational repair of DNA double-strand bre
YIL037C	6.14233	2.68247	2.2898	1.9666e-10	YIL037C PRM2 SGDID:S000001299, Chr IX from 284999-283029, Genome Release 64-1-1, reverse complement, Verified ORF, "Pheromone-regulated protein, predicted to have 4 transmembrane segments and a coiled coil domain; regulated by Ste12p; required for efficie
YNL042W	22.8445	9.97312	2.29061	1.3799e-21	YNL042W BOP3 SGDID:S000004987, Chr XIV from 548100-549290, Genome Release 64-1-1, Verified ORF, "Protein of unknown function, potential Cdc28p substrate; overproduction confers resistance to methylmercury"
YPR203W	28.4568	12.4227	2.29071	5.77412e-08	YPR203W YPR203W SGDID:S000006407, Chr XVI from 943880-944188, Genome Release 64-1-1, Uncharacterized ORF, "Putative protein of unknown function"
YPR202W	27.5492	12.0206	2.29183	4.09397e-16	YPR202W YPR202W SGDID:S000006406, Chr XVI from 943032-943050,943199-943896, Genome Release 64-1-1, intron sequence removed, Uncharacterized ORF, "Putative protein of unknown function with similarity to telomere-encoded helicases; YPR202W is not an essenti
YDR309C	97.2372	42.3747	2.2947	8.00856e-84	YDR309C GIC2 SGDID:S000002717, Chr IV from 1080199-1079048, Genome Release 64-1-1, reverse complement, Verified ORF, "Redundant rho-like GTPase Cdc42p effector; homolog of Gic1p; involved in initiation of budding and cellular polarization; interacts with
YDR120C	22.8018	9.93595	2.29488	2.21531e-30	YDR120C TRM1 SGDID:S000002527, Chr IV from 693261-691549, Genome Release 64-1-1, reverse complement, Verified ORF, "tRNA methyltransferase; two forms of the protein are made by alternative translation starts; localizes to both the nucleus and mitochondrio
YLR413W	499.506	217.637	2.29513	0	YLR413W YLR413W SGDID:S000004405, Chr XII from 951156-953183, Genome Release 64-1-1, Uncharacterized ORF, "Putative protein of unknown function; YLR413W is not an essential gene"
YPL253C	11.2098	4.88061	2.29679	1.09946e-17	YPL253C VIK1 SGDID:S000006174, Chr XVI from 73006-71063, Genome Release 64-1-1, reverse complement, Verified ORF, "Protein that forms a complex with Kar3p at the spindle pole body, possible regulator of Kar3p function in microtubule-mediated processes; re
YBR115C	180.757	78.666	2.29778	0	YBR115C LYS2 SGDID:S000000319, Chr II from 473926-469748, Genome Release 64-1-1, reverse complement, Verified ORF, "Alpha aminoadipate reductase, catalyzes the reduction of alpha-aminoadipate to alpha-aminoadipate 6-semialdehyde, which is the fifth step i
YNL095C	25.5997	11.1137	2.30344	3.2137e-38	YNL095C YNL095C SGDID:S000005039, Chr XIV from 446840-444912, Genome Release 64-1-1, reverse complement, Uncharacterized ORF, "Putative protein of unknown function predicted to contain a transmembrane domain; YNL095C is not an essential gene"
YPR054W	45.7551	19.86	2.30389	3.3601e-41	YPR054W SMK1 SGDID:S000006258, Chr XVI from 666280-667446, Genome Release 64-1-1, Verified ORF, "Middle sporulation-specific mitogen-activated protein kinase (MAPK) required for production of the outer spore wall layers; negatively regulates activity of t
YMR193W	23.8637	10.3467	2.30641	2.18804e-15	YMR193W MRPL24 SGDID:S000004806, Chr XIII from 650036-650812, Genome Release 64-1-1, Verified ORF, "Mitochondrial ribosomal protein of the large subunit"
YPL191C	12.6496	5.48384	2.3067	9.28169e-12	YPL191C YPL191C SGDID:S000006112, Chr XVI from 184679-183597, Genome Release 64-1-1, reverse complement, Uncharacterized ORF, "Putative protein of unknown function; diploid deletion strain exhibits high budding index; green fluorescent protein (GFP)-fusio
YCL027W	9.02577	3.90606	2.31071	6.16032e-12	YCL027W FUS1 SGDID:S000000532, Chr III from 71803-73341, Genome Release 64-1-1, Verified ORF, "Membrane protein localized to the shmoo tip, required for cell fusion; expression regulated by mating pheromone; proposed to coordinate signaling, fusion, and p
YDR522C	3.88476	1.67988	2.31253	7.81891e-06	YDR522C SPS2 SGDID:S000002930, Chr IV from 1485303-1483795, Genome Release 64-1-1, reverse complement, Verified ORF, "Protein expressed during sporulation, redundant with Sps22p for organization of the beta-glucan layer of the spore wall; S. pombe ortholo
YLR242C	15.1051	6.52291	2.31571	1.64609e-12	YLR242C ARV1 SGDID:S000004232, Chr XII from 623883-622918, Genome Release 64-1-1, reverse complement, Verified ORF, "Protein functioning in transport of glycosylphosphatidylinositol intermediates into ER lumen; required for normal intracellular sterol dis
YGL169W	23.3287	10.064	2.31803	4.72001e-24	YGL169W SUA5 SGDID:S000003137, Chr VII from 186059-187339, Genome Release 64-1-1, Verified ORF, "Single-stranded telomeric DNA-binding protein, required for normal telomere length; null mutant lacks N6-threonylcarbamoyl adenosine (t6A) modification in the
YPR094W	17.1096	7.3768	2.31938	1.30636e-05	YPR094W RDS3 SGDID:S000006298, Chr XVI from 720637-720960, Genome Release 64-1-1, Verified ORF, "Component of the SF3b subcomplex of the U2 snRNP, zinc cluster protein involved in pre-mRNA splicing and cycloheximide resistance"
YLR057W	26.287	11.3327	2.31958	6.56369e-52	YLR057W YLR057W SGDID:S000004047, Chr XII from 255306-257855, Genome Release 64-1-1, Uncharacterized ORF, "Putative protein of unknown function; YLR050W is not an essential gene"
YHR216W	9.64696	4.14657	2.32649	4.81383e-13	YHR216W IMD2 SGDID:S000001259, Chr VIII from 554396-555967, Genome Release 64-1-1, Verified ORF, "Inosine monophosphate dehydrogenase, catalyzes the rate-limiting step in GTP biosynthesis, expression is induced by mycophenolic acid resulting in resistance
YKL107W	12.3326	5.29572	2.32879	3.09772e-10	YKL107W YKL107W SGDID:S000001590, Chr XI from 236141-237070, Genome Release 64-1-1, Uncharacterized ORF, "Putative protein of unknown function; proposed to be a palmitoylated membrane protein"
YDR179W-A	17.9437	7.70055	2.33019	1.49717e-20	YDR179W-A YDR179W-A SGDID:S000002587, Chr IV from 819433-820824, Genome Release 64-1-1, Uncharacterized ORF, "Putative protein of unknown function"
YGL258W	6.25899	2.68247	2.33329	0.000242102	YGL258W VEL1 SGDID:S000003227, Chr VII from 11110-11730, Genome Release 64-1-1, Verified ORF, "Protein of unknown function; highly induced in zinc-depleted conditions and has increased expression in NAP1 deletion mutants"
YKL071W	50.4129	21.6059	2.33329	3.78865e-31	YKL071W YKL071W SGDID:S000001554, Chr XI from 305114-305884, Genome Release 64-1-1, Uncharacterized ORF, "Putative protein of unknown function; expression induced in cells treated with the mycotoxin patulin, and also the quinone methide triterpene celastr
YLR014C	16.311	6.98925	2.33373	2.89807e-35	YLR014C PPR1 SGDID:S000004004, Chr XII from 174982-172268, Genome Release 64-1-1, reverse complement, Verified ORF, "Zinc finger transcription factor containing a Zn(2)-Cys(6) binuclear cluster domain, positively regulates transcription of genes involved
YLR318W	7.70383	3.30081	2.33392	3.69728e-17	YLR318W EST2 SGDID:S000004310, Chr XII from 766542-769196, Genome Release 64-1-1, Verified ORF, "Reverse transcriptase subunit of the telomerase holoenzyme, essential for telomerase core catalytic activity, involved in other aspects of telomerase assembly
YOR394W	8.88199	3.80423	2.33476	9.38222e-05	YOR394W PAU21 SGDID:S000005921, Chr XV from 1082718-1083212, Genome Release 64-1-1, Verified ORF, "Protein of unknown function, member of the seripauperin multigene family encoded mainly in subtelomeric regions; identical to Pau22p; encodes 2 proteins tha
YFR043C	13.0293	5.57909	2.33538	1.32174e-08	YFR043C IRC6 SGDID:S000001939, Chr VI from 239827-239114, Genome Release 64-1-1, reverse complement, Verified ORF, "Putative protein of unknown function; null mutant displays increased levels of spontaneous Rad52p foci"
YOL091W	5.36211	2.29549	2.33593	5.27868e-09	YOL091W SPO21 SGDID:S000005451, Chr XV from 145334-147163, Genome Release 64-1-1, Verified ORF, "Component of the meiotic outer plaque of the spindle pole body, involved in modifying the meiotic outer plaque that is required prior to prospore membrane for
YDR317W	12.6414	5.41019	2.33658	1.40723e-13	YDR317W HIM1 SGDID:S000002725, Chr IV from 1102184-1103428, Genome Release 64-1-1, Verified ORF, "Protein of unknown function involved in DNA repair"
YGL062W	222.682	95.1152	2.34118	0	YGL062W PYC1 SGDID:S000003030, Chr VII from 385196-388732, Genome Release 64-1-1, Verified ORF, "Pyruvate carboxylase isoform, cytoplasmic enzyme that converts pyruvate to oxaloacetate; highly similar to isoform Pyc2p but differentially regulated; mutatio
YOL141W	5.03523	2.1506	2.34131	1.39584e-09	YOL141W PPM2 SGDID:S000005501, Chr XV from 56452-58539, Genome Release 64-1-1, Verified ORF, "AdoMet-dependent tRNA methyltransferase also involved in methoxycarbonylation; required for the synthesis of wybutosine (yW), a modified guanosine found at the 3
YDR421W	16.0581	6.85427	2.34278	1.13033e-36	YDR421W ARO80 SGDID:S000002829, Chr IV from 1312040-1314892, Genome Release 64-1-1, Verified ORF, "Zinc finger transcriptional activator of the Zn2Cys6 family; activates transcription of aromatic amino acid catabolic genes in the presence of aromatic amin
YLL054C	14.6965	6.2644	2.34604	3.53491e-30	YLL054C YLL054C SGDID:S000003977, Chr XII from 35204-32673, Genome Release 64-1-1, reverse complement, Uncharacterized ORF, "Putative protein of unknown function with similarity to Pip2p, an oleate-specific transcriptional activator of peroxisome prolifer
YGL236C	17.2452	7.35078	2.34604	3.17292e-28	YGL236C MTO1 SGDID:S000003205, Chr VII from 55796-53787, Genome Release 64-1-1, reverse complement, Verified ORF, "Mitochondrial protein, forms a heterodimer complex with Mss1p that performs the 5-carboxymethylaminomethyl modification of the wobble uridin
YDL223C	14.4031	6.13356	2.34825	2.19816e-36	YDL223C HBT1 SGDID:S000002382, Chr IV from 60405-57265, Genome Release 64-1-1, reverse complement, Verified ORF, "Substrate of the Hub1p ubiquitin-like protein that localizes to the shmoo tip (mating projection); mutants are defective for mating projectio
YNR063W	9.6067	4.08989	2.34889	4.44902e-15	YNR063W YNR063W SGDID:S000005346, Chr XIV from 746943-748766, Genome Release 64-1-1, Uncharacterized ORF, "Putative zinc-cluster protein of unknown function"
YOR346W	5.23449	2.22814	2.34926	1.67684e-13	YOR346W REV1 SGDID:S000005873, Chr XV from 981828-984785, Genome Release 64-1-1, Verified ORF, "Deoxycytidyl transferase; involved in repair of abasic sites and adducted guanines in damaged DNA by translesion synthesis (TLS); forms a complex with the subu
YMR272C	1492.06	634.973	2.34981	0	YMR272C SCS7 SGDID:S000004885, Chr XIII from 810777-809623, Genome Release 64-1-1, reverse complement, Verified ORF, "Sphingolipid alpha-hydroxylase, functions in the alpha-hydroxylation of sphingolipid-associated very long chain fatty acids, has both cyt
YDR403W	7.39626	3.14703	2.35023	9.81815e-11	YDR403W DIT1 SGDID:S000002811, Chr IV from 1274602-1276212, Genome Release 64-1-1, Verified ORF, "Sporulation-specific enzyme required for spore wall maturation, involved in the production of a soluble LL-dityrosine-containing precursor of the spore wall;
YDL069C	11.3585	4.82845	2.35242	1.50817e-07	YDL069C CBS1 SGDID:S000002227, Chr IV from 333810-333121, Genome Release 64-1-1, reverse complement, Verified ORF, "Mitochondrial translational activator of the COB mRNA; membrane protein that interacts with translating ribosomes, acts on the COB mRNA 5'-
YDR018C	36.9151	15.6894	2.35286	1.57347e-35	YDR018C YDR018C SGDID:S000002425, Chr IV from 483860-482670, Genome Release 64-1-1, reverse complement, Uncharacterized ORF, "Probable membrane protein with three predicted transmembrane domains; homologous to Ybr042cp, similar to C. elegans F55A11.5 and
YNL204C	6.98576	2.96765	2.35397	2.42559e-06	YNL204C SPS18 SGDID:S000005148, Chr XIV from 259277-258375, Genome Release 64-1-1, reverse complement, Verified ORF, "Protein of unknown function, contains a putative zinc-binding domain; expressed during sporulation"
YPL040C	19.9478	8.47266	2.35437	6.32529e-48	YPL040C ISM1 SGDID:S000005961, Chr XVI from 479001-475993, Genome Release 64-1-1, reverse complement, Verified ORF, "Mitochondrial isoleucyl-tRNA synthetase, null mutant is deficient in respiratory growth"
YHR109W	13.1932	5.60298	2.35467	1.53674e-19	YHR109W CTM1 SGDID:S000001151, Chr VIII from 330310-332067, Genome Release 64-1-1, Verified ORF, "Cytochrome c lysine methyltransferase, trimethylates residue 72 of apo-cytochrome c (Cyc1p) in the cytosol; not required for normal respiratory growth"
YOR349W	10.7558	4.56681	2.35521	6.11214e-27	YOR349W CIN1 SGDID:S000005876, Chr XV from 989789-992833, Genome Release 64-1-1, Verified ORF, "Tubulin folding factor D involved in beta-tubulin (Tub2p) folding; isolated as mutant with increased chromosome loss and sensitivity to benomyl"
YMR015C	727.306	308.609	2.35673	0	YMR015C ERG5 SGDID:S000004617, Chr XIII from 302485-300869, Genome Release 64-1-1, reverse complement, Verified ORF, "C-22 sterol desaturase, a cytochrome P450 enzyme that catalyzes the formation of the C-22(23) double bond in the sterol side chain in erg
YKR060W	8.49581	3.59939	2.36035	6.305e-07	YKR060W UTP30 SGDID:S000001768, Chr XI from 556518-557342, Genome Release 64-1-1, Verified ORF, "Subunit of U3-containing 90S preribosome complex involved in production of 18S rRNA and assembly of small ribosomal subunit"
YHR199C	345.979	146.328	2.3644	2.29028e-251	YHR199C AIM46 SGDID:S000001242, Chr VIII from 498422-497490, Genome Release 64-1-1, reverse complement, Verified ORF, "Putative protein of unknown function; the authentic, non-tagged protein is detected in highly purified mitochondria in high-throughput s
YIL073C	17.2136	7.27236	2.36699	6.62926e-41	YIL073C SPO22 SGDID:S000001335, Chr IX from 225809-222937,225954-225900, Genome Release 64-1-1, reverse complement, intron sequence removed, Verified ORF, "Meiosis-specific protein essential for chromosome synapsis, involved in completion of nuclear divis
YLR274W	38.3735	16.2089	2.36743	3.84972e-71	YLR274W MCM5 SGDID:S000004264, Chr XII from 691555-693882, Genome Release 64-1-1, Verified ORF, "Component of the hexameric MCM complex, which is important for priming origins of DNA replication in G1 and becomes an active ATP-dependent helicase that prom
YOR104W	13.134	5.54504	2.3686	2.91114e-10	YOR104W PIN2 SGDID:S000005630, Chr XV from 517642-518490, Genome Release 64-1-1, Verified ORF, "Protein that induces appearance of [PIN+] prion when overproduced; predicted to be palmitoylated"
YEL032W	77.769	32.8106	2.37024	5.41155e-178	YEL032W MCM3 SGDID:S000000758, Chr V from 86937-89852, Genome Release 64-1-1, Verified ORF, "Protein involved in DNA replication; component of the Mcm2-7 hexameric complex that binds chromatin as a part of the pre-replicative complex"
YPL026C	126.424	53.2282	2.37513	1.30188e-150	YPL026C SKS1 SGDID:S000005947, Chr XVI from 502183-500675, Genome Release 64-1-1, reverse complement, Verified ORF, "Putative serine/threonine protein kinase; involved in the adaptation to low concentrations of glucose independent of the SNF3 regulated pa
YMR239C	4.85989	2.04595	2.37537	6.88011e-07	YMR239C RNT1 SGDID:S000004852, Chr XIII from 749677-748262, Genome Release 64-1-1, reverse complement, Verified ORF, "RNAase III; involved in rDNA transcription and rRNA processing; also cleaves a stem-loop structure at the 3' end of U2 snRNA to ensure fo
YPR017C	26.6969	11.2329	2.37668	1.27244e-10	YPR017C DSS4 SGDID:S000006221, Chr XVI from 593917-593486, Genome Release 64-1-1, reverse complement, Verified ORF, "Guanine nucleotide dissociation stimulator for Sec4p, functions in the post-Golgi secretory pathway; binds zinc, found both on membranes a
YGR095C	46.6511	19.6156	2.37827	2.72486e-26	YGR095C RRP46 SGDID:S000003327, Chr VII from 676342-675671, Genome Release 64-1-1, reverse complement, Verified ORF, "Exosome non-catalytic core component; involved in 3'-5' RNA processing and degradation in both the nucleus and the cytoplasm; has similar
YDL177C	18.1343	7.62387	2.37863	7.4876e-09	YDL177C YDL177C SGDID:S000002336, Chr IV from 141721-141209, Genome Release 64-1-1, reverse complement, Uncharacterized ORF, "Putative protein of unknown function; similar to the mouse IMPACT gene; YDL177C is not an essential gene"
YDR273W	11.142	4.68333	2.37909	3.37951e-11	YDR273W DON1 SGDID:S000002681, Chr IV from 1010176-1011273, Genome Release 64-1-1, Verified ORF, "Meiosis-specific component of the spindle pole body, part of the leading edge protein (LEP) coat, forms a ring-like structure at the leading edge of the pros
YJL194W	26.2808	11.0378	2.38098	1.45301e-33	YJL194W CDC6 SGDID:S000003730, Chr X from 69338-70879, Genome Release 64-1-1, Verified ORF, "Essential ATP-binding protein required for DNA replication, component of the pre-replicative complex (pre-RC) which requires ORC to associate with chromatin and i
YLR030W	29.848	12.5284	2.38243	2.79584e-20	YLR030W YLR030W SGDID:S000004020, Chr XII from 203290-204081, Genome Release 64-1-1, Uncharacterized ORF, "Putative protein of unknown function"
YDL167C	13.5107	5.66672	2.38422	1.08545e-24	YDL167C NRP1 SGDID:S000002326, Chr IV from 163154-160995, Genome Release 64-1-1, reverse complement, Verified ORF, "Putative RNA binding protein of unknown function; localizes to stress granules induced by glucose deprivation; predicted to be involved in
YOL136C	264.213	110.581	2.38931	2.25525e-250	YOL136C PFK27 SGDID:S000005496, Chr XV from 68754-67561, Genome Release 64-1-1, reverse complement, Verified ORF, "6-phosphofructo-2-kinase, catalyzes synthesis of fructose-2,6-bisphosphate; inhibited by phosphoenolpyruvate and sn-glycerol 3-phosphate, ex
YLR213C	6.27646	2.6254	2.39067	7.77834e-08	YLR213C CRR1 SGDID:S000004203, Chr XII from 567922-566654, Genome Release 64-1-1, reverse complement, Verified ORF, "Putative glycoside hydrolase of the spore wall envelope; required for normal spore wall assembly, possibly for cross-linking between the g
YJL200C	136.202	56.8718	2.39489	3.32711e-257	YJL200C ACO2 SGDID:S000003736, Chr X from 58813-56444, Genome Release 64-1-1, reverse complement, Verified ORF, "Putative mitochondrial aconitase isozyme; similarity to Aco1p, an aconitase required for the TCA cycle; expression induced during growth on gl
YPR138C	137.06	57.2024	2.39605	1.90042e-161	YPR138C MEP3 SGDID:S000006342, Chr XVI from 812453-810984, Genome Release 64-1-1, reverse complement, Verified ORF, "Ammonium permease of high capacity and low affinity; belongs to a ubiquitous family of cytoplasmic membrane proteins that transport only a
YGL029W	5.266	2.19475	2.39936	0.00828116	YGL029W CGR1 SGDID:S000002997, Chr VII from 440063-440425, Genome Release 64-1-1, Verified ORF, "Protein involved in nucleolar integrity and processing of the pre-rRNA for the 60S ribosome subunit; transcript is induced in response to cytotoxic stress but
YHR007C-A	12.0947	5.02964	2.40469	0.00198249	YHR007C-A YHR007C-A SGDID:S000028830, Chr VIII from 122765-122550, Genome Release 64-1-1, reverse complement, Uncharacterized ORF, "Putative protein of unknown function; identified by expression profiling and mass spectrometry"
YMR246W	680.123	282.482	2.40767	0	YMR246W FAA4 SGDID:S000004860, Chr XIII from 759807-761891, Genome Release 64-1-1, Verified ORF, "Long chain fatty acyl-CoA synthetase, activates imported fatty acids with a preference for C12:0-C16:0 chain lengths; functions in long chain fatty acid impo
YHL018W	9.12773	3.79093	2.40778	0.000488309	YHL018W YHL018W SGDID:S000001010, Chr VIII from 69708-70070, Genome Release 64-1-1, Uncharacterized ORF, "Putative protein of unknown function; green fluorescent protein (GFP)-fusion protein localizes to mitochondria and is induced in response to the DNA-
YDR132C	14.0883	5.84087	2.41202	1.5641e-18	YDR132C YDR132C SGDID:S000002539, Chr IV from 720303-718816, Genome Release 64-1-1, reverse complement, Uncharacterized ORF, "Putative protein of unknown function"
YHL049C	25.9247	10.7398	2.4139	1.03731e-18	YHL049C YHL049C SGDID:S000001041, Chr VIII from 4541-3726, Genome Release 64-1-1, reverse complement, Uncharacterized ORF, "Putative protein of unknown function"
YMR056C	16.1694	6.69753	2.41424	9.58705e-14	YMR056C AAC1 SGDID:S000004660, Chr XIII from 388244-387315, Genome Release 64-1-1, reverse complement, Verified ORF, "Mitochondrial inner membrane ADP/ATP translocator, exchanges cytosolic ADP for mitochondrially synthesized ATP; phosphorylated; Aac1p is
YJL077W-B	28.3194	11.7053	2.41936	0.00127611	YJL077W-B YJL077W-B SGDID:S000028662, Chr X from 294047-294145, Genome Release 64-1-1, Uncharacterized ORF, "Putative protein of unknown function; identified by gene-trapping, microarray-based expression analysis, and genome-wide homology searching"
YFR022W	66.8438	27.6287	2.41936	1.67715e-120	YFR022W ROG3 SGDID:S000001918, Chr VI from 196833-199034, Genome Release 64-1-1, Verified ORF, "Protein that binds the ubiquitin ligase Rsp5p via its 2 PY motifs; has similarity to Rod1p; mutation suppresses the temperature sensitivity of an mck1 rim11 do
YGR177C	12.9973	5.35994	2.4249	1.21939e-18	YGR177C ATF2 SGDID:S000003409, Chr VII from 850436-848829, Genome Release 64-1-1, reverse complement, Verified ORF, "Alcohol acetyltransferase, may play a role in steroid detoxification; forms volatile esters during fermentation, which is important for br
YDL085C-A	25.549	10.4966	2.43402	8.6743e-06	YDL085C-A YDL085C-A SGDID:S000007588, Chr IV from 302670-302464, Genome Release 64-1-1, reverse complement, Uncharacterized ORF, "Putative protein of unknown function; green fluorescent protein (GFP)-fusion protein localizes to the cytoplasm and nucleus"
YPL189W	14.0668	5.77831	2.43442	9.75875e-23	YPL189W GUP2 SGDID:S000006110, Chr XVI from 189154-190983, Genome Release 64-1-1, Verified ORF, "Probable membrane protein with a possible role in proton symport of glycerol; member of the MBOAT family of putative membrane-bound O-acyltransferases; Gup1p
YKR017C	30.5895	12.5522	2.43698	3.34638e-43	YKR017C YKR017C SGDID:S000001725, Chr XI from 473349-471694, Genome Release 64-1-1, reverse complement, Uncharacterized ORF, "Putative protein of unknown function; contains a RING finger motif"
YPL280W	21.775	8.92655	2.43935	2.15998e-14	YPL280W HSP32 SGDID:S000006201, Chr XVI from 11887-12600, Genome Release 64-1-1, Uncharacterized ORF, "Possible chaperone and cysteine protease with similarity to E. coli Hsp31 and S. cerevisiae Hsp31p, Hsp33p, and Sno4p; member of the DJ-1/ThiJ/PfpI supe
YKR067W	64.9176	26.6084	2.43974	2.20327e-120	YKR067W GPT2 SGDID:S000001775, Chr XI from 567918-570149, Genome Release 64-1-1, Verified ORF, "Glycerol-3-phosphate/dihydroxyacetone phosphate dual substrate-specific sn-1 acyltransferase located in lipid particles and the ER; involved in the stepwise ac
YPR194C	74.9189	30.549	2.45242	1.09459e-164	YPR194C OPT2 SGDID:S000006398, Chr XVI from 926937-924304, Genome Release 64-1-1, reverse complement, Verified ORF, "Oligopeptide transporter; member of the OPT family, with potential orthologs in S. pombe and C. albicans; also plays a role in formation o
YFL064C	19.2976	7.86348	2.45408	5.6387e-10	YFL064C YFL064C SGDID:S000001830, Chr VI from 3846-3322, Genome Release 64-1-1, reverse complement, Uncharacterized ORF, "Putative protein of unknown function"
YCL021W-A	18.3739	7.4726	2.45883	2.71605e-07	YCL021W-A YCL021W-A SGDID:S000007549, Chr III from 83620-83997, Genome Release 64-1-1, Uncharacterized ORF, "Putative protein of unknown function"
YKL095W	10.6578	4.32657	2.46334	5.31856e-09	YKL095W YJU2 SGDID:S000001578, Chr XI from 262277-263113, Genome Release 64-1-1, Verified ORF, "Essential protein required for pre-mRNA splicing; associates transiently with the spliceosomal NTC ("nineteen complex") and acts after Prp2p to promote the fir
YKR093W	15.3475	6.21603	2.46902	6.40822e-25	YKR093W PTR2 SGDID:S000001801, Chr XI from 615730-617535, Genome Release 64-1-1, Verified ORF, "Integral membrane peptide transporter, mediates transport of di- and tri-peptides; conserved protein that contains 12 transmembrane domains; PTR2 expression is
YCL001W-B	14.7427	5.96456	2.47172	0.000144579	YCL001W-B YCL001W-B SGDID:S000007596, Chr III from 113770-114024, Genome Release 64-1-1, Uncharacterized ORF, "Putative protein of unknown function; YCL001W-B gene has similarity to DOM34 and is present in a region duplicated between chromosomes XIV and I
YKR077W	48.0807	19.4332	2.47415	7.50418e-46	YKR077W MSA2 SGDID:S000001785, Chr XI from 583653-584744, Genome Release 64-1-1, Verified ORF, "Putative transcriptional activator, that interacts with G1-specific transcription factor, MBF and G1-specific promoters; ortholog of Msa2p, an MBF and SBF acti
YGR029W	40.5787	16.3913	2.47562	3.76756e-21	YGR029W ERV1 SGDID:S000003261, Chr VII from 543553-543638,543722-544205, Genome Release 64-1-1, intron sequence removed, Verified ORF, "Flavin-linked sulfhydryl oxidase of the mitochondrial intermembrane space (IMS), oxidizes Mia40p as part of a disulfide
YGR127W	58.8328	23.7566	2.47648	3.16444e-48	YGR127W YGR127W SGDID:S000003359, Chr VII from 746798-747736, Genome Release 64-1-1, Uncharacterized ORF, "Putative protein of unknown function; expression is regulated by Msn2p/Msn4p, indicating a possible role in stress response"
YOL144W	8.01409	3.23556	2.47688	2.01811e-11	YOL144W NOP8 SGDID:S000005504, Chr XV from 53098-54552, Genome Release 64-1-1, Verified ORF, "Nucleolar protein required for 60S ribosomal subunit biogenesis"
YDR536W	10.8061	4.36255	2.47701	3.15685e-17	YDR536W STL1 SGDID:S000002944, Chr IV from 1508005-1509714, Genome Release 64-1-1, Verified ORF, "Glycerol proton symporter of the plasma membrane, subject to glucose-induced inactivation, strongly but transiently induced when cells are subjected to osmot
YJL025W	13.2386	5.34411	2.47724	6.62698e-19	YJL025W RRN7 SGDID:S000003562, Chr X from 393967-395511, Genome Release 64-1-1, Verified ORF, "Component of the core factor (CF) rDNA transcription factor complex; CF is required for transcription of 35S rRNA genes by RNA polymerase I and is composed of R
YBR033W	13.6672	5.51073	2.4801	1.47459e-33	YBR033W EDS1 SGDID:S000000237, Chr II from 301944-304703, Genome Release 64-1-1, Uncharacterized ORF, "Putative zinc cluster protein; YBR033W is not an essential gene"
YOL152W	13.3388	5.36495	2.48629	9.28023e-23	YOL152W FRE7 SGDID:S000005512, Chr XV from 40748-42610, Genome Release 64-1-1, Verified ORF, "Putative ferric reductase with similarity to Fre2p; expression induced by low copper levels"
YDL129W	15.4205	6.20092	2.4868	4.45365e-13	YDL129W YDL129W SGDID:S000002287, Chr IV from 231024-231899, Genome Release 64-1-1, Uncharacterized ORF, "Putative protein of unknown function; green fluorescent protein (GFP)-fusion protein localizes to the cytoplasm and the nucleus; YDL129W is not an es
YPL021W	16.6075	6.67764	2.48703	1.63886e-09	YPL021W ECM23 SGDID:S000005942, Chr XVI from 511101-511664, Genome Release 64-1-1, Verified ORF, "Non-essential protein of unconfirmed function; affects pre-rRNA processing, may act as a negative regulator of the transcription of genes involved in pseudoh
YGR079W	132.876	53.4253	2.48713	6.81257e-127	YGR079W YGR079W SGDID:S000003311, Chr VII from 640720-641832, Genome Release 64-1-1, Uncharacterized ORF, "Putative protein of unknown function; YGR079W is not an essential gene"
YNR049C	37.3453	14.9888	2.49155	8.4361e-22	YNR049C MSO1 SGDID:S000005332, Chr XIV from 713655-713023, Genome Release 64-1-1, reverse complement, Verified ORF, "Probable component of the secretory vesicle docking complex, acts at a late step in secretion; shows genetic and physical interactions wit
YHR139C	11.042	4.42977	2.49267	8.18717e-11	YHR139C SPS100 SGDID:S000001181, Chr VIII from 379199-378219, Genome Release 64-1-1, reverse complement, Verified ORF, "Protein required for spore wall maturation; expressed during sporulation; may be a component of the spore wall; expression also induced
YOR156C	15.1627	6.07707	2.49507	6.49998e-30	YOR156C NFI1 SGDID:S000005682, Chr XV from 630540-628360, Genome Release 64-1-1, reverse complement, Verified ORF, "SUMO E3 ligase, catalyzes the covalent attachment of SUMO (Smt3p) to proteins; primary E3 ligase for Sir4p; sumoylates Yku70p/Yku80p and Si
YLL063C	19.1826	7.6747	2.49947	4.41556e-25	YLL063C AYT1 SGDID:S000003986, Chr XII from 16072-14648, Genome Release 64-1-1, reverse complement, Verified ORF, "Acetyltransferase; catalyzes trichothecene 3-O-acetylation, suggesting a possible role in trichothecene biosynthesis"
YNR075C-A	36.9979	14.7969	2.50039	0.000241286	YNR075C-A YNR075C-A SGDID:S000028706, Chr XIV from 781603-781511, Genome Release 64-1-1, reverse complement, Uncharacterized ORF, "Identified by gene-trapping, microarray-based expression analysis, and genome-wide homology searching"
YCR040W	4.46513	1.78323	2.50395	0.0023453	YCR040W MATALPHA1 SGDID:S000000636, Chr III from 200442-200969, Genome Release 64-1-1, Verified ORF, "Transcriptional co-activator involved in regulation of mating-type-specific gene expression; targets the transcription factor Mcm1p to the promoters of a
YGR145W	12.5697	5.01259	2.50763	1.16385e-24	YGR145W ENP2 SGDID:S000003377, Chr VII from 781767-783890, Genome Release 64-1-1, Verified ORF, "Essential nucleolar protein, required for biogenesis of the small ribosomal subunit; contains WD repeats, interacts with Mpp10p and Bfr2p, and has homology to
YMR233W	7.766	3.08425	2.51795	4.6861e-06	YMR233W TRI1 SGDID:S000004846, Chr XIII from 739185-739865, Genome Release 64-1-1, Verified ORF, "Non-essential sumoylated protein of unknown function with similarity to components of human SWI/SNF complex including SMRD3; green fluorescent protein (GFP)-
YFL053W	23.8227	9.46115	2.51795	2.35749e-38	YFL053W DAK2 SGDID:S000001841, Chr VI from 23423-25198, Genome Release 64-1-1, Verified ORF, "Dihydroxyacetone kinase, required for detoxification of dihydroxyacetone (DHA); involved in stress adaptation"
YDR021W	4.88509	1.93138	2.52933	1.30965e-06	YDR021W FAL1 SGDID:S000002428, Chr IV from 486804-488003, Genome Release 64-1-1, Verified ORF, "Nucleolar protein required for maturation of 18S rRNA, member of the eIF4A subfamily of DEAD-box ATP-dependent RNA helicases"
YAL033W	14.77	5.82744	2.53456	2.72599e-08	YAL033W POP5 SGDID:S000000031, Chr I from 82706-83227, Genome Release 64-1-1, Verified ORF, "Subunit of both RNase MRP and nuclear RNase P; RNase MRP cleaves pre-rRNA, while nuclear RNase P cleaves tRNA precursors to generate mature 5' ends and facilitate
YOR252W	22.6634	8.90161	2.54599	2.39799e-12	YOR252W TMA16 SGDID:S000005778, Chr XV from 803667-804203, Genome Release 64-1-1, Verified ORF, "Protein of unknown function that associates with ribosomes"
YDL200C	15.9577	6.2591	2.54953	1.44472e-09	YDL200C MGT1 SGDID:S000002359, Chr IV from 101067-100501, Genome Release 64-1-1, reverse complement, Verified ORF, "DNA repair methyltransferase (6-O-methylguanine-DNA methylase) involved in protection against DNA alkylation damage"
YNL298W	41.2949	16.1808	2.5521	4.77063e-94	YNL298W CLA4 SGDID:S000005242, Chr XIV from 68915-71443, Genome Release 64-1-1, Verified ORF, "Cdc42p-activated signal transducing kinase of the PAK (p21-activated kinase) family, along with Ste20p and Skm1p; involved in septin ring assembly, vacuole inhe
YOR365C	6.75803	2.64056	2.55932	2.47879e-14	YOR365C YOR365C SGDID:S000005892, Chr XV from 1025572-1023461, Genome Release 64-1-1, reverse complement, Uncharacterized ORF, "Putative protein of unknown function; YOR365C is not an essential protein"
YLR453C	8.90344	3.47502	2.56213	5.09514e-11	YLR453C RIF2 SGDID:S000004445, Chr XII from 1042986-1041799, Genome Release 64-1-1, reverse complement, Verified ORF, "Protein that binds to the Rap1p C-terminus and acts synergistically with Rif1p to help control telomere length and establish telomeric s
YGR236C	74.1171	28.9204	2.5628	1.03278e-20	YGR236C SPG1 SGDID:S000003468, Chr VII from 962817-962530, Genome Release 64-1-1, reverse complement, Verified ORF, "Protein required for survival at high temperature during stationary phase; not required for growth on nonfermentable carbon sources; the a
YOL137W	49.303	19.1975	2.56821	1.48167e-67	YOL137W BSC6 SGDID:S000005497, Chr XV from 65621-67114, Genome Release 64-1-1, Verified ORF, "Protein of unknown function containing 8 putative transmembrane seqments; ORF exhibits genomic organization compatible with a translational readthrough-dependent
YBR021W	68.6097	26.6936	2.57027	2.27882e-118	YBR021W FUR4 SGDID:S000000225, Chr II from 281443-283344, Genome Release 64-1-1, Verified ORF, "Uracil permease, localized to the plasma membrane; expression is tightly regulated by uracil levels and environmental cues"
YER187W	113.228	44.0341	2.57136	6.04069e-45	YER187W YER187W SGDID:S000000989, Chr V from 566230-566655, Genome Release 64-1-1, Uncharacterized ORF, "Putative protein of unknown function; induced in respiratory-deficient cells"
YJR115W	220.766	85.492	2.5823	3.72958e-103	YJR115W YJR115W SGDID:S000003876, Chr X from 639942-640451, Genome Release 64-1-1, Uncharacterized ORF, "Putative protein of unknown function"
YHR149C	28.2616	10.9379	2.58382	5.55549e-58	YHR149C SKG6 SGDID:S000001192, Chr VIII from 396659-394455, Genome Release 64-1-1, reverse complement, Verified ORF, "Integral membrane protein that localizes primarily to growing sites such as the bud tip or the cell periphery; potential Cdc28p substrate
YBR297W	30.7498	11.891	2.58598	7.52629e-41	YBR297W MAL33 SGDID:S000000501, Chr II from 800523-801929, Genome Release 64-1-1, Verified ORF, "MAL-activator protein, part of complex locus MAL3; nonfunctional in genomic reference strain S288C"
YOR375C	356.824	137.797	2.5895	0	YOR375C GDH1 SGDID:S000005902, Chr XV from 1043042-1041678, Genome Release 64-1-1, reverse complement, Verified ORF, "NADP(+)-dependent glutamate dehydrogenase, synthesizes glutamate from ammonia and alpha-ketoglutarate; rate of alpha-ketoglutarate utiliz
YNL112W	48.9635	18.8901	2.59202	1.3501e-74	YNL112W DBP2 SGDID:S000005056, Chr XIV from 413639-414911,415914-416281, Genome Release 64-1-1, intron sequence removed, Verified ORF, "Essential ATP-dependent RNA helicase of the DEAD-box protein family, involved in nonsense-mediated mRNA decay and rRNA
YER053C-A	239.224	92.1218	2.59683	1.54142e-26	YER053C-A YER053C-A SGDID:S000007523, Chr V from 261046-260933, Genome Release 64-1-1, reverse complement, Uncharacterized ORF, "Putative protein of unknown function; green fluorescent protein (GFP)-fusion protein localizes to the endoplasmic reticulum"
YCR087C-A	36.9623	14.1091	2.61975	1.97111e-17	YCR087C-A YCR087C-A SGDID:S000007223, Chr III from 264467-264006, Genome Release 64-1-1, reverse complement, Uncharacterized ORF, "Putative protein of unknown function; green fluorescent protein (GFP)-fusion protein localizes to the nucleolus; YCR087C-A i
YKL221W	3.36069	1.27333	2.6393	6.17063e-06	YKL221W MCH2 SGDID:S000001704, Chr XI from 6107-7528, Genome Release 64-1-1, Verified ORF, "Protein with similarity to mammalian monocarboxylate permeases, which are involved in transport of monocarboxylic acids across the plasma membrane; mutant is not d
YAR066W	5.30988	2.01185	2.6393	0.000193264	YAR066W YAR066W SGDID:S000002144, Chr I from 221049-221660, Genome Release 64-1-1, Uncharacterized ORF, "Putative GPI protein"
YDR252W	5.52228	2.09233	2.6393	0.00111512	YDR252W BTT1 SGDID:S000002660, Chr IV from 963412-963861, Genome Release 64-1-1, Verified ORF, "Beta3 subunit of the heterotrimeric nascent polypeptide-associated complex which binds ribosomes via its beta-subunits in close proximity to nascent polypeptid
YGL235W	7.47537	2.83233	2.6393	3.42693e-05	YGL235W YGL235W SGDID:S000003204, Chr VII from 55279-55815, Genome Release 64-1-1, Uncharacterized ORF, "Putative protein of unknown function; potential Cdc28p substrate; null mutant displays increased resistance to antifungal agents gliotoxin, cyclohexim
YDR246W-A	11.4123	4.32399	2.6393	0.00173702	YDR246W-A YDR246W-A SGDID:S000028542, Chr IV from 955133-955333, Genome Release 64-1-1, Uncharacterized ORF, "Putative protein of unknown function; identified by fungal homology and RT-PCR"
YDR336W	11.53	4.3686	2.6393	8.74654e-12	YDR336W YDR336W SGDID:S000002744, Chr IV from 1145092-1146036, Genome Release 64-1-1, Uncharacterized ORF, "Putative protein of unknown function; sumoylated under stress conditions in a genome wide study; YDR336W is not an essential gene"
YNL012W	17.6436	6.68496	2.6393	5.74858e-33	YNL012W SPO1 SGDID:S000004957, Chr XIV from 609686-609790,609875-611665, Genome Release 64-1-1, intron sequence removed, Verified ORF, "Meiosis-specific prospore protein; required for meiotic spindle pole body duplication and separation; required to produ
YOR166C	24.0159	9.04677	2.65464	6.87226e-33	YOR166C SWT1 SGDID:S000005692, Chr XV from 648502-647126, Genome Release 64-1-1, reverse complement, Verified ORF, "RNA endoribonuclease involved in perinuclear mRNP quality control via the turnover of aberrant, unprocessed pre-mRNAs; interacts with subun
YLR031W	15.7877	5.93874	2.65842	6.06882e-10	YLR031W YLR031W SGDID:S000004021, Chr XII from 204225-204785, Genome Release 64-1-1, Uncharacterized ORF, "Putative protein of unknown function"
YGL201C	26.7685	10.0553	2.66212	4.94287e-79	YGL201C MCM6 SGDID:S000003169, Chr VII from 120907-117854, Genome Release 64-1-1, reverse complement, Verified ORF, "Protein involved in DNA replication; component of the Mcm2-7 hexameric complex that binds chromatin as a part of the pre-replicative compl
YMR280C	24.8387	9.32692	2.66312	8.93534e-103	YMR280C CAT8 SGDID:S000004893, Chr XIII from 831329-827028, Genome Release 64-1-1, reverse complement, Verified ORF, "Zinc cluster transcriptional activator necessary for derepression of a variety of genes under non-fermentative growth conditions, active
YHL044W	19.8896	7.46773	2.6634	5.51028e-15	YHL044W YHL044W SGDID:S000001036, Chr VIII from 13565-14272, Genome Release 64-1-1, Uncharacterized ORF, "Putative integral membrane protein, member of DUP240 gene family; green fluorescent protein (GFP)-fusion protein localizes to the plasma membrane in
YOR022C	16.3449	6.13672	2.66347	5.54129e-35	YOR022C YOR022C SGDID:S000005548, Chr XV from 375857-373710, Genome Release 64-1-1, reverse complement, Uncharacterized ORF, "Protein with similarity to bovine phospholipase A1; the authentic, non-tagged protein is detected in highly purified mitochondria
YIL120W	19.9591	7.49095	2.66443	9.86764e-34	YIL120W QDR1 SGDID:S000001382, Chr IX from 134417-136108, Genome Release 64-1-1, Verified ORF, "Multidrug transporter of the major facilitator superfamily, required for resistance to quinidine, ketoconazole, fluconazole, and barban"
YDR103W	7.07984	2.65617	2.66543	3.549e-20	YDR103W STE5 SGDID:S000002510, Chr IV from 658350-661103, Genome Release 64-1-1, Verified ORF, "Pheromone-response scaffold protein that controls the mating decision; binds Ste11p, Ste7p, and Fus3p kinases, forming a MAPK cascade complex that interacts wi
YJL122W	41.3929	15.5004	2.67044	1.74907e-22	YJL122W ALB1 SGDID:S000003658, Chr X from 189716-190243, Genome Release 64-1-1, Verified ORF, "Shuttling pre-60S factor; involved in the biogenesis of ribosomal large subunit; interacts directly with Arx1p; responsible for Tif6p recycling defects in absen
YMR174C	57.2544	21.3432	2.68256	5.64692e-13	YMR174C PAI3 SGDID:S000004786, Chr XIII from 610365-610159, Genome Release 64-1-1, reverse complement, Verified ORF, "Cytoplasmic proteinase A (Pep4p) inhibitor, dependent on Pbs2p and Hog1p protein kinases for osmotic induction; intrinsically unstructure
YOL101C	42.0041	15.6578	2.68264	1.67786e-39	YOL101C IZH4 SGDID:S000005461, Chr XV from 127920-126982, Genome Release 64-1-1, reverse complement, Verified ORF, "Membrane protein involved in zinc ion homeostasis, member of the four-protein IZH family, expression induced by fatty acids and altered zin
YBL028C	20.0485	7.44574	2.69262	9.97305e-08	YBL028C YBL028C SGDID:S000000124, Chr II from 167838-167518, Genome Release 64-1-1, reverse complement, Verified ORF, "Protein of unknown function that may interact with ribosomes; green fluorescent protein (GFP)-fusion protein localizes to the nucleolus;
YNL202W	13.5556	5.0262	2.69699	3.93902e-13	YNL202W SPS19 SGDID:S000005146, Chr XIV from 259578-260456, Genome Release 64-1-1, Verified ORF, "Peroxisomal 2,4-dienoyl-CoA reductase, auxiliary enzyme of fatty acid beta-oxidation; homodimeric enzyme required for growth and sporulation on petroselineat
YDR465C	26.1766	9.70367	2.6976	4.74894e-33	YDR465C RMT2 SGDID:S000002873, Chr IV from 1394574-1393336, Genome Release 64-1-1, reverse complement, Verified ORF, "Arginine N5 methyltransferase; methylates ribosomal protein Rpl12 (L12) on Arg67"
YNL261W	28.5406	10.5622	2.70214	1.59588e-41	YNL261W ORC5 SGDID:S000005205, Chr XIV from 155100-156539, Genome Release 64-1-1, Verified ORF, "Subunit of the origin recognition complex, which directs DNA replication by binding to replication origins and is also involved in transcriptional silencing"
YPL113C	15.622	5.77711	2.70412	1.01525e-19	YPL113C YPL113C SGDID:S000006034, Chr XVI from 337143-335953, Genome Release 64-1-1, reverse complement, Uncharacterized ORF, "Glyoxylate reductase; acts on glyoxylate and hydroxypyruvate substrates; YPL113C is not an essential gene"
YJR078W	27.3213	10.1036	2.70412	8.43998e-38	YJR078W BNA2 SGDID:S000003839, Chr X from 578860-580221, Genome Release 64-1-1, Verified ORF, "Putative tryptophan 2,3-dioxygenase or indoleamine 2,3-dioxygenase, required for de novo biosynthesis of NAD from tryptophan via kynurenine; interacts genetical
YGL114W	79.107	29.2301	2.70636	1.52437e-168	YGL114W YGL114W SGDID:S000003082, Chr VII from 293460-295637, Genome Release 64-1-1, Uncharacterized ORF, "Putative protein of unknown function; predicted member of the oligopeptide transporter (OPT) family of membrane transporters"
YGR286C	77.6712	28.6368	2.71228	5.99426e-87	YGR286C BIO2 SGDID:S000003518, Chr VII from 1064940-1063813, Genome Release 64-1-1, reverse complement, Verified ORF, "Biotin synthase, catalyzes the conversion of dethiobiotin to biotin, which is the last step of the biotin biosynthesis pathway; compleme
YDR191W	12.1941	4.49007	2.7158	6.88937e-15	YDR191W HST4 SGDID:S000002599, Chr IV from 842337-843449, Genome Release 64-1-1, Verified ORF, "Member of the Sir2 family of NAD(+)-dependent protein deacetylases; involved along with Hst3p in silencing at telomeres, cell cycle progression, radiation resi
YPR157W	30.1347	11.091	2.71704	4.9031e-43	YPR157W TDA6 SGDID:S000006361, Chr XVI from 841266-842669, Genome Release 64-1-1, Uncharacterized ORF, "Putative protein of unknown function; induced by treatment with 8-methoxypsoralen and UVA irradiation; null mutant is sensitive to expression of the to
YLR312C	29.6502	10.8912	2.72239	1.75574e-36	YLR312C YLR312C SGDID:S000004303, Chr XII from 758833-757637, Genome Release 64-1-1, reverse complement, Uncharacterized ORF, "Putative protein of unknown function"
YNL128W	9.08173	3.32997	2.72727	2.89325e-13	YNL128W TEP1 SGDID:S000005072, Chr XIV from 382359-383663, Genome Release 64-1-1, Verified ORF, "Homolog of human tumor suppressor gene PTEN/MMAC1/TEP1 that has lipid phosphatase activity and is linked to the phosphatidylinositol signaling pathway; plays
YBR196C-A	13.1685	4.82845	2.72727	0.00288336	YBR196C-A YBR196C-A SGDID:S000028534, Chr II from 614173-614024, Genome Release 64-1-1, reverse complement, Uncharacterized ORF, "Putative protein of unknown function; identified by fungal homology and RT-PCR"
YLR220W	219.431	80.2749	2.7335	1.29417e-210	YLR220W CCC1 SGDID:S000004210, Chr XII from 576825-577793, Genome Release 64-1-1, Verified ORF, "Putative vacuolar Fe2+/Mn2+ transporter; suppresses respiratory deficit of yfh1 mutants, which lack the ortholog of mammalian frataxin, by preventing mitochon
YER075C	15.3638	5.61327	2.73705	5.40471e-44	YER075C PTP3 SGDID:S000000877, Chr V from 311199-308413, Genome Release 64-1-1, reverse complement, Verified ORF, "Phosphotyrosine-specific protein phosphatase involved in the inactivation of mitogen-activated protein kinase (MAPK) during osmolarity sensi
YOR388C	93.9159	34.1962	2.74639	6.04699e-107	YOR388C FDH1 SGDID:S000005915, Chr XV from 1072923-1071793, Genome Release 64-1-1, reverse complement, Verified ORF, "NAD(+)-dependent formate dehydrogenase, may protect cells from exogenous formate"
YAL067C	15.1251	5.48688	2.7566	1.32209e-28	YAL067C SEO1 SGDID:S000000062, Chr I from 9016-7235, Genome Release 64-1-1, reverse complement, Verified ORF, "Putative permease, member of the allantoate transporter subfamily of the major facilitator superfamily; mutation confers resistance to ethionine
YGL089C	16.5001	5.98568	2.7566	1.69195e-07	YGL089C MF(ALPHA)2 SGDID:S000003057, Chr VII from 345153-344791, Genome Release 64-1-1, reverse complement, Verified ORF, "Mating pheromone alpha-factor, made by alpha cells; interacts with mating type a cells to induce cell cycle arrest and other respons
YCR104W	7.47631	2.70393	2.76498	0.000335255	YCR104W PAU3 SGDID:S000000701, Chr III from 307801-308175, Genome Release 64-1-1, Verified ORF, "Member of the seripauperin multigene family encoded mainly in subtelomeric regions, active during alcoholic fermentation, regulated by anaerobiosis, negativel
YNL024C	11.3507	4.10516	2.76498	5.23596e-10	YNL024C YNL024C SGDID:S000004969, Chr XIV from 587847-587107, Genome Release 64-1-1, reverse complement, Uncharacterized ORF, "Putative protein of unknown function with seven beta-strand methyltransferase motif; green fluorescent protein (GFP)-fusion prot
YPL241C	19.6604	7.0901	2.77293	1.23454e-17	YPL241C CIN2 SGDID:S000006162, Chr XVI from 96153-95372,96258-96234, Genome Release 64-1-1, reverse complement, intron sequence removed, Verified ORF, "GTPase-activating protein (GAP) for Cin4p; tubulin folding factor C involved in beta-tubulin (Tub2p) fo
YBR294W	26.5988	9.57268	2.77862	6.13853e-71	YBR294W SUL1 SGDID:S000000498, Chr II from 789235-791814, Genome Release 64-1-1, Verified ORF, "High affinity sulfate permease of the SulP anion transporter family; sulfate uptake is mediated by specific sulfate transporters Sul1p and Sul2p, which control
YOR298W	6.01787	2.16274	2.78252	2.38176e-10	YOR298W MUM3 SGDID:S000005824, Chr XV from 875599-877038, Genome Release 64-1-1, Verified ORF, "Protein of unknown function involved in the organization of the outer spore wall layers; has similarity to the tafazzins superfamily of acyltransferases"
YFL030W	40.8833	14.6355	2.79344	7.14431e-50	YFL030W AGX1 SGDID:S000001864, Chr VI from 76831-77988, Genome Release 64-1-1, Verified ORF, "Alanine:glyoxylate aminotransferase (AGT), catalyzes the synthesis of glycine from glyoxylate, which is one of three pathways for glycine biosynthesis in yeast;
YIL066C	303.481	108.585	2.79488	0	YIL066C RNR3 SGDID:S000001328, Chr IX from 240708-238099, Genome Release 64-1-1, reverse complement, Verified ORF, "Minor isoform of the large subunit of ribonucleotide-diphosphate reductase; the RNR complex catalyzes rate-limiting step in dNTP synthesis,
YNL335W	27.0663	9.61417	2.81525	1.45624e-20	YNL335W DDI3 SGDID:S000005279, Chr XIV from 11452-12129, Genome Release 64-1-1, Uncharacterized ORF, "Protein of unknown function; expression is induced over 100-fold by DNA damage; induction decreased in rad6 and rad18 mutants"
YDR111C	30.3123	10.7405	2.82226	2.09815e-49	YDR111C ALT2 SGDID:S000002518, Chr IV from 679764-678241, Genome Release 64-1-1, reverse complement, Uncharacterized ORF, "Putative alanine transaminase (glutamic pyruvic transaminase)"
YLR297W	272.356	96.1976	2.83122	1.11052e-111	YLR297W YLR297W SGDID:S000004288, Chr XII from 724044-724433, Genome Release 64-1-1, Uncharacterized ORF, "Putative protein of unknown function; green fluorescent protein (GFP)-fusion protein localizes to the vacuole; YLR297W is not an essential gene; ind
YBR250W	8.10669	2.85653	2.83795	6.6358e-15	YBR250W SPO23 SGDID:S000000454, Chr II from 719033-720604, Genome Release 64-1-1, Verified ORF, "Protein of unknown function; associates with meiosis-specific protein Spo1p"
YDL120W	84.594	29.6605	2.85208	2.97683e-48	YDL120W YFH1 SGDID:S000002278, Chr IV from 245923-246447, Genome Release 64-1-1, Verified ORF, "Mitochondrial matrix iron chaperone; oxidizes and stores iron; interacts with Isu1p to promote Fe-S cluster assembly; mutation results in multiple Fe/S-depende
YOR315W	25.8302	9.04465	2.85586	6.04878e-30	YOR315W SFG1 SGDID:S000005842, Chr XV from 904760-905800, Genome Release 64-1-1, Verified ORF, "Nuclear protein, putative transcription factor required for growth of superficial pseudohyphae (which do not invade the agar substrate) but not for invasive ps
YOL131W	12.6658	4.42977	2.85924	8.00149e-06	YOL131W YOL131W SGDID:S000005491, Chr XV from 73031-73357, Genome Release 64-1-1, Uncharacterized ORF, "Putative protein of unknown function"
YHR124W	7.71117	2.69102	2.86552	5.49444e-17	YHR124W NDT80 SGDID:S000001166, Chr VIII from 356561-358444, Genome Release 64-1-1, Verified ORF, "Meiosis-specific transcription factor required for exit from pachytene and for full meiotic recombination; activates middle sporulation genes; competes with
YOR382W	8.55098	2.97859	2.87081	1.22418e-05	YOR382W FIT2 SGDID:S000005909, Chr XV from 1059531-1059992, Genome Release 64-1-1, Verified ORF, "Mannoprotein that is incorporated into the cell wall via a glycosylphosphatidylinositol (GPI) anchor, involved in the retention of siderophore-iron in the ce
YER056C	238.328	82.7347	2.88063	0	YER056C FCY2 SGDID:S000000858, Chr V from 268113-266512, Genome Release 64-1-1, reverse complement, Verified ORF, "Purine-cytosine permease, mediates purine (adenine, guanine, and hypoxanthine) and cytosine accumulation"
YKR015C	15.1924	5.26123	2.88762	2.30385e-29	YKR015C YKR015C SGDID:S000001723, Chr XI from 468667-466961, Genome Release 64-1-1, reverse complement, Uncharacterized ORF, "Putative protein of unknown function"
YER046W	23.3045	8.04742	2.8959	2.16229e-12	YER046W SPO73 SGDID:S000000848, Chr V from 243180-243611, Genome Release 64-1-1, Verified ORF, "Meiosis-specific protein of unknown function, required for spore wall formation during sporulation; dispensible for both nuclear divisions during meiosis"
YPL024W	38.4418	13.2683	2.89727	1.30438e-31	YPL024W RMI1 SGDID:S000005945, Chr XVI from 503517-504242, Genome Release 64-1-1, Verified ORF, "Subunit of the RecQ (Sgs1p) - Topo III (Top3p) complex; stimulates superhelical relaxing and ssDNA binding activities of Top3p; involved in response to DNA da
YDL214C	5.6133	1.93138	2.90637	2.55677e-14	YDL214C PRR2 SGDID:S000002373, Chr IV from 76545-74446, Genome Release 64-1-1, reverse complement, Verified ORF, "Serine/threonine protein kinase that inhibits pheromone induced signalling downstream of MAPK, possibly at the level of the Ste12p transcript
YGR251W	13.9081	4.77943	2.90999	1.91978e-10	YGR251W YGR251W SGDID:S000003483, Chr VII from 995639-996229, Genome Release 64-1-1, Verified ORF, "Essential protein required for maturation of 18S rRNA; green fluorescent protein (GFP)-fusion protein localizes to both the nucleus and the nucleolus"
877	21.0009	7.18842	2.92149	3.59165e-38	[NODE_977_length_35709_cov_10.040746;9073;10674;+;AUGUSTUS;]
YOL033W	15.8604	5.39492	2.93988	1.23512e-29	YOL033W MSE1 SGDID:S000005393, Chr XV from 263475-265085, Genome Release 64-1-1, Verified ORF, "Mitochondrial glutamyl-tRNA synthetase, predicted to be palmitoylated"
YNL260C	15.7962	5.33799	2.95921	5.25299e-12	YNL260C YNL260C SGDID:S000005204, Chr XIV from 157455-156859, Genome Release 64-1-1, reverse complement, Uncharacterized ORF, "Putative protein of unknown function with similarity to a human protein overexpressed in oral cancers; essential gene with defec
YHR214W	6.66338	2.24854	2.96342	5.60433e-06	YHR214W YHR214W SGDID:S000001257, Chr VIII from 541651-542262, Genome Release 64-1-1, Uncharacterized ORF, "Putative protein of unknown function; predicted to be a glycosylphosphatidylinositol-modified (GPI) protein"
YJL214W	67.9292	22.914	2.96453	8.14037e-130	YJL214W HXT8 SGDID:S000003750, Chr X from 26887-28596, Genome Release 64-1-1, Verified ORF, "Protein of unknown function with similarity to hexose transporter family members, expression is induced by low levels of glucose and repressed by high levels of g
YOL123W	70.5867	23.7361	2.97381	3.50033e-127	YOL123W HRP1 SGDID:S000005483, Chr XV from 87844-89448, Genome Release 64-1-1, Verified ORF, "Subunit of cleavage factor I, a five-subunit complex required for the cleavage and polyadenylation of pre-mRNA 3' ends; RRM-containing heteronuclear RNA binding
YHR128W	80.4557	27.0349	2.976	7.14264e-60	YHR128W FUR1 SGDID:S000001170, Chr VIII from 362115-362765, Genome Release 64-1-1, Verified ORF, "Uracil phosphoribosyltransferase, synthesizes UMP from uracil; involved in the pyrimidine salvage pathway"
YOR019W	6.30503	2.11369	2.98296	4.53983e-17	YOR019W YOR019W SGDID:S000005545, Chr XV from 368127-370319, Genome Release 64-1-1, Verified ORF, "Protein of unknown function that may interact with ribosomes, based on co-purification experiments"
YIL015W	4.65969	1.56021	2.98657	9.15677e-11	YIL015W BAR1 SGDID:S000001277, Chr IX from 322342-324105, Genome Release 64-1-1, Verified ORF, "Aspartyl protease secreted into the periplasmic space of mating type a cells, helps cells find mating partners, cleaves and inactivates alpha factor allowing c
YNR074C	25.8909	8.66318	2.98862	1.32477e-34	YNR074C AIF1 SGDID:S000005357, Chr XIV from 778738-777602, Genome Release 64-1-1, reverse complement, Verified ORF, "Mitochondrial cell death effector that translocates to the nucleus in response to apoptotic stimuli, homolog of mammalian Apoptosis-Induci
YER060W	107.001	35.7342	2.99435	2.39015e-191	YER060W FCY21 SGDID:S000000862, Chr V from 274567-276153, Genome Release 64-1-1, Verified ORF, "Putative purine-cytosine permease, very similar to Fcy2p but cannot substitute for its function"
YIR035C	157.006	52.3556	2.99884	3.34373e-136	YIR035C YIR035C SGDID:S000001474, Chr IX from 421790-421026, Genome Release 64-1-1, reverse complement, Uncharacterized ORF, "Putative cytoplasmic protein of unknown function"
YIR034C	490.156	162.928	3.00842	0	YIR034C LYS1 SGDID:S000001473, Chr IX from 420736-419615, Genome Release 64-1-1, reverse complement, Verified ORF, "Saccharopine dehydrogenase (NAD+, L-lysine-forming), catalyzes the conversion of saccharopine to L-lysine, which is the final step in the l
YNR050C	538.021	178.717	3.01045	0	YNR050C LYS9 SGDID:S000005333, Chr XIV from 715388-714048, Genome Release 64-1-1, reverse complement, Verified ORF, "Saccharopine dehydrogenase (NADP+, L-glutamate-forming); catalyzes the formation of saccharopine from alpha-aminoadipate 6-semialdehyde, t
YOR391C	28.1111	9.3323	3.01224	2.34309e-24	YOR391C HSP33 SGDID:S000005918, Chr XV from 1079258-1078545, Genome Release 64-1-1, reverse complement, Verified ORF, "Possible chaperone and cysteine protease with similarity to E. coli Hsp31 and S. cerevisiae Hsp31p, Hsp32p, and Sno4p; member of the DJ-
YCL066W	5.7926	1.92041	3.01634	6.92449e-05	YCL066W HMLALPHA1 SGDID:S000000571, Chr III from 13282-13809, Genome Release 64-1-1, Verified ORF, "Silenced copy of ALPHA1 at HML, encoding a transcriptional coactivator involved in the regulation of mating-type alpha-specific gene expression"
YMR306W	21.6914	7.16427	3.02772	1.66921e-133	YMR306W FKS3 SGDID:S000004923, Chr XIII from 881159-886516, Genome Release 64-1-1, Verified ORF, "Protein involved in spore wall assembly, has similarity to 1,3-beta-D-glucan synthase catalytic subunits Fks1p and Gsc2p; the authentic, non-tagged protein i
YDL138W	39.8936	13.1455	3.03477	9.14621e-106	YDL138W RGT2 SGDID:S000002297, Chr IV from 213351-215642, Genome Release 64-1-1, Verified ORF, "Plasma membrane high glucose sensor that regulates glucose transport; contains 12 predicted transmembrane segments and a long C-terminal tail required for indu
YBR291C	101.525	33.3968	3.03996	6.34937e-106	YBR291C CTP1 SGDID:S000000495, Chr II from 784572-783673, Genome Release 64-1-1, reverse complement, Verified ORF, "Mitochondrial inner membrane citrate transporter, member of the mitochondrial carrier family"
YLL061W	32.4776	10.6656	3.04508	8.11534e-67	YLL061W MMP1 SGDID:S000003984, Chr XII from 17956-19707, Genome Release 64-1-1, Verified ORF, "High-affinity S-methylmethionine permease, required for utilization of S-methylmethionine as a sulfur source; has similarity to S-adenosylmethionine permease Sa
YOR242C	3.7683	1.23307	3.05603	2.53277e-06	YOR242C SSP2 SGDID:S000005768, Chr XV from 789857-788742, Genome Release 64-1-1, reverse complement, Verified ORF, "Sporulation specific protein that localizes to the spore wall; required for sporulation at a point after meiosis II and during spore wall f
YFL052W	52.1417	16.9928	3.06845	6.76161e-86	YFL052W YFL052W SGDID:S000001842, Chr VI from 28232-29629, Genome Release 64-1-1, Uncharacterized ORF, "Putative zinc cluster protein that contains a DNA binding domain; null mutant sensitive to calcofluor white, low osmolarity and heat, suggesting a role
YOR011W-A	20.6239	6.64787	3.10233	1.6948e-06	YOR011W-A YOR011W-A SGDID:S000028581, Chr XV from 355652-355858, Genome Release 64-1-1, Uncharacterized ORF, "Putative protein of unknown function"
YDL218W	12.0224	3.87187	3.10506	4.15163e-15	YDL218W YDL218W SGDID:S000002377, Chr IV from 66493-67446, Genome Release 64-1-1, Uncharacterized ORF, "Putative protein of unknown function; YDL218W transcription is regulated by Azf1p and induced by starvation and aerobic conditions; expression also ind
YOL052C-A	643.352	207.156	3.10564	6.85311e-142	YOL052C-A DDR2 SGDID:S000005413, Chr XV from 231755-231570, Genome Release 64-1-1, reverse complement, Verified ORF, "Multistress response protein, expression is activated by a variety of xenobiotic agents and environmental or physiological stresses"
YCL025C	590.955	189.787	3.11378	0	YCL025C AGP1 SGDID:S000000530, Chr III from 77919-76018, Genome Release 64-1-1, reverse complement, Verified ORF, "Low-affinity amino acid permease with broad substrate range, involved in uptake of asparagine, glutamine, and other amino acids; expression
YHR005C	4.6251	1.48018	3.12469	2.49197e-09	YHR005C GPA1 SGDID:S000001047, Chr VIII from 114917-113499, Genome Release 64-1-1, reverse complement, Verified ORF, "GTP-binding alpha subunit of the heterotrimeric G protein that couples to pheromone receptors; negatively regulates the mating pathway by
YPL148C	32.2255	10.1286	3.18162	4.7932e-22	YPL148C PPT2 SGDID:S000006069, Chr XVI from 272815-272294, Genome Release 64-1-1, reverse complement, Verified ORF, "Phosphopantetheine:protein transferase (PPTase), activates mitochondrial acyl carrier protein (Acp1p) by phosphopantetheinylation"
YIL150C	14.5558	4.55833	3.19322	4.4803e-32	YIL150C MCM10 SGDID:S000001412, Chr IX from 62728-61013, Genome Release 64-1-1, reverse complement, Verified ORF, "Essential chromatin-associated protein involved in the initiation of DNA replication; required for the association of the MCM2-7 complex wit
YBR298C	106.578	33.3673	3.19407	5.27903e-240	YBR298C MAL31 SGDID:S000000502, Chr II from 804475-802631, Genome Release 64-1-1, reverse complement, Verified ORF, "Maltose permease, high-affinity maltose transporter (alpha-glucoside transporter); encoded in the MAL3 complex locus; member of the 12 tra
YPR045C	20.6533	6.45844	3.19788	2.9787e-37	YPR045C THP3 SGDID:S000006249, Chr XVI from 656552-655140, Genome Release 64-1-1, reverse complement, Verified ORF, "Protein that forms a complex with Csn12p that is recruited to transcribed genes and may have a role in transcription elongation; possibly
YDL131W	689.249	213.777	3.22416	0	YDL131W LYS21 SGDID:S000002289, Chr IV from 227393-228715, Genome Release 64-1-1, Verified ORF, "Homocitrate synthase isozyme, catalyzes the condensation of acetyl-CoA and alpha-ketoglutarate to form homocitrate, which is the first step in the lysine bios
YBR148W	9.50556	2.92873	3.24562	2.92993e-23	YBR148W YSW1 SGDID:S000000352, Chr II from 537876-539705, Genome Release 64-1-1, Verified ORF, "Protein required for normal prospore membrane formation; interacts with Gip1p, which is the meiosis-specific regulatory subunit of the Glc7p protein phosphatas
YIL094C	831.767	255.311	3.25786	0	YIL094C LYS12 SGDID:S000001356, Chr IX from 187632-186517, Genome Release 64-1-1, reverse complement, Verified ORF, "Homo-isocitrate dehydrogenase, an NAD-linked mitochondrial enzyme required for the fourth step in the biosynthesis of lysine, in which hom
YLR125W	15.5033	4.75796	3.25839	1.66938e-09	YLR125W YLR125W SGDID:S000004115, Chr XII from 393484-393894, Genome Release 64-1-1, Uncharacterized ORF, "Putative protein of unknown function; mutant has decreased Ty3 transposition; YLR125W is not an essential gene"
YOL157C	9.46779	2.90525	3.25885	1.43948e-22	YOL157C IMA2 SGDID:S000005517, Chr XV from 24294-22525, Genome Release 64-1-1, reverse complement, Verified ORF, "Alpha-glucosidase with specificity for isomaltase, methyl-alpha-glucoside, and palatinose; member of IMA isomaltase family; not required for
YGL055W	2623.35	804.632	3.26031	0	YGL055W OLE1 SGDID:S000003023, Chr VII from 398628-400160, Genome Release 64-1-1, Verified ORF, "Delta(9) fatty acid desaturase, required for monounsaturated fatty acid synthesis and for normal distribution of mitochondria"
YLR342W-A	17.9437	5.41119	3.31604	2.01821e-05	YLR342W-A YLR342W-A SGDID:S000028571, Chr XII from 815810-815983, Genome Release 64-1-1, Uncharacterized ORF, "Putative protein of unknown function"
YKR079C	10.4046	3.13648	3.31728	4.94863e-35	YKR079C TRZ1 SGDID:S000001787, Chr XI from 589305-586789, Genome Release 64-1-1, reverse complement, Verified ORF, "tRNA 3'-end processing endonuclease tRNase Z; also localized to mitochondria and interacts genetically with Rex2 exonuclease; homolog of th
YKL132C	30.8983	9.18638	3.36349	2.40657e-53	YKL132C RMA1 SGDID:S000001615, Chr XI from 194866-193574, Genome Release 64-1-1, reverse complement, Verified ORF, "Putative dihydrofolate synthetase; has similarity to Fol3p and to E. coli folylpolyglutamate synthetase/dihydrofolate synthetase; the authe
YPR036W-A	2278.25	674.208	3.37915	0	YPR036W-A YPR036W-A SGDID:S000028425, Chr XVI from 645950-646153, Genome Release 64-1-1, Verified ORF, "Protein of unknown function; transcription is regulated by Pdr1p"
YNL141W	109.921	32.1897	3.41478	2.92949e-152	YNL141W AAH1 SGDID:S000005085, Chr XIV from 359596-360639, Genome Release 64-1-1, Verified ORF, "Adenine deaminase (adenine aminohydrolase), converts adenine to hypoxanthine; involved in purine salvage; transcriptionally regulated by nutrient levels and g
YER137C	6.12953	1.78231	3.43908	4.55393e-05	YER137C YER137C SGDID:S000000939, Chr V from 441819-441373, Genome Release 64-1-1, reverse complement, Uncharacterized ORF, "Putative protein of unknown function"
YBR157C	7.79889	2.26334	3.44575	1.58858e-09	YBR157C ICS2 SGDID:S000000361, Chr II from 554310-553543, Genome Release 64-1-1, reverse complement, Verified ORF, "Protein of unknown function; null mutation does not confer any obvious defects in growth, spore germination, viability, or carbohydrate uti
YDR534C	8.67247	2.51006	3.45508	5.08131e-20	YDR534C FIT1 SGDID:S000002942, Chr IV from 1504900-1503314, Genome Release 64-1-1, reverse complement, Verified ORF, "Mannoprotein that is incorporated into the cell wall via a glycosylphosphatidylinositol (GPI) anchor, involved in the retention of sidero
YOR107W	30.4205	8.80024	3.45678	1.94757e-39	YOR107W RGS2 SGDID:S000005633, Chr XV from 521353-522282, Genome Release 64-1-1, Verified ORF, "Negative regulator of glucose-induced cAMP signaling; directly activates the GTPase activity of the heterotrimeric G protein alpha subunit Gpa2p"
YGL229C	18.9055	5.4239	3.48559	3.51931e-64	YGL229C SAP4 SGDID:S000003198, Chr VII from 66959-64503, Genome Release 64-1-1, reverse complement, Verified ORF, "Protein required for function of the Sit4p protein phosphatase, member of a family of similar proteins that form complexes with Sit4p, inclu
YKL220C	7.69635	2.204	3.49199	7.30571e-24	YKL220C FRE2 SGDID:S000001703, Chr XI from 11226-9091, Genome Release 64-1-1, reverse complement, Verified ORF, "Ferric reductase and cupric reductase, reduces siderophore-bound iron and oxidized copper prior to uptake by transporters; expression induced
YLR415C	8.27026	2.35013	3.51906	2.95065e-05	YLR415C YLR415C SGDID:S000004407, Chr XII from 954597-954259, Genome Release 64-1-1, reverse complement, Uncharacterized ORF, "Putative protein of unknown function; YLR415C is not an essential gene"
YDR234W	457.384	129.895	3.52118	0	YDR234W LYS4 SGDID:S000002642, Chr IV from 931129-933210, Genome Release 64-1-1, Verified ORF, "Homoaconitase, catalyzes the conversion of homocitrate to homoisocitrate, which is a step in the lysine biosynthesis pathway"
YJL037W	17.8412	5.04305	3.53778	3.87039e-18	YJL037W IRC18 SGDID:S000003574, Chr X from 376662-377336, Genome Release 64-1-1, Verified ORF, "Putative protein of unknown function; expression induced in respiratory-deficient cells and in carbon-limited chemostat cultures; similar to adjacent ORF, YJL0
YHL026C	65.735	18.4887	3.55542	2.73986e-87	YHL026C YHL026C SGDID:S000001018, Chr VIII from 54166-53219, Genome Release 64-1-1, reverse complement, Uncharacterized ORF, "Putative protein of unknown function; transcriptionally regulated by Upc2p via an upstream sterol response element; YHL026C is no
YOR351C	3.45462	0.969568	3.56305	1.15729e-08	YOR351C MEK1 SGDID:S000005878, Chr XV from 996511-995018, Genome Release 64-1-1, reverse complement, Verified ORF, "Meiosis-specific serine/threonine protein kinase, functions in meiotic checkpoint, promotes recombination between homologous chromosomes by
YMR232W	3.69656	1.03263	3.57974	5.0508e-12	YMR232W FUS2 SGDID:S000004845, Chr XIII from 736926-738959, Genome Release 64-1-1, Verified ORF, "Cytoplasmic protein localized to the shmoo tip; required for the alignment of parental nuclei before nuclear fusion during mating"
YHL012W	16.5101	4.49613	3.67207	1.57966e-36	YHL012W YHL012W SGDID:S000001004, Chr VIII from 78936-80417, Genome Release 64-1-1, Uncharacterized ORF, "Putative protein of unknown function, has some homology to Ugp1p, which encodes UDP-glucose pyrophosphorylase"
YHR096C	44.8788	12.2136	3.67449	3.65992e-115	YHR096C HXT5 SGDID:S000001138, Chr VIII from 296447-294669, Genome Release 64-1-1, reverse complement, Verified ORF, "Hexose transporter with moderate affinity for glucose, induced in the presence of non-fermentable carbon sources, induced by a decrease i
YKR005C	14.6981	3.99311	3.68086	8.51536e-35	YKR005C YKR005C SGDID:S000001713, Chr XI from 449951-448521,450167-450021, Genome Release 64-1-1, reverse complement, intron sequence removed, Uncharacterized ORF, "Putative protein of unknown function"
YFR023W	3.81756	1.02565	3.72209	1.02337e-11	YFR023W PES4 SGDID:S000001919, Chr VI from 199874-201709, Genome Release 64-1-1, Verified ORF, "Poly(A) binding protein, suppressor of DNA polymerase epsilon mutation, similar to Mip6p"
YIL172C	7.48783	2.00503	3.73452	7.18468e-21	YIL172C IMA3 SGDID:S000001434, Chr IX from 18553-16784, Genome Release 64-1-1, reverse complement, Verified ORF, "Alpha-glucosidase with broad substrate specificity for alpha-1,4- and alpha-1,6-glucosides; member of IMA isomaltase family; not required for
YER096W	29.106	7.76505	3.74834	9.34973e-67	YER096W SHC1 SGDID:S000000898, Chr V from 351698-353236, Genome Release 64-1-1, Verified ORF, "Sporulation-specific activator of Chs3p (chitin synthase III), required for the synthesis of the chitosan layer of ascospores; has similarity to Skt5p, which ac
YDR042C	9.08756	2.40221	3.78299	1.31931e-09	YDR042C YDR042C SGDID:S000002449, Chr IV from 541203-540601, Genome Release 64-1-1, reverse complement, Uncharacterized ORF, "Putative protein of unknown function; expression is increased in ssu72-ts69 mutant"
YGL162W	46.6562	12.1516	3.83951	3.57748e-64	YGL162W SUT1 SGDID:S000003130, Chr VII from 198138-199037, Genome Release 64-1-1, Verified ORF, "Transcription factor of the Zn[II]2Cys6 family involved in sterol uptake; involved in induction of hypoxic gene expression"
YOL024W	6.01582	1.53506	3.91896	3.18908e-06	YOL024W YOL024W SGDID:S000005384, Chr XV from 277086-277604, Genome Release 64-1-1, Uncharacterized ORF, "Putative protein of unknown function; predicted to have thiol-disulfide oxidoreductase active site"
YAL040C	315.778	80.2387	3.93548	0	YAL040C CLN3 SGDID:S000000038, Chr I from 67520-65778, Genome Release 64-1-1, reverse complement, Verified ORF, "G1 cyclin involved in cell cycle progression; activates Cdc28p kinase to promote the G1 to S phase transition; plays a role in regulating tran
YJL116C	4391.49	1109.76	3.95716	0	YJL116C NCA3 SGDID:S000003652, Chr X from 194873-193860, Genome Release 64-1-1, reverse complement, Verified ORF, "Protein that functions with Nca2p to regulate mitochondrial expression of subunits 6 (Atp6p) and 8 (Atp8p ) of the Fo-F1 ATP synthase; membe
YGL183C	3.47556	0.8779	3.95895	6.01382e-05	YGL183C MND1 SGDID:S000003151, Chr VII from 157199-156543,157285-157283, Genome Release 64-1-1, reverse complement, intron sequence removed, Verified ORF, "Protein required for recombination and meiotic nuclear division; forms a complex with Hop2p, which
YPL201C	3.72381	0.940607	3.95895	1.76143e-09	YPL201C YIG1 SGDID:S000006122, Chr XVI from 171155-169770, Genome Release 64-1-1, reverse complement, Verified ORF, "Protein that interacts with glycerol 3-phosphatase and plays a role in anaerobic glycerol production; localizes to the nucleus and cytosol
YCL001W-A	6.89595	1.72445	3.99894	2.02324e-06	YCL001W-A YCL001W-A SGDID:S000007221, Chr III from 113080-113541, Genome Release 64-1-1, Uncharacterized ORF, "Putative protein of unknown function; YCL001W-A gene has similarity to DOM34 and is present in a region duplicated between chromosomes XIV and I
YHR014W	5.30988	1.32286	4.01393	8.87779e-09	YHR014W SPO13 SGDID:S000001056, Chr VIII from 132047-132922, Genome Release 64-1-1, Verified ORF, "Meiosis-specific protein, involved in maintaining sister chromatid cohesion during meiosis I as well as promoting proper attachment of kinetochores to the s
YJL221C	7.95582	1.96412	4.05059	9.2977e-24	YJL221C IMA4 SGDID:S000003757, Chr X from 18536-16767, Genome Release 64-1-1, reverse complement, Verified ORF, "Alpha-glucosidase with broad substrate specificity for alpha-1,4- and alpha-1,6-glucosides; member of IMA isomaltase family; not required for
YKR039W	26.1003	6.4059	4.07442	5.15182e-76	YKR039W GAP1 SGDID:S000001747, Chr XI from 515063-516871, Genome Release 64-1-1, Verified ORF, "General amino acid permease; Gap1p senses the presence of amino acid substrates to regulate localization to the plasma membrane when needed"
YDL182W	1328.63	326.005	4.0755	0	YDL182W LYS20 SGDID:S000002341, Chr IV from 133437-134723, Genome Release 64-1-1, Verified ORF, "Homocitrate synthase isozyme, catalyzes the condensation of acetyl-CoA and alpha-ketoglutarate to form homocitrate, which is the first step in the lysine bios
YMR241W	297.421	71.3538	4.16826	0	YMR241W YHM2 SGDID:S000004854, Chr XIII from 751961-752905, Genome Release 64-1-1, Verified ORF, "Carrier protein that exports citrate from and imports oxoglutarate into the mitochondrion, causing net export of NADPH reducing equivalents; also associates
YMR133W	5.69358	1.35062	4.21554	1.56365e-13	YMR133W REC114 SGDID:S000004740, Chr XIII from 536207-537448,537565-537609, Genome Release 64-1-1, intron sequence removed, Verified ORF, "Protein involved in early stages of meiotic recombination; possibly involved in the coordination of recombination an
YLR343W	20.5137	4.73292	4.33426	1.20006e-58	YLR343W GAS2 SGDID:S000004335, Chr XII from 816094-817761, Genome Release 64-1-1, Verified ORF, "1,3-beta-glucanosyltransferase, involved with Gas4p in spore wall assembly; has similarity to Gas1p"
YEL071W	833.342	191.972	4.34095	0	YEL071W DLD3 SGDID:S000000797, Chr V from 16355-17845, Genome Release 64-1-1, Verified ORF, "D-lactate dehydrogenase, part of the retrograde regulon which consists of genes whose expression is stimulated by damage to mitochondria and reduced in cells grow
YGR043C	20.3493	4.4815	4.54073	5.13384e-37	YGR043C NQM1 SGDID:S000003275, Chr VII from 581436-580435, Genome Release 64-1-1, reverse complement, Verified ORF, "Transaldolase of unknown function; transcription is repressed by Mot1p and induced by alpha-factor and during diauxic shift"
YNL251C	84.2575	18.5258	4.54811	3.123e-253	YNL251C NRD1 SGDID:S000005195, Chr XIV from 174315-172588, Genome Release 64-1-1, reverse complement, Verified ORF, "RNA-binding protein, subunit of Nrd1 complex (Nrd1p-Nab3p-Sen1p); complex mediates termination of snoRNAs and cryptic unstable transcripts
YNL142W	177.18	38.8207	4.56406	0	YNL142W MEP2 SGDID:S000005086, Chr XIV from 357453-358952, Genome Release 64-1-1, Verified ORF, "Ammonium permease involved in regulation of pseudohyphal growth; belongs to a ubiquitous family of cytoplasmic membrane proteins that transport only ammonium
YPR002W	3.61524	0.747149	4.83871	8.13083e-12	YPR002W PDH1 SGDID:S000006206, Chr XVI from 558385-559935, Genome Release 64-1-1, Verified ORF, "Mitochondrial protein that participates in respiration, induced by diauxic shift; homologous to E. coli PrpD, may take part in the conversion of 2-methylcitra
YLR040C	25.9594	5.36495	4.83871	1.26952e-33	YLR040C YLR040C SGDID:S000004030, Chr XII from 229582-228908, Genome Release 64-1-1, reverse complement, Uncharacterized ORF, "Putative protein of unknown function; localizes to the cell wall; predicted to be a GPI-attached protein; upregulated by Mcm1p-A
YJL216C	36.5305	7.42519	4.91981	4.22957e-119	YJL216C IMA5 SGDID:S000003752, Chr X from 26086-24341, Genome Release 64-1-1, reverse complement, Verified ORF, "Alpha-glucosidase with specificity for isomaltose, maltose, and palatinose; member of the IMA isomaltase family; not required for isomaltose u
YHR092C	4553.39	917.322	4.96379	0	YHR092C HXT4 SGDID:S000001134, Chr VIII from 288811-287081, Genome Release 64-1-1, reverse complement, Verified ORF, "High-affinity glucose transporter of the major facilitator superfamily, expression is induced by low levels of glucose and repressed by h
YIR030C	5.89505	1.18248	4.98534	1.21972e-09	YIR030C DCG1 SGDID:S000001469, Chr IX from 412770-412036, Genome Release 64-1-1, reverse complement, Verified ORF, "Protein of unknown function, expression is sensitive to nitrogen catabolite repression and regulated by Dal80p; contains transmembrane doma
YPL171C	109.693	21.734	5.04708	6.93369e-249	YPL171C OYE3 SGDID:S000006092, Chr XVI from 227371-226169, Genome Release 64-1-1, reverse complement, Verified ORF, "Conserved NADPH oxidoreductase containing flavin mononucleotide (FMN), homologous to Oye2p with different ligand binding and catalytic pro
YLR023C	231.644	45.7105	5.06762	0	YLR023C IZH3 SGDID:S000004013, Chr XII from 187129-185498, Genome Release 64-1-1, reverse complement, Verified ORF, "Membrane protein involved in zinc ion homeostasis, member of the four-protein IZH family, expression induced by zinc deficiency; deletion
YDL183C	29.9074	5.79113	5.16434	9.7732e-57	YDL183C YDL183C SGDID:S000002342, Chr IV from 131833-130871, Genome Release 64-1-1, reverse complement, Verified ORF, "Mitochondrial inner-membrane protein thought to be involved in the formation of an active mitochondrial K+/H+ exchanger (KHE) system; no
YML131W	483.867	90.7643	5.33102	0	YML131W YML131W SGDID:S000004600, Chr XIII from 10198-11295, Genome Release 64-1-1, Uncharacterized ORF, "Putative protein of unknown function with similarity to medium chain dehydrogenase/reductases; expression induced by stresses including osmotic shock
YHR213W-A	10.3475	1.8571	5.57185	2.30529e-06	YHR213W-A YHR213W-A SGDID:S000028651, Chr VIII from 540549-540782, Genome Release 64-1-1, Uncharacterized ORF, "Putative protein of unknown function; identified by gene-trapping, microarray-based expression analysis, and genome-wide homology searching"
YOR393W	32.1018	5.73241	5.60005	7.54319e-87	YOR393W ERR1 SGDID:S000005920, Chr XV from 1080276-1081589, Genome Release 64-1-1, Verified ORF, "Protein of unknown function, has similarity to enolases"
YFR012W	6.38232	1.07035	5.96286	9.48742e-10	YFR012W YFR012W SGDID:S000001908, Chr VI from 167888-168496, Genome Release 64-1-1, Uncharacterized ORF, "Putative protein of unknown function"
YDR523C	3.97971	0.639204	6.22604	2.69282e-14	YDR523C SPS1 SGDID:S000002931, Chr IV from 1487038-1485566, Genome Release 64-1-1, reverse complement, Verified ORF, "Putative protein serine/threonine kinase expressed at the end of meiosis and localized to the prospore membrane, required for correct loc
YMR323W	20.4637	3.1418	6.51335	2.70971e-61	YMR323W ERR3 SGDID:S000004942, Chr XIII from 920088-921401, Genome Release 64-1-1, Verified ORF, "Protein of unknown function, has similarity to enolases"
YHR212W-A	4.99754	0.710066	7.03813	0.00101939	YHR212W-A YHR212W-A SGDID:S000028650, Chr VIII from 538742-538945, Genome Release 64-1-1, Uncharacterized ORF, "Putative protein of unknown function; identified by gene-trapping, microarray-based expression analysis, and genome-wide homology searching"
YCL026C-A	12.262	1.74222	7.03813	3.57315e-18	YCL026C-A FRM2 SGDID:S000000589, Chr III from 75285-74704, Genome Release 64-1-1, reverse complement, Verified ORF, "Protein of unknown function, involved in the integration of lipid signaling pathways with cellular homeostasis; expression induced in cell
YPL187W	7.42104	1.01805	7.28949	2.76258e-10	YPL187W MF(ALPHA)1 SGDID:S000006108, Chr XVI from 193648-194145, Genome Release 64-1-1, Verified ORF, "Mating pheromone alpha-factor, made by alpha cells; interacts with mating type a cells to induce cell cycle arrest and other responses leading to mating
YDL210W	7.09222	0.970755	7.30588	2.09412e-30	YDL210W UGA4 SGDID:S000002369, Chr IV from 84270-85985, Genome Release 64-1-1, Verified ORF, "Permease that serves as a gamma-aminobutyrate (GABA) transport protein involved in the utilization of GABA as a nitrogen source; catalyzes the transport of putre
YPL281C	30.55	4.13395	7.39003	9.35138e-97	YPL281C ERR2 SGDID:S000006202, Chr XVI from 10870-9557, Genome Release 64-1-1, reverse complement, Verified ORF, "Protein of unknown function, has similarity to enolases"
YKL178C	14.1146	1.48647	9.4954	1.56887e-54	YKL178C STE3 SGDID:S000001661, Chr XI from 114627-113215, Genome Release 64-1-1, reverse complement, Verified ORF, "Receptor for a factor pheromone, couples to MAP kinase cascade to mediate pheromone response; transcribed in alpha cells and required for m
YJL133C-A	3758.55	392.07	9.58641	0	YJL133C-A YJL133C-A SGDID:S000028805, Chr X from 159847-159623, Genome Release 64-1-1, reverse complement, Uncharacterized ORF, "Putative protein of unknown function; the authentic, non-tagged protein is detected in highly purified mitochondria in high-th
YCR005C	699.891	57.5539	12.1606	0	YCR005C CIT2 SGDID:S000000598, Chr III from 122328-120946, Genome Release 64-1-1, reverse complement, Verified ORF, "Citrate synthase, catalyzes the condensation of acetyl coenzyme A and oxaloacetate to form citrate, peroxisomal isozyme involved in glyoxy
YML054C-A	8.81641	0	38.7097	2.44125e-06	YML054C-A YML054C-A SGDID:S000028573, Chr XIII from 167781-167623, Genome Release 64-1-1, reverse complement, Uncharacterized ORF, "Putative protein of unknown function"

## Sheet: DE_TF6_vs_FL7
Gene Names	RPKM FL7	RPKM TF6	Ratio	p-value	Gene Description
YGR204C-A	0	83.2977	-303.949	1.23683e-32	YGR204C-A YGR204C-A SGDID:S000028640, Chr VII from 909174-909061, Genome Release 64-1-1, reverse complement, Uncharacterized ORF, "Putative protein of unknown function; identified by gene-trapping, microarray-based expression analysis, and genome-wide hom
YAL064C-A	0	16.2835	-198.58	4.20367e-23	YAL064C-A TDA8 SGDID:S000002140, Chr I from 13743-13363, Genome Release 64-1-1, reverse complement, Uncharacterized ORF, "Putative protein of unknown function; null mutant is sensitive to expression of the top1-T722A allele; not an essential gene"
YNR071C	5.5865	457.417	-81.879	0	YNR071C YNR071C SGDID:S000005354, Chr XIV from 771468-770440, Genome Release 64-1-1, reverse complement, Uncharacterized ORF, "Putative protein of unknown function"
YEL035C	0.249436	15.795	-63.3227	1.95192e-31	YEL035C UTR5 SGDID:S000000761, Chr V from 85545-85045, Genome Release 64-1-1, reverse complement, Uncharacterized ORF, "Protein of unknown function; transcription may be regulated by Gcr1p; essential for growth under standard (aerobic) conditions but not
YKL096C-B	0.416559	24.4784	-58.7635	1.87908e-15	YKL096C-B YKL096C-B SGDID:S000028667, Chr XI from 259222-259073, Genome Release 64-1-1, reverse complement, Uncharacterized ORF, "Putative protein of unknown function; identified by gene-trapping, microarray-based expression analysis, and genome-wide homo
YHR213W	1.25596	58.6405	-46.6899	7.07185e-133	YHR213W YHR213W SGDID:S000001256, Chr VIII from 539151-539747, Genome Release 64-1-1, Uncharacterized ORF, "Possible pseudogene; has similarity to Flo1p, which is a lectin-like protein involved in flocculation"
YEL070W	37.7222	1401.84	-37.1623	0	YEL070W DSF1 SGDID:S000000796, Chr V from 19589-21097, Genome Release 64-1-1, Uncharacterized ORF, "Deletion suppressor of mpt5 mutation"
YNR073C	53.9125	1688.96	-31.3279	0	YNR073C YNR073C SGDID:S000005356, Chr XIV from 776300-774792, Genome Release 64-1-1, reverse complement, Uncharacterized ORF, "Putative mannitol dehydrogenase"
YDR308C	0.590863	16.0136	-27.1021	2.60951e-26	YDR308C SRB7 SGDID:S000002716, Chr IV from 1078449-1078027, Genome Release 64-1-1, reverse complement, Verified ORF, "Subunit of the RNA polymerase II mediator complex; associates with core polymerase subunits to form the RNA polymerase II holoenzyme; ess
YIL162W	35.5599	692.687	-19.4795	0	YIL162W SUC2 SGDID:S000001424, Chr IX from 37385-38983, Genome Release 64-1-1, Verified ORF, "Invertase, sucrose hydrolyzing enzyme; a secreted, glycosylated form is regulated by glucose repression, and an intracellular, nonglycosylated enzyme is produced
YOR009W	418.181	7462.36	-17.8448	0	YOR009W TIR4 SGDID:S000005535, Chr XV from 344335-345798, Genome Release 64-1-1, Verified ORF, "Cell wall mannoprotein of the Srp1p/Tip1p family of serine-alanine-rich proteins; expressed under anaerobic conditions and required for anaerobic growth; trans
YGL029W	0.688527	11.1614	-16.2106	3.29638e-15	YGL029W CGR1 SGDID:S000002997, Chr VII from 440063-440425, Genome Release 64-1-1, Verified ORF, "Protein involved in nucleolar integrity and processing of the pre-rRNA for the 60S ribosome subunit; transcript is induced in response to cytotoxic stress but
YER011W	814.413	12983	-15.9415	0	YER011W TIR1 SGDID:S000000813, Chr V from 175248-176012, Genome Release 64-1-1, Verified ORF, "Cell wall mannoprotein of the Srp1p/Tip1p family of serine-alanine-rich proteins; expression is downregulated at acidic pH and induced by cold shock and anaerob
YOR346W	0.718205	10.6153	-14.7803	1.93178e-104	YOR346W REV1 SGDID:S000005873, Chr XV from 981828-984785, Genome Release 64-1-1, Verified ORF, "Deoxycytidyl transferase; involved in repair of abasic sites and adducted guanines in damaged DNA by translesion synthesis (TLS); forms a complex with the subu
YBR299W	2.42102	35.1341	-14.5121	2.96417e-202	YBR299W MAL32 SGDID:S000000503, Chr II from 805351-807105, Genome Release 64-1-1, Verified ORF, "Maltase (alpha-D-glucosidase), inducible protein involved in maltose catabolism; encoded in the MAL3 complex locus; functional in genomic reference strain S28
YGR292W	2.1006	30.4808	-14.5106	9.75657e-176	YGR292W MAL12 SGDID:S000003524, Chr VII from 1076599-1078353, Genome Release 64-1-1, Verified ORF, "Maltase (alpha-D-glucosidase), inducible protein involved in maltose catabolism; encoded in the MAL1 complex locus; hydrolyzes the disaccharides maltose, t
YIL169C	53.3245	737.535	-13.8311	0	YIL169C YIL169C SGDID:S000001431, Chr IX from 26106-23119, Genome Release 64-1-1, reverse complement, Uncharacterized ORF, "Putative protein of unknown function; serine/threonine rich and highly similar to YOL155C, a putative glucan alpha-1,4-glucosidase;
YBR196C-B	0.595084	7.83792	-13.1711	0.000537196	YBR196C-B YBR196C-B SGDID:S000028816, Chr II from 614630-614526, Genome Release 64-1-1, reverse complement, Uncharacterized ORF, "Putative protein of unknown function; identified by expression profiling and mass spectrometry"
YOL154W	8.83104	115.724	-13.1042	2.17254e-276	YOL154W ZPS1 SGDID:S000005514, Chr XV from 34658-35407, Genome Release 64-1-1, Verified ORF, "Putative GPI-anchored protein; transcription is induced under low-zinc conditions, as mediated by the Zap1p transcription factor, and at alkaline pH"
YGR205W	4.86701	63.5238	-13.0519	3.65699e-177	YGR205W TDA10 SGDID:S000003437, Chr VII from 909213-910085, Genome Release 64-1-1, Verified ORF, "ATP-binding protein of unknown function; crystal structure resembles that of E.coli pantothenate kinase and other small kinases; null mutant is sensitive to
YER045C	4.37812	56.7603	-12.9646	5.31306e-265	YER045C ACA1 SGDID:S000000847, Chr V from 241501-240032, Genome Release 64-1-1, reverse complement, Verified ORF, "Basic leucine zipper (bZIP) transcription factor of the ATF/CREB family, may regulate transcription of genes involved in utilization of non-
YNR072W	4.16559	51.9896	-12.4807	9.43649e-277	YNR072W HXT17 SGDID:S000005355, Chr XIV from 772657-774351, Genome Release 64-1-1, Verified ORF, "Hexose transporter, up-regulated in media containing raffinose and galactose at pH 7.7 versus pH 4.7, repressed by high levels of glucose"
YNR075W	1.55515	19.2451	-12.3751	2.58908e-69	YNR075W COS10 SGDID:S000005358, Chr XIV from 779916-781040, Genome Release 64-1-1, Verified ORF, "Protein of unknown function, member of the DUP380 subfamily of conserved, often subtelomerically-encoded proteins"
YER081W	28.9818	338.98	-11.6963	0	YER081W SER3 SGDID:S000000883, Chr V from 322686-324095, Genome Release 64-1-1, Verified ORF, "3-phosphoglycerate dehydrogenase, catalyzes the first step in serine and glycine biosynthesis; isozyme of Ser33p"
YFL051C	1.16429	13.369	-11.4825	2.0928e-21	YFL051C YFL051C SGDID:S000001843, Chr VI from 30540-30058, Genome Release 64-1-1, reverse complement, Uncharacterized ORF, "Putative protein of unknown function; YFL051C is not an essential gene"
YOL123W	5.80068	64.3713	-11.0972	0	YOL123W HRP1 SGDID:S000005483, Chr XV from 87844-89448, Genome Release 64-1-1, Verified ORF, "Subunit of cleavage factor I, a five-subunit complex required for the cleavage and polyadenylation of pre-mRNA 3' ends; RRM-containing heteronuclear RNA binding
YCR054C	1.1448	11.8606	-10.3604	7.06828e-61	YCR054C CTR86 SGDID:S000000650, Chr III from 220067-218376, Genome Release 64-1-1, reverse complement, Verified ORF, "Essential protein of unknown function; with orthologs in Ashbya gossypii and Candida albicans; similar to human ATXN10, mutations in whic
YNR050C	3.44802	35.0757	-10.1727	3.17974e-139	YNR050C LYS9 SGDID:S000005333, Chr XIV from 715388-714048, Genome Release 64-1-1, reverse complement, Verified ORF, "Saccharopine dehydrogenase (NADP+, L-glutamate-forming); catalyzes the formation of saccharopine from alpha-aminoadipate 6-semialdehyde, t
YFR015C	43.5653	438.739	-10.0708	0	YFR015C GSY1 SGDID:S000001911, Chr VI from 176391-174265, Genome Release 64-1-1, reverse complement, Verified ORF, "Glycogen synthase with similarity to Gsy2p, the more highly expressed yeast homolog; expression induced by glucose limitation, nitrogen sta
YDL204W	57.6204	574.416	-9.96897	0	YDL204W RTN2 SGDID:S000002363, Chr IV from 94605-95786, Genome Release 64-1-1, Verified ORF, "Protein of unknown function; has similarity to mammalian reticulon proteins; member of the RTNLA (reticulon-like A) subfamily"
YOR278W	4.90513	48.703	-9.929	1.32614e-118	YOR278W HEM4 SGDID:S000005804, Chr XV from 842817-843644, Genome Release 64-1-1, Verified ORF, "Uroporphyrinogen III synthase, catalyzes the conversion of hydroxymethylbilane to uroporphyrinogen III, the fourth step in heme biosynthesis; deficiency in the
YOL101C	3.85949	37.6871	-9.7648	1.10423e-103	YOL101C IZH4 SGDID:S000005461, Chr XV from 127920-126982, Genome Release 64-1-1, reverse complement, Verified ORF, "Membrane protein involved in zinc ion homeostasis, member of the four-protein IZH family, expression induced by fatty acids and altered zin
YDL214C	2.8564	27.282	-9.55117	3.04276e-165	YDL214C PRR2 SGDID:S000002373, Chr IV from 76545-74446, Genome Release 64-1-1, reverse complement, Verified ORF, "Serine/threonine protein kinase that inhibits pheromone induced signalling downstream of MAPK, possibly at the level of the Ste12p transcript
YEL069C	5.23463	49.3752	-9.43241	2.87288e-239	YEL069C HXT13 SGDID:S000000795, Chr V from 23231-21537, Genome Release 64-1-1, reverse complement, Verified ORF, "Hexose transporter, induced in the presence of non-fermentable carbon sources, induced by low levels of glucose, repressed by high levels of
YKL096W	28.9855	272.92	-9.41574	0	YKL096W CWP1 SGDID:S000001579, Chr XI from 261132-261851, Genome Release 64-1-1, Verified ORF, "Cell wall mannoprotein that localizes specifically to birth scars of daughter cells, linked to a beta-1,3- and beta-1,6-glucan heteropolymer through a phosphod
YMR206W	15.0571	140.86	-9.35502	0	YMR206W YMR206W SGDID:S000004819, Chr XIII from 675896-676837, Genome Release 64-1-1, Uncharacterized ORF, "Putative protein of unknown function; YMR206W is not an essential gene"
YPR013C	12.7718	119.446	-9.35228	0	YPR013C YPR013C SGDID:S000006217, Chr XVI from 585585-584632, Genome Release 64-1-1, reverse complement, Uncharacterized ORF, "Putative zinc finger protein; YPR013C is not an essential gene"
YHL024W	12.0184	112.308	-9.34471	0	YHL024W RIM4 SGDID:S000001016, Chr VIII from 56649-58790, Genome Release 64-1-1, Verified ORF, "Putative RNA-binding protein required for the expression of early and middle sporulation genes"
YNL251C	10.6671	98.7329	-9.25585	0	YNL251C NRD1 SGDID:S000005195, Chr XIV from 174315-172588, Genome Release 64-1-1, reverse complement, Verified ORF, "RNA-binding protein, subunit of Nrd1 complex (Nrd1p-Nab3p-Sen1p); complex mediates termination of snoRNAs and cryptic unstable transcripts
YHL016C	1.49984	13.8769	-9.25228	3.31617e-88	YHL016C DUR3 SGDID:S000001008, Chr VIII from 74244-72037, Genome Release 64-1-1, reverse complement, Verified ORF, "Plasma membrane transporter for both urea and polyamines, expression is highly sensitive to nitrogen catabolite repression and induced by a
YJL097W	4.39489	40.4618	-9.20657	2.74335e-76	YJL097W PHS1 SGDID:S000003633, Chr X from 245591-246244, Genome Release 64-1-1, Verified ORF, "Essential 3-hydroxyacyl-CoA dehydratase of the ER membrane, involved in elongation of very long-chain fatty acids; evolutionarily conserved, similar to mammalia
YKL187C	1.85815	17.084	-9.19408	4.9035e-110	YKL187C YKL187C SGDID:S000001670, Chr XI from 91536-89284, Genome Release 64-1-1, reverse complement, Uncharacterized ORF, "Putative protein of unknown function; the authentic, non-tagged protein is detected in a phosphorylated state in highly purified mi
YKL161C	0.863831	7.92544	-9.17476	8.79718e-31	YKL161C KDX1 SGDID:S000001644, Chr XI from 150687-149386, Genome Release 64-1-1, reverse complement, Verified ORF, "Protein kinase implicated in the Slt2p mitogen-activated (MAP) kinase signaling pathway; interacts with numerous components in the mating p
YKL043W	25.4816	229.248	-8.99662	0	YKL043W PHD1 SGDID:S000001526, Chr XI from 356748-357848, Genome Release 64-1-1, Verified ORF, "Transcriptional activator that enhances pseudohyphal growth; physically interacts with the Tup1-Cyc8 complex and recruits Tup1p to its targets; regulates expre
YBR068C	43.8752	394.125	-8.98285	0	YBR068C BAP2 SGDID:S000000272, Chr II from 375690-373861, Genome Release 64-1-1, reverse complement, Verified ORF, "High-affinity leucine permease, functions as a branched-chain amino acid permease involved in the uptake of leucine, isoleucine and valine;
YHR140W	7.11621	62.515	-8.78487	5.3115e-126	YHR140W YHR140W SGDID:S000001182, Chr VIII from 380572-381291, Genome Release 64-1-1, Uncharacterized ORF, "Putative integral membrane protein of unknown function"
YLR446W	1.48771	12.8849	-8.66091	7.4725e-48	YLR446W YLR446W SGDID:S000004438, Chr XII from 1025214-1026515, Genome Release 64-1-1, Uncharacterized ORF, "Putative protein of unknown function with similarity to hexokinases; transcript is upregulated during sporulation and the unfolded protein respons
YDL222C	3.5609	30.8363	-8.65968	1.67802e-80	YDL222C FMP45 SGDID:S000002381, Chr IV from 61801-60872, Genome Release 64-1-1, reverse complement, Verified ORF, "Integral membrane protein localized to mitochondria (untagged protein); required for sporulation and maintaining sphingolipid content; has s
YGR185C	2.21462	19.072	-8.61189	1.08857e-63	YGR185C TYS1 SGDID:S000003417, Chr VII from 867520-866336, Genome Release 64-1-1, reverse complement, Verified ORF, "Cytoplasmic tyrosyl-tRNA synthetase, required for cytoplasmic protein synthesis; interacts with positions 34 and 35 of the tRNATyr anticod
YML083C	9.09669	78.3145	-8.60912	8.14021e-271	YML083C YML083C SGDID:S000004548, Chr XIII from 101050-99794, Genome Release 64-1-1, reverse complement, Uncharacterized ORF, "Putative protein of unknown function; transcriptionally regulated by Upc2p via an upstream sterol response element; strong incre
YGR288W	1.62581	13.979	-8.5982	3.3558e-56	YGR288W MAL13 SGDID:S000003520, Chr VII from 1070293-1071714, Genome Release 64-1-1, Verified ORF, "MAL-activator protein, part of complex locus MAL1; nonfunctional in genomic reference strain S288C"
YIL013C	16.0045	136.969	-8.55819	0	YIL013C PDR11 SGDID:S000001275, Chr IX from 332442-328207, Genome Release 64-1-1, reverse complement, Verified ORF, "ATP-binding cassette (ABC) transporter, multidrug transporter involved in multiple drug resistance; mediates sterol uptake when sterol bio
YDL079C	41.8218	357.517	-8.54856	0	YDL079C MRK1 SGDID:S000002237, Chr IV from 314044-312951,314748-314337, Genome Release 64-1-1, reverse complement, intron sequence removed, Verified ORF, "Glycogen synthase kinase 3 (GSK-3) homolog; one of four GSK-3 homologs in S. cerevisiae that functio
YPR069C	2.90458	24.4756	-8.42655	2.31209e-60	YPR069C SPE3 SGDID:S000006273, Chr XVI from 685437-684556, Genome Release 64-1-1, reverse complement, Verified ORF, "Spermidine synthase, involved in biosynthesis of spermidine and also in biosynthesis of pantothenic acid; spermidine is required for growt
YBL029W	23.7008	199.602	-8.42177	0	YBL029W YBL029W SGDID:S000000125, Chr II from 166134-167264, Genome Release 64-1-1, Uncharacterized ORF, "Non-essential protein of unknown function"
YGL125W	12.1641	102.034	-8.38818	0	YGL125W MET13 SGDID:S000003093, Chr VII from 272520-274322, Genome Release 64-1-1, Verified ORF, "Major isozyme of methylenetetrahydrofolate reductase, catalyzes the reduction of 5,10-methylenetetrahydrofolate to 5-methyltetrahydrofolate in the methionine
YCR101C	2.5039	20.9868	-8.38162	5.84351e-33	YCR101C YCR101C SGDID:S000000698, Chr III from 303030-302482, Genome Release 64-1-1, reverse complement, Uncharacterized ORF, "Putative protein of unknown function; localizes to the membrane fraction; YCR101C is not an essential gene"
YDL245C	1.21007	10.1052	-8.35092	2.50686e-48	YDL245C HXT15 SGDID:S000002404, Chr IV from 13360-11657, Genome Release 64-1-1, reverse complement, Verified ORF, "Protein of unknown function with similarity to hexose transporter family members, expression is induced by low levels of glucose and repress
YIL049W	1.80399	14.9542	-8.28952	1.82551e-32	YIL049W DFG10 SGDID:S000001311, Chr IX from 260158-260919, Genome Release 64-1-1, Verified ORF, "Probable polyprenol reductase that catalyzes conversion of polyprenol to dolichol, the precursor for N-glycosylation; involved in filamentous growth; mutation
YDL218W	1.57192	12.8736	-8.18974	1.11611e-34	YDL218W YDL218W SGDID:S000002377, Chr IV from 66493-67446, Genome Release 64-1-1, Uncharacterized ORF, "Putative protein of unknown function; YDL218W transcription is regulated by Azf1p and induced by starvation and aerobic conditions; expression also ind
YBR196C-A	0.833117	6.75267	-8.10531	0.000432815	YBR196C-A YBR196C-A SGDID:S000028534, Chr II from 614173-614024, Genome Release 64-1-1, reverse complement, Uncharacterized ORF, "Putative protein of unknown function; identified by fungal homology and RT-PCR"
YLR237W	17.316	140.176	-8.09513	0	YLR237W THI7 SGDID:S000004227, Chr XII from 612367-614163, Genome Release 64-1-1, Verified ORF, "Plasma membrane transporter responsible for the uptake of thiamine, member of the major facilitator superfamily of transporters; mutation of human ortholog ca
YMR087W	8.84274	70.3403	-7.95459	1.44378e-160	YMR087W YMR087W SGDID:S000004693, Chr XIII from 442527-443381, Genome Release 64-1-1, Verified ORF, "Putative ADP-ribose-1''-monophosphatase that converts ADP-ribose-1''-monophosphate to ADP-ribose; may have a role in tRNA splicing; contains an A1pp domai
YBR240C	5.77271	45.9006	-7.9513	1.04206e-165	YBR240C THI2 SGDID:S000000444, Chr II from 701842-700490, Genome Release 64-1-1, reverse complement, Verified ORF, "Zinc finger protein of the Zn(II)2Cys6 type, probable transcriptional activator of thiamine biosynthetic genes"
YBR148W	1.80964	14.218	-7.85679	3.61318e-70	YBR148W YSW1 SGDID:S000000352, Chr II from 537876-539705, Genome Release 64-1-1, Verified ORF, "Protein required for normal prospore membrane formation; interacts with Gip1p, which is the meiosis-specific regulatory subunit of the Glc7p protein phosphatas
YPL245W	3.52473	27.595	-7.82899	1.43645e-100	YPL245W YPL245W SGDID:S000006166, Chr XVI from 85586-86950, Genome Release 64-1-1, Uncharacterized ORF, "Putative protein of unknown function; green fluorescent protein (GFP)-fusion protein localizes to both the nucleus and the cytoplasm"
YOR028C	8.72522	68.0828	-7.80299	5.7092e-160	YOR028C CIN5 SGDID:S000005554, Chr XV from 384420-383533, Genome Release 64-1-1, reverse complement, Verified ORF, "Basic leucine zipper (bZIP) transcription factor of the yAP-1 family; physically interacts with the Tup1-Cyc8 complex and recruits Tup1p to
YDL205C	4.76248	36.0923	-7.57846	1.71199e-93	YDL205C HEM3 SGDID:S000002364, Chr IV from 93745-92762, Genome Release 64-1-1, reverse complement, Verified ORF, "Porphobilinogen deaminase, catalyzes the conversion of 4-porphobilinogen to hydroxymethylbilane, the third step in heme biosynthesis; localiz
YFR014C	17.3799	131.003	-7.53761	0	YFR014C CMK1 SGDID:S000001910, Chr VI from 173877-172537, Genome Release 64-1-1, reverse complement, Verified ORF, "Calmodulin-dependent protein kinase; may play a role in stress response, many CA++/calmodulan dependent phosphorylation substrates demonstr
YGR243W	45.9065	342.945	-7.47052	0	YGR243W FMP43 SGDID:S000003475, Chr VII from 977336-977776, Genome Release 64-1-1, Uncharacterized ORF, "Putative protein of unknown function; expression regulated by osmotic and alkaline stresses; the authentic, non-tagged protein is detected in highly p
YOR381W-A	1.48771	10.9279	-7.34543	3.70103e-06	YOR381W-A YOR381W-A SGDID:S000028587, Chr XV from 1058423-1058590, Genome Release 64-1-1, Uncharacterized ORF, "Putative protein of unknown function; identified by fungal homology and RT-PCR"
YOR373W	4.74251	34.551	-7.28537	4.3264e-225	YOR373W NUD1 SGDID:S000005900, Chr XV from 1036834-1039389, Genome Release 64-1-1, Verified ORF, "Component of the spindle pole body outer plaque, required for exit from mitosis"
YOR268C	1.09621	7.93312	-7.23688	1.41881e-09	YOR268C YOR268C SGDID:S000005794, Chr XV from 825932-825534, Genome Release 64-1-1, reverse complement, Uncharacterized ORF, "Putative protein of unknown function; sporulation is abnormal in homozygous diploid; YOR268C is not an essential gene"
YJL089W	2.00751	14.5172	-7.23145	5.70437e-93	YJL089W SIP4 SGDID:S000003625, Chr X from 265926-268415, Genome Release 64-1-1, Verified ORF, "C6 zinc cluster transcriptional activator that binds to the carbon source-responsive element (CSRE) of gluconeogenic genes; involved in the positive regulation
YMR280C	5.08353	36.7594	-7.23109	0	YMR280C CAT8 SGDID:S000004893, Chr XIII from 831329-827028, Genome Release 64-1-1, reverse complement, Verified ORF, "Zinc cluster transcriptional activator necessary for derepression of a variety of genes under non-fermentative growth conditions, active
YCR015C	1.37543	9.88746	-7.18863	1.77502e-25	YCR015C YCR015C SGDID:S000000608, Chr III from 142170-141217, Genome Release 64-1-1, reverse complement, Uncharacterized ORF, "Putative protein of unknown function; YCR015C is not an essential gene"
YNR056C	2.00126	14.381	-7.18595	8.85032e-63	YNR056C BIO5 SGDID:S000005339, Chr XIV from 733303-731618, Genome Release 64-1-1, reverse complement, Verified ORF, "Putative transmembrane protein involved in the biotin biosynthesis pathway; responsible for uptake of 7-keto 8-aminopelargonic acid; BIO5
YNL058C	6.37322	45.7323	-7.1757	4.97253e-111	YNL058C YNL058C SGDID:S000005003, Chr XIV from 516713-515763, Genome Release 64-1-1, reverse complement, Uncharacterized ORF, "Putative protein of unknown function; green fluorescent protein (GFP)-fusion protein localizes to the vacuole; YNL058C is not an
YDR169C-A	0.833117	5.90859	-7.09214	0.00144017	YDR169C-A YDR169C-A SGDID:S000028538, Chr IV from 794723-794574, Genome Release 64-1-1, reverse complement, Uncharacterized ORF, "Putative protein of unknown function; identified by fungal homology and RT-PCR"
YJR158W	1.39342	9.88232	-7.09214	7.32678e-44	YJR158W HXT16 SGDID:S000003919, Chr X from 732440-734143, Genome Release 64-1-1, Verified ORF, "Protein of unknown function with similarity to hexose transporter family members, expression is repressed by high levels of glucose"
YBR158W	4.69575	33.1111	-7.05129	9.95784e-138	YBR158W AMN1 SGDID:S000000362, Chr II from 556549-558198, Genome Release 64-1-1, Verified ORF, "Protein required for daughter cell separation, multiple mitotic checkpoints, and chromosome stability; contains 12 degenerate leucine-rich repeat motifs; expre
YJR117W	22.1584	155.57	-7.02082	0	YJR117W STE24 SGDID:S000003878, Chr X from 642007-643368, Genome Release 64-1-1, Verified ORF, "Highly conserved zinc metalloprotease that functions in two steps of a-factor maturation, C-terminal CAAX proteolysis and the first step of N-terminal proteoly
YER185W	1.78134	12.4947	-7.01421	4.5462e-30	YER185W PUG1 SGDID:S000000987, Chr V from 559454-560365, Genome Release 64-1-1, Verified ORF, "Plasma membrane protein with roles in the uptake of protoprophyrin IX and the efflux of heme; expression is induced under both low-heme and low-oxygen condition
YNL239W	28.7471	201.513	-7.00986	0	YNL239W LAP3 SGDID:S000005183, Chr XIV from 200569-201933, Genome Release 64-1-1, Verified ORF, "Cysteine aminopeptidase with homocysteine-thiolactonase activity; protects cells against homocysteine toxicity; has bleomycin hydrolase activity in vitro; tra
YDR472W	11.2207	76.6809	-6.83389	1.27389e-161	YDR472W TRS31 SGDID:S000002880, Chr IV from 1403322-1404173, Genome Release 64-1-1, Verified ORF, "One of 10 subunits of the transport protein particle (TRAPP) complex of the cis-Golgi which mediates vesicle docking and fusion; involved in endoplasmic ret
YKL217W	5.87368	40.1179	-6.83012	2.27699e-183	YKL217W JEN1 SGDID:S000001700, Chr XI from 22234-24084, Genome Release 64-1-1, Verified ORF, "Monocarboxylate/proton symporter of the plasma membrane; transport activity is dependent on the pH gradient across the membrane; mediates high-affinity uptake of
YIL056W	52.281	353.337	-6.75841	0	YIL056W VHR1 SGDID:S000001318, Chr IX from 249991-251913, Genome Release 64-1-1, Verified ORF, "Transcriptional activator, required for the vitamin H-responsive element (VHRE) mediated induction of VHT1 (Vitamin H transporter) and BIO5 (biotin biosynthesi
YMR122W-A	335.942	2258.67	-6.72338	0	YMR122W-A YMR122W-A SGDID:S000007524, Chr XIII from 511315-511569, Genome Release 64-1-1, Uncharacterized ORF, "Protein of unknown function; green fluorescent protein (GFP)-fusion protein localizes to the cytoplasm and endoplasmic reticulum"
YNR057C	1.4002	9.39841	-6.71221	5.63759e-18	YNR057C BIO4 SGDID:S000005340, Chr XIV from 734069-733356, Genome Release 64-1-1, reverse complement, Verified ORF, "Dethiobiotin synthetase, catalyzes the third step in the biotin biosynthesis pathway; BIO4 is in a cluster of 3 genes (BIO3, BIO4, and BIO
YLR452C	0.923699	6.12836	-6.63458	9.56575e-33	YLR452C SST2 SGDID:S000004444, Chr XII from 1041366-1039270, Genome Release 64-1-1, reverse complement, Verified ORF, "GTPase-activating protein for Gpa1p, regulates desensitization to alpha factor pheromone; also required to prevent receptor-independent
YGR287C	13.7323	90.739	-6.6077	0	YGR287C IMA1 SGDID:S000003519, Chr VII from 1068991-1067222, Genome Release 64-1-1, reverse complement, Verified ORF, "Major isomaltase (alpha-1,6-glucosidase) required for isomaltose utilization; has specificity for isomaltose, palatinose, and methyl-alp
YCR100C	4.66493	30.5548	-6.54989	2.58459e-71	YCR100C YCR100C SGDID:S000000697, Chr III from 302221-301271, Genome Release 64-1-1, reverse complement, Uncharacterized ORF, "Putative protein of unknown function"
YDR508C	1.22333	8.00863	-6.54659	5.98145e-40	YDR508C GNP1 SGDID:S000002916, Chr IV from 1468444-1466453, Genome Release 64-1-1, reverse complement, Verified ORF, "High-affinity glutamine permease, also transports Leu, Ser, Thr, Cys, Met and Asn; expression is fully dependent on Grr1p and modulated b
YNL300W	14.5593	94.0375	-6.45892	9.16357e-71	YNL300W TOS6 SGDID:S000005244, Chr XIV from 65744-66052, Genome Release 64-1-1, Uncharacterized ORF, "Glycosylphosphatidylinositol-dependent cell wall protein, expression is periodic and decreases in respone to ergosterol perturbation or upon entry into s
YAL063C	2.18827	14.1319	-6.458	8.50166e-135	YAL063C FLO9 SGDID:S000000059, Chr I from 27968-24000, Genome Release 64-1-1, reverse complement, Verified ORF, "Lectin-like protein with similarity to Flo1p, thought to be expressed and involved in flocculation"
YNR058W	0.779424	5.00133	-6.4167	8.99766e-19	YNR058W BIO3 SGDID:S000005341, Chr XIV from 734291-735733, Genome Release 64-1-1, Verified ORF, "7,8-diamino-pelargonic acid aminotransferase (DAPA), catalyzes the second step in the biotin biosynthesis pathway; BIO3 is in a cluster of 3 genes (BIO3, BIO4
YMR177W	3.42377	21.8041	-6.36845	1.76716e-80	YMR177W MMT1 SGDID:S000004789, Chr XIII from 616566-618098, Genome Release 64-1-1, Verified ORF, "Putative metal transporter involved in mitochondrial iron accumulation; closely related to Mmt2p"
YHR211W	6.0974	38.7133	-6.34916	6.72877e-295	YHR211W FLO5 SGDID:S000001254, Chr VIII from 525392-528619, Genome Release 64-1-1, Verified ORF, "Lectin-like cell wall protein (flocculin) involved in flocculation, binds to mannose chains on the surface of other cells, confers floc-forming ability that
YPR200C	0.794959	4.99363	-6.28161	4.542e-06	YPR200C ARR2 SGDID:S000006404, Chr XVI from 939671-939279, Genome Release 64-1-1, reverse complement, Verified ORF, "Arsenate reductase required for arsenate resistance; converts arsenate to arsenite which can then be exported from cells by Arr3p"
YOL105C	2.80448	17.6167	-6.28161	1.51222e-70	YOL105C WSC3 SGDID:S000005465, Chr XV from 115808-114138, Genome Release 64-1-1, reverse complement, Verified ORF, "Partially redundant sensor-transducer of the stress-activated PKC1-MPK1 signaling pathway involved in maintenance of cell wall integrity; i
YBR067C	1914.89	11864.5	-6.19592	0	YBR067C TIP1 SGDID:S000000271, Chr II from 372735-372103, Genome Release 64-1-1, reverse complement, Verified ORF, "Major cell wall mannoprotein with possible lipase activity; transcription is induced by heat- and cold-shock; member of the Srp1p/Tip1p fam
YHL032C	15.8116	96.9805	-6.13349	0	YHL032C GUT1 SGDID:S000001024, Chr VIII from 38508-36379, Genome Release 64-1-1, reverse complement, Verified ORF, "Glycerol kinase, converts glycerol to glycerol-3-phosphate; glucose repression of expression is mediated by Adr1p and Ino2p-Ino4p; derepres
YNR055C	15.0444	92.2453	-6.13155	0	YNR055C HOL1 SGDID:S000005338, Chr XIV from 730186-728426, Genome Release 64-1-1, reverse complement, Verified ORF, "Putative transporter in the major facilitator superfamily (DHA1 family) of multidrug resistance transporters; mutations in membrane-spanni
YBR297W	5.95084	36.31	-6.10166	5.59536e-119	YBR297W MAL33 SGDID:S000000501, Chr II from 800523-801929, Genome Release 64-1-1, Verified ORF, "MAL-activator protein, part of complex locus MAL3; nonfunctional in genomic reference strain S288C"
YGL258W-A	2.1362	12.9859	-6.07898	1.60907e-08	YGL258W-A YGL258W-A SGDID:S000007607, Chr VII from 9162-9395, Genome Release 64-1-1, Uncharacterized ORF, "Putative protein of unknown function"
YMR315W-A	2.31421	14.0681	-6.07898	6.47477e-05	YMR315W-A YMR315W-A SGDID:S000028697, Chr XIII from 904286-904393, Genome Release 64-1-1, Uncharacterized ORF, "Putative protein of unknown function"
YGR108W	2.11809	12.8311	-6.05787	2.55628e-43	YGR108W CLB1 SGDID:S000003340, Chr VII from 703636-705051, Genome Release 64-1-1, Verified ORF, "B-type cyclin involved in cell cycle progression; activates Cdc28p to promote the transition from G2 to M phase; accumulates during G2 and M, then targeted vi
YJL091C	3.18146	19.2541	-6.05196	1.42053e-66	YJL091C GWT1 SGDID:S000003627, Chr X from 262552-261080, Genome Release 64-1-1, reverse complement, Verified ORF, "Protein involved in the inositol acylation of glucosaminyl phosphatidylinositol (GlcN-PI) to form glucosaminyl(acyl)phosphatidylinositol (Gl
YHR018C	23.3865	141.484	-6.04981	0	YHR018C ARG4 SGDID:S000001060, Chr VIII from 141402-140011, Genome Release 64-1-1, reverse complement, Verified ORF, "Argininosuccinate lyase, catalyzes the final step in the arginine biosynthesis pathway"
YGR212W	1.33228	8.05389	-6.04521	1.26824e-27	YGR212W SLI1 SGDID:S000003444, Chr VII from 917040-918446, Genome Release 64-1-1, Verified ORF, "N-acetyltransferase, confers resistance to the sphingolipid biosynthesis inhibitor myriocin (ISP-1) by converting it into N-acetyl-myriocin, co-operates with
YIL113W	4.85985	29.141	-5.99627	1.72036e-43	YIL113W SDP1 SGDID:S000001375, Chr IX from 150559-151188, Genome Release 64-1-1, Verified ORF, "Stress-inducible dual-specificity MAP kinase phosphatase, negatively regulates Slt2p MAP kinase by direct dephosphorylation, diffuse localization under normal
YER065C	3.06074	18.3414	-5.99249	1.70117e-71	YER065C ICL1 SGDID:S000000867, Chr V from 286914-285241, Genome Release 64-1-1, reverse complement, Verified ORF, "Isocitrate lyase, catalyzes the formation of succinate and glyoxylate from isocitrate, a key reaction of the glyoxylate cycle; expression of
YPL003W	5.39817	32.1317	-5.95233	1.20525e-102	YPL003W ULA1 SGDID:S000005924, Chr XVI from 552020-553408, Genome Release 64-1-1, Verified ORF, "Protein that acts together with Uba3p to activate Rub1p before its conjugation to proteins (neddylation), which may play a role in protein degradation"
YJR150C	154.085	908.802	-5.89806	0	YJR150C DAN1 SGDID:S000003911, Chr X from 709707-708811, Genome Release 64-1-1, reverse complement, Verified ORF, "Cell wall mannoprotein with similarity to Tir1p, Tir2p, Tir3p, and Tir4p; expressed under anaerobic conditions, completely repressed during
YDL085W	4.57757	26.8221	-5.85946	4.20545e-100	YDL085W NDE2 SGDID:S000002243, Chr IV from 303211-304848, Genome Release 64-1-1, Verified ORF, "Mitochondrial external NADH dehydrogenase, catalyzes the oxidation of cytosolic NADH; Nde1p and Nde2p are involved in providing the cytosolic NADH to the mitoc
YJL157C	4.78717	28.0346	-5.85619	5.12802e-158	YJL157C FAR1 SGDID:S000003693, Chr X from 126328-123836, Genome Release 64-1-1, reverse complement, Verified ORF, "Cyclin-dependent kinase inhibitor that mediates cell cycle arrest in response to pheromone; also forms a complex with Cdc24p, Ste4p, and Ste
YGL260W	2.43443	14.2508	-5.85383	6.17997e-09	YGL260W YGL260W SGDID:S000003229, Chr VII from 6860-7090, Genome Release 64-1-1, Uncharacterized ORF, "Putative protein of unknown function; transcription is significantly increased in a NAP1 deletion background; deletion mutant has increased accumulation
YOR186W	47.1142	275.055	-5.83804	1.6385e-268	YOR186W YOR186W SGDID:S000005712, Chr XV from 683111-683545, Genome Release 64-1-1, Uncharacterized ORF, "Putative protein of unknown function; proper regulation of expression during heat stress is sphingolipid-dependent"
YOR347C	4.60104	26.6794	-5.79855	5.25732e-92	YOR347C PYK2 SGDID:S000005874, Chr XV from 986462-984942, Genome Release 64-1-1, reverse complement, Verified ORF, "Pyruvate kinase that appears to be modulated by phosphorylation; PYK2 transcription is repressed by glucose, and Pyk2p may be active under
YJL130C	42.709	247.547	-5.79613	0	YJL130C URA2 SGDID:S000003666, Chr X from 172367-165723, Genome Release 64-1-1, reverse complement, Verified ORF, "Bifunctional carbamoylphosphate synthetase (CPSase)-aspartate transcarbamylase (ATCase), catalyzes the first two enzymatic steps in the de n
YOR161C	8.79402	50.6841	-5.76348	1.97584e-183	YOR161C PNS1 SGDID:S000005687, Chr XV from 638558-636939, Genome Release 64-1-1, reverse complement, Verified ORF, "Protein of unknown function; has similarity to Torpedo californica tCTL1p, which is postulated to be a choline transporter, neither null mu
YLR110C	3080.51	17694.9	-5.74414	0	YLR110C CCW12 SGDID:S000004100, Chr XII from 370098-369697, Genome Release 64-1-1, reverse complement, Verified ORF, "Cell wall mannoprotein with a role in maintenance of newly synthesized areas of cell wall; localizes to periphery of small buds, septum r
YLR413W	19.349	110.88	-5.7305	0	YLR413W YLR413W SGDID:S000004405, Chr XII from 951156-953183, Genome Release 64-1-1, Uncharacterized ORF, "Putative protein of unknown function; YLR413W is not an essential gene"
YIR019C	10.414	59.635	-5.72645	0	YIR019C MUC1 SGDID:S000001458, Chr IX from 393675-389572, Genome Release 64-1-1, reverse complement, Verified ORF, "GPI-anchored cell surface glycoprotein (flocculin) required for pseudohyphal formation, invasive growth, flocculation, and biofilms; transc
YIL119C	34.458	195.608	-5.67672	0	YIL119C RPI1 SGDID:S000001381, Chr IX from 137877-136654, Genome Release 64-1-1, reverse complement, Verified ORF, "Putative transcriptional regulator; overexpression suppresses the heat shock sensitivity of wild-type RAS2 overexpression and also suppress
YML059C	2.47952	13.9676	-5.63319	2.88363e-155	YML059C NTE1 SGDID:S000004524, Chr XIII from 158258-153219, Genome Release 64-1-1, reverse complement, Verified ORF, "Serine esterase, homolog of human neuropathy target esterase (NTE); Nte1p-mediated phosphatidylcholine turnover influences transcription
YKR039W	1.278	7.17401	-5.61347	4.99913e-30	YKR039W GAP1 SGDID:S000001747, Chr XI from 515063-516871, Genome Release 64-1-1, Verified ORF, "General amino acid permease; Gap1p senses the presence of amino acid substrates to regulate localization to the plasma membrane when needed"
YPL273W	2.4278	13.5934	-5.59906	1.13909e-30	YPL273W SAM4 SGDID:S000006194, Chr XVI from 25087-26064, Genome Release 64-1-1, Verified ORF, "S-adenosylmethionine-homocysteine methyltransferase, functions along with Mht1p in the conversion of S-adenosylmethionine (AdoMet) to methionine to control the
YLR050C	17.0995	94.9594	-5.55335	1.58619e-101	YLR050C YLR050C SGDID:S000004040, Chr XII from 246072-245587, Genome Release 64-1-1, reverse complement, Uncharacterized ORF, "Putative protein of unknown function; green fluorescent protein (GFP)-fusion protein localizes to the endoplasmic reticulum; YLR
YNL045W	18.1005	99.9209	-5.52035	0	YNL045W LAP2 SGDID:S000004990, Chr XIV from 542963-544978, Genome Release 64-1-1, Verified ORF, "Leucyl aminopeptidase yscIV (leukotriene A4 hydrolase) with epoxide hydrolase activity, metalloenzyme containing one zinc atom; green fluorescent protein (GFP
YGR241C	6.5522	36.085	-5.50731	4.12725e-134	YGR241C YAP1802 SGDID:S000003473, Chr VII from 976581-974875, Genome Release 64-1-1, reverse complement, Verified ORF, "Protein involved in clathrin cage assembly; binds Pan1p and clathrin; homologous to Yap1801p, member of the AP180 protein family"
YLR285C-A	5.11563	28.1361	-5.50003	5.78964e-12	YLR285C-A YLR285C-A SGDID:S000028569, Chr XII from 708338-708168, Genome Release 64-1-1, reverse complement, Uncharacterized ORF, "Putative protein of unknown function; identified by fungal homology and RT-PCR"
YMR081C	288.15	1584.21	-5.49787	0	YMR081C ISF1 SGDID:S000004686, Chr XIII from 431095-430079, Genome Release 64-1-1, reverse complement, Verified ORF, "Serine-rich, hydrophilic protein with similarity to Mbr1p; overexpression suppresses growth defects of hap2, hap3, and hap4 mutants; expr
YLR286C	112.759	619.682	-5.49561	0	YLR286C CTS1 SGDID:S000004276, Chr XII from 710136-708448, Genome Release 64-1-1, reverse complement, Verified ORF, "Endochitinase, required for cell separation after mitosis; transcriptional activation during the G1 phase of the cell cycle is mediated by
YJR106W	3.18444	17.4107	-5.46743	6.55736e-83	YJR106W ECM27 SGDID:S000003867, Chr X from 624838-627015, Genome Release 64-1-1, Verified ORF, "Putative protein of unknown function; may play a role in cell wall biosynthesis, mutants are hypersensitive to Papulacandin B; null mutants have increased plas
YMR262W	5.37281	29.3682	-5.46608	5.58501e-61	YMR262W YMR262W SGDID:S000004875, Chr XIII from 793726-794667, Genome Release 64-1-1, Uncharacterized ORF, "Protein of unknown function; interacts weakly with Knr4p; YMR262W is not an essential gene"
YML028W	347.308	1890.51	-5.44332	0	YML028W TSA1 SGDID:S000004490, Chr XIII from 220138-220728, Genome Release 64-1-1, Verified ORF, "Thioredoxin peroxidase, acts as both a ribosome-associated and free cytoplasmic antioxidant; self-associates to form a high-molecular weight chaperone comple
YLR137W	1.30175	7.05315	-5.41822	2.92921e-18	YLR137W RKM5 SGDID:S000004127, Chr XII from 417006-418109, Genome Release 64-1-1, Verified ORF, "Protein lysine methyltransferase; monomethylates Lys-46 of the ribosomal large subunit Rpl1a/Rpl1b; member of the seven beta-strand methyltransferase superfam
YDL052C	6.78278	36.7204	-5.41377	5.8193e-73	YDL052C SLC1 SGDID:S000002210, Chr IV from 363583-362672, Genome Release 64-1-1, reverse complement, Verified ORF, "1-acyl-sn-glycerol-3-phosphate acyltransferase, catalyzes the acylation of lysophosphatidic acid to form phosphatidic acid, a key intermedi
YPR139C	1.86829	10.0954	-5.40354	4.51081e-21	YPR139C VPS66 SGDID:S000006343, Chr XVI from 814058-813156, Genome Release 64-1-1, reverse complement, Verified ORF, "Cytoplasmic protein of unknown function involved in vacuolar protein sorting"
YNR067C	1.39722	7.53107	-5.39003	2.5448e-55	YNR067C DSE4 SGDID:S000005350, Chr XIV from 759099-755746, Genome Release 64-1-1, reverse complement, Verified ORF, "Daughter cell-specific secreted protein with similarity to glucanases, degrades cell wall from the daughter side causing daughter to separ
YGL229C	8.92626	47.615	-5.33426	1.87073e-247	YGL229C SAP4 SGDID:S000003198, Chr VII from 66959-64503, Genome Release 64-1-1, reverse complement, Verified ORF, "Protein required for function of the Sit4p protein phosphatase, member of a family of similar proteins that form complexes with Sit4p, inclu
YER028C	5.69473	30.2909	-5.31911	3.80696e-77	YER028C MIG3 SGDID:S000000830, Chr V from 211876-210692, Genome Release 64-1-1, reverse complement, Verified ORF, "Probable transcriptional repressor involved in response to toxic agents such as hydroxyurea that inhibit ribonucleotide reductase; phosphory
YCR099C	6.27508	33.2764	-5.30294	2.08554e-34	YCR099C YCR099C SGDID:S000000696, Chr III from 301299-300832, Genome Release 64-1-1, reverse complement, Uncharacterized ORF, "Putative protein of unknown function"
YAL065C	2.09894	11.1236	-5.29962	1.27687e-10	YAL065C YAL065C SGDID:S000001817, Chr I from 11951-11565, Genome Release 64-1-1, reverse complement, Uncharacterized ORF, "Putative protein of unknown function; has homology to FLO1; possible pseudogene"
YKL069W	3.56722	18.887	-5.29459	3.36723e-23	YKL069W YKL069W SGDID:S000001552, Chr XI from 307285-307827, Genome Release 64-1-1, Verified ORF, "Methionine-R-sulfoxide reductase, reduces the R enantiomer of free Met-SO, in contrast to Ycl033Cp which reduces Met-R-SO in a peptide linkage; has a role i
YIL155C	18.617	98.3358	-5.28205	0	YIL155C GUT2 SGDID:S000001417, Chr IX from 53708-51759, Genome Release 64-1-1, reverse complement, Verified ORF, "Mitochondrial glycerol-3-phosphate dehydrogenase; expression is repressed by both glucose and cAMP and derepressed by non-fermentable carbon
YDR100W	4.33915	22.8606	-5.26845	2.50641e-22	YDR100W TVP15 SGDID:S000002507, Chr IV from 655013-655444, Genome Release 64-1-1, Verified ORF, "Integral membrane protein localized to late Golgi vesicles along with the v-SNARE Tlg2p"
YDR259C	3.41708	17.9698	-5.2588	6.5045e-45	YDR259C YAP6 SGDID:S000002667, Chr IV from 975782-974631, Genome Release 64-1-1, reverse complement, Verified ORF, "Putative basic leucine zipper (bZIP) transcription factor; physically interacts with the Tup1-Cyc8 complex and recruits Tup1p to its target
YLR030W	2.13013	11.1905	-5.25344	3.65699e-20	YLR030W YLR030W SGDID:S000004020, Chr XII from 203290-204081, Genome Release 64-1-1, Uncharacterized ORF, "Putative protein of unknown function"
YNL261W	1.21496	6.37459	-5.24674	8.2589e-21	YNL261W ORC5 SGDID:S000005205, Chr XIV from 155100-156539, Genome Release 64-1-1, Verified ORF, "Subunit of the origin recognition complex, which directs DNA replication by binding to replication origins and is also involved in transcriptional silencing"
YIL123W	56.9384	297.73	-5.22898	0	YIL123W SIM1 SGDID:S000001385, Chr IX from 128151-129581, Genome Release 64-1-1, Verified ORF, "Protein of the SUN family (Sim1p, Uth1p, Nca3p, Sun4p) that may participate in DNA replication, promoter contains SCB regulation box at -300 bp indicating that
YHL015W	22.7059	118.137	-5.20294	3.84551e-91	YHL015W RPS20 SGDID:S000001007, Chr VIII from 75412-75777, Genome Release 64-1-1, Verified ORF, "Protein component of the small (40S) ribosomal subunit; overproduction suppresses mutations affecting RNA polymerase III-dependent transcription; has similari
YDL080C	3.03883	15.8093	-5.20242	1.34565e-61	YDL080C THI3 SGDID:S000002238, Chr IV from 312471-310642, Genome Release 64-1-1, reverse complement, Verified ORF, "Probable alpha-ketoisocaproate decarboxylase, may have a role in catabolism of amino acids to long-chain and complex alcohols; required for
YDR354W	2.51466	13.0711	-5.19797	1.22726e-32	YDR354W TRP4 SGDID:S000002762, Chr IV from 1184747-1185889, Genome Release 64-1-1, Verified ORF, "Anthranilate phosphoribosyl transferase of the tryptophan biosynthetic pathway, catalyzes the phosphoribosylation of anthranilate, subject to the general con
YBR286W	123.729	642.123	-5.18977	0	YBR286W APE3 SGDID:S000000490, Chr II from 774700-776313, Genome Release 64-1-1, Verified ORF, "Vacuolar aminopeptidase Y, processed to mature form by Prb1p"
YHR175W	9.42738	48.7569	-5.17184	5.30549e-59	YHR175W CTR2 SGDID:S000001218, Chr VIII from 452872-453441, Genome Release 64-1-1, Verified ORF, "Putative low-affinity copper transporter of the vacuolar membrane; mutation confers resistance to toxic copper concentrations, while overexpression confers r
YCR034W	2.69327	13.8861	-5.15588	1.51868e-31	YCR034W FEN1 SGDID:S000000630, Chr III from 190592-191635, Genome Release 64-1-1, Verified ORF, "Fatty acid elongase, involved in sphingolipid biosynthesis; acts on fatty acids of up to 24 carbons in length; mutations have regulatory effects on 1,3-beta-g
YPL061W	39.6188	204.155	-5.15299	0	YPL061W ALD6 SGDID:S000005982, Chr XVI from 432588-434090, Genome Release 64-1-1, Verified ORF, "Cytosolic aldehyde dehydrogenase, activated by Mg2+ and utilizes NADP+ as the preferred coenzyme; required for conversion of acetaldehyde to acetate; constitu
YNL335W	3.04125	15.5931	-5.12722	2.31201e-23	YNL335W DDI3 SGDID:S000005279, Chr XIV from 11452-12129, Genome Release 64-1-1, Uncharacterized ORF, "Protein of unknown function; expression is induced over 100-fold by DNA damage; induction decreased in rad6 and rad18 mutants"
YOR101W	1.41092	7.21556	-5.11406	2.25122e-15	YOR101W RAS1 SGDID:S000005627, Chr XV from 515244-516173, Genome Release 64-1-1, Verified ORF, "GTPase involved in G-protein signaling in the adenylate cyclase activating pathway, plays a role in cell proliferation; localized to the plasma membrane; homol
YPL246C	4.91001	25.0337	-5.0985	4.96768e-42	YPL246C RBD2 SGDID:S000006167, Chr XVI from 85297-84509, Genome Release 64-1-1, reverse complement, Verified ORF, "Possible rhomboid protease, has similarity to eukaryotic rhomboid proteases including Pcp1p"
YBR298C	60.7566	307.747	-5.06525	0	YBR298C MAL31 SGDID:S000000502, Chr II from 804475-802631, Genome Release 64-1-1, reverse complement, Verified ORF, "Maltose permease, high-affinity maltose transporter (alpha-glucoside transporter); encoded in the MAL3 complex locus; member of the 12 tra
YMR006C	41.8326	211.319	-5.05155	0	YMR006C PLB2 SGDID:S000004608, Chr XIII from 279681-277561, Genome Release 64-1-1, reverse complement, Verified ORF, "Phospholipase B (lysophospholipase) involved in phospholipid metabolism; displays transacylase activity in vitro; overproduction confers
YKL093W	24.1972	121.958	-5.04017	1.28717e-252	YKL093W MBR1 SGDID:S000001576, Chr XI from 264789-265808, Genome Release 64-1-1, Verified ORF, "Protein involved in mitochondrial functions and stress response; overexpression suppresses growth defects of hap2, hap3, and hap4 mutants"
YDR260C	2.80142	14.0681	-5.02177	3.19584e-16	YDR260C SWM1 SGDID:S000002668, Chr IV from 977229-976717, Genome Release 64-1-1, reverse complement, Verified ORF, "Subunit of the anaphase-promoting complex, which is an E3 ubiquitin ligase that regulates the metaphase-anaphase transition and exit from m
YDR072C	29.3879	146.795	-4.9951	0	YDR072C IPT1 SGDID:S000002479, Chr IV from 591344-589761, Genome Release 64-1-1, reverse complement, Verified ORF, "Inositolphosphotransferase, involved in synthesis of mannose-(inositol-P)2-ceramide (M(IP)2C), the most abundant sphingolipid;, can mutate
YOL156W	2.20013	10.8854	-4.94761	9.57383e-39	YOL156W HXT11 SGDID:S000005516, Chr XV from 25273-26976, Genome Release 64-1-1, Verified ORF, "Putative hexose transporter that is nearly identical to Hxt9p, has similarity to major facilitator superfamily (MFS) transporters and is involved in pleiotropic
YLR194C	20.5012	101.373	-4.94472	4.64877e-156	YLR194C YLR194C SGDID:S000004184, Chr XII from 541573-540809, Genome Release 64-1-1, reverse complement, Verified ORF, "Structural constituent of the cell wall attached to the plasma membrane by a GPI-anchor; expression is upregulated in response to cell
YHL030W	2.52966	12.4422	-4.91853	4.87313e-140	YHL030W ECM29 SGDID:S000001022, Chr VIII from 40084-45690, Genome Release 64-1-1, Verified ORF, "Scaffold protein that assists in association of the proteasome core particle with the regulatory particle; degraded by the mature proteasome after assembly; c
YLR411W	2.06558	10.1151	-4.89696	3.35765e-16	YLR411W CTR3 SGDID:S000004403, Chr XII from 947253-947978, Genome Release 64-1-1, Verified ORF, "High-affinity copper transporter of the plasma membrane, acts as a trimer; gene is disrupted by a Ty2 transposon insertion in many laboratory strains of S. ce
YBR147W	18.2332	89.0267	-4.88267	4.40731e-158	YBR147W RTC2 SGDID:S000000351, Chr II from 536575-537465, Genome Release 64-1-1, Verified ORF, "Protein of unknown function; mutant produces large lipid droplets, is resistant to fluconazole, has decreased levels of rDNA transcription, growth defects on m
YDR437W	1.62487	7.93199	-4.8816	3.61048e-08	YDR437W GPI19 SGDID:S000002845, Chr IV from 1337352-1337774, Genome Release 64-1-1, Verified ORF, "Subunit of GPI-GlcNAc transferase involved in synthesis of N-acetylglucosaminyl phosphatidylinositol (GlcNAc-PI), which is the first intermediate in glycosy
YGR248W	127.815	611.961	-4.78786	0	YGR248W SOL4 SGDID:S000003480, Chr VII from 985972-986739, Genome Release 64-1-1, Verified ORF, "6-phosphogluconolactonase with similarity to Sol3p"
YOR085W	14.7754	70.6409	-4.78099	5.13147e-146	YOR085W OST3 SGDID:S000005611, Chr XV from 482033-483085, Genome Release 64-1-1, Verified ORF, "Gamma subunit of the oligosaccharyltransferase complex of the ER lumen, which catalyzes asparagine-linked glycosylation of newly synthesized proteins; Ost3p is
YIL137C	4.64065	22.1717	-4.77771	6.8856e-124	YIL137C TMA108 SGDID:S000001399, Chr IX from 92788-89948, Genome Release 64-1-1, reverse complement, Verified ORF, "Protein that associates with ribosomes and is involved in ribosome biogenesis; putative metalloprotease"
YDR284C	10.5576	50.354	-4.76945	1.22653e-86	YDR284C DPP1 SGDID:S000002692, Chr IV from 1031419-1030550, Genome Release 64-1-1, reverse complement, Verified ORF, "Diacylglycerol pyrophosphate (DGPP) phosphatase, zinc-regulated vacuolar membrane-associated lipid phosphatase, dephosphorylates DGPP to
YNL277W-A	3.30602	15.7428	-4.76187	2.77276e-07	YNL277W-A YNL277W-A SGDID:S000028852, Chr XIV from 116679-116867, Genome Release 64-1-1, Uncharacterized ORF, "Putative protein of unknown function"
YPR011C	10.4458	49.69	-4.75692	5.3992e-96	YPR011C YPR011C SGDID:S000006215, Chr XVI from 584042-583062, Genome Release 64-1-1, reverse complement, Uncharacterized ORF, "Putative transporter, member of the mitochondrial carrier family; the authentic, non-tagged protein is detected in highly purifi
YDR246W-A	1.86519	8.81879	-4.72809	7.65692e-05	YDR246W-A YDR246W-A SGDID:S000028542, Chr IV from 955133-955333, Genome Release 64-1-1, Uncharacterized ORF, "Putative protein of unknown function; identified by fungal homology and RT-PCR"
YBR284W	18.2962	86.3652	-4.72039	0	YBR284W YBR284W SGDID:S000000488, Chr II from 771239-773632, Genome Release 64-1-1, Uncharacterized ORF, "Putative protein of unknown function; YBR284W is not an essential gene; null mutant exhibits decreased resistance to rapamycin and wortmannin and syn
YBR069C	1.07499	5.07131	-4.71754	7.85133e-20	YBR069C TAT1 SGDID:S000000273, Chr II from 378433-376574, Genome Release 64-1-1, reverse complement, Verified ORF, "Amino acid transport protein for valine, leucine, isoleucine, and tyrosine, low-affinity tryptophan and histidine transporter; overexpressi
YOR247W	139.774	656.165	-4.69447	0	YOR247W SRL1 SGDID:S000005773, Chr XV from 797676-798308, Genome Release 64-1-1, Verified ORF, "Mannoprotein that exhibits a tight association with the cell wall, required for cell wall stability in the absence of GPI-anchored mannoproteins; has a high se
YHL028W	17.2191	79.9164	-4.64114	1.05904e-276	YHL028W WSC4 SGDID:S000001020, Chr VIII from 48763-50580, Genome Release 64-1-1, Verified ORF, "ER membrane protein involved in the translocation of soluble secretory proteins and insertion of membrane proteins into the ER membrane; may also have a role i
YHR011W	1.58423	7.31728	-4.61883	3.00407e-20	YHR011W DIA4 SGDID:S000001053, Chr VIII from 127780-129120, Genome Release 64-1-1, Verified ORF, "Probable mitochondrial seryl-tRNA synthetase, mutant displays increased invasive and pseudohyphal growth"
YPL264C	6.76614	30.8186	-4.55483	6.53728e-63	YPL264C YPL264C SGDID:S000006185, Chr XVI from 44344-43283, Genome Release 64-1-1, reverse complement, Uncharacterized ORF, "Putative membrane protein of unknown function; physically interacts with Hsp82p; YPL264C is not an essential gene"
YNL327W	6.71611	30.4381	-4.5321	1.71429e-178	YNL327W EGT2 SGDID:S000005271, Chr XIV from 24048-27173, Genome Release 64-1-1, Verified ORF, "Glycosylphosphatidylinositol (GPI)-anchored cell wall endoglucanase required for proper cell separation after cytokinesis, expression is activated by Swi5p and
YNL222W	1.30803	5.91266	-4.52027	2.27292e-08	YNL222W SSU72 SGDID:S000005166, Chr XIV from 229094-229714, Genome Release 64-1-1, Verified ORF, "Transcription/RNA-processing factor that associates with TFIIB and cleavage/polyadenylation factor Pta1p; exhibits phosphatase activity on serine-5 of the RN
YBR092C	5.74103	25.9267	-4.51604	2.75937e-69	YBR092C PHO3 SGDID:S000000296, Chr II from 429101-427698, Genome Release 64-1-1, reverse complement, Verified ORF, "Constitutively expressed acid phosphatase similar to Pho5p; brought to the cell surface by transport vesicles; hydrolyzes thiamin phosphate
YOL014W	8.16455	36.8021	-4.50754	2.63526e-27	YOL014W YOL014W SGDID:S000005374, Chr XV from 299693-300067, Genome Release 64-1-1, Uncharacterized ORF, "Putative protein of unknown function"
YGR035C	11.5711	52.124	-4.50468	1.23528e-35	YGR035C YGR035C SGDID:S000003267, Chr VII from 557422-557072, Genome Release 64-1-1, reverse complement, Uncharacterized ORF, "Putative protein of unknown function, potential Cdc28p substrate; transcription is activated by paralogous transcription factors
YCR091W	20.3368	91.579	-4.50311	0	YCR091W KIN82 SGDID:S000000687, Chr III from 274404-276566, Genome Release 64-1-1, Verified ORF, "Putative serine/threonine protein kinase implicated in the regulation of phospholipid asymmetry through the activation of phospholipid translocases (flippase
YJL145W	2.40051	10.8014	-4.49964	2.21122e-19	YJL145W SFH5 SGDID:S000003681, Chr X from 145160-146044, Genome Release 64-1-1, Verified ORF, "Non-classical phosphatidylinositol transfer protein (PITP); exhibits PI- but not PC-transfer activity; localizes to the peripheral endoplasmic reticulum, cytoso
YBR229C	3.07512	13.8103	-4.49097	8.2283e-75	YBR229C ROT2 SGDID:S000000433, Chr II from 679221-676357, Genome Release 64-1-1, reverse complement, Verified ORF, "Glucosidase II catalytic subunit required for normal cell wall synthesis; mutations in rot2 suppress tor2 mutations, and are synthetically
YJR119C	2.39993	10.7681	-4.48687	3.15322e-45	YJR119C JHD2 SGDID:S000003880, Chr X from 646490-644304, Genome Release 64-1-1, reverse complement, Verified ORF, "JmjC domain family histone demethylase specific for H3-K4 (histone H3 Lys4); removes methyl groups specifically added by Set1p methyltransfe
YHL044W	2.82413	12.6076	-4.46425	4.3025e-18	YHL044W YHL044W SGDID:S000001036, Chr VIII from 13565-14272, Genome Release 64-1-1, Uncharacterized ORF, "Putative integral membrane protein, member of DUP240 gene family; green fluorescent protein (GFP)-fusion protein localizes to the plasma membrane in
YGL202W	16.2134	72.1094	-4.44753	6.68225e-200	YGL202W ARO8 SGDID:S000003170, Chr VII from 116059-117561, Genome Release 64-1-1, Verified ORF, "Aromatic aminotransferase I, expression is regulated by general control of amino acid biosynthesis"
YDL132W	6.30453	27.9551	-4.43413	1.18324e-126	YDL132W CDC53 SGDID:S000002290, Chr IV from 224304-226751, Genome Release 64-1-1, Verified ORF, "Cullin, structural protein of SCF complexes (which also contain Skp1p, Cdc34p, Hrt1p and an F-box protein) involved in ubiquitination; SCF promotes the G1-S t
YNL280C	15.2295	67.296	-4.41878	5.79191e-163	YNL280C ERG24 SGDID:S000005224, Chr XIV from 110411-109095, Genome Release 64-1-1, reverse complement, Verified ORF, "C-14 sterol reductase, acts in ergosterol biosynthesis; mutants accumulate the abnormal sterol ignosterol (ergosta-8,14 dienol), and are
YCR092C	1.83956	8.11778	-4.41289	6.26579e-47	YCR092C MSH3 SGDID:S000000688, Chr III from 279820-276764, Genome Release 64-1-1, reverse complement, Verified ORF, "Mismatch repair protein, forms dimers with Msh2p that mediate repair of insertion or deletion mutations and removal of nonhomologous DNA e
YGL044C	9.88801	43.5542	-4.40475	2.96252e-72	YGL044C RNA15 SGDID:S000003012, Chr VII from 417036-416146, Genome Release 64-1-1, reverse complement, Verified ORF, "Cleavage and polyadenylation factor I (CF I) component involved in cleavage and polyadenylation of mRNA 3' ends; interacts with the A-ric
YDR451C	4.23619	18.6581	-4.40445	9.15765e-38	YDR451C YHP1 SGDID:S000002859, Chr IV from 1362181-1361120, Genome Release 64-1-1, reverse complement, Verified ORF, "One of two homeobox transcriptional repressors (see also Yox1p), that bind to Mcm1p and to early cell cycle box (ECB) elements of cell cy
YIL094C	8.28638	36.3614	-4.38809	3.11428e-75	YIL094C LYS12 SGDID:S000001356, Chr IX from 187632-186517, Genome Release 64-1-1, reverse complement, Verified ORF, "Homo-isocitrate dehydrogenase, an NAD-linked mitochondrial enzyme required for the fourth step in the biosynthesis of lysine, in which hom
YLL023C	133.076	582.041	-4.37376	0	YLL023C POM33 SGDID:S000003946, Chr XII from 98836-97997, Genome Release 64-1-1, reverse complement, Verified ORF, "Transmembrane nucleoporin involved in nuclear pore complex (NPC) distribution, assembly or stabilization; highly conserved across species,
YDR406W	68.6777	300.284	-4.37237	0	YDR406W PDR15 SGDID:S000002814, Chr IV from 1279210-1283799, Genome Release 64-1-1, Verified ORF, "Plasma membrane ATP binding cassette (ABC) transporter, multidrug transporter and general stress response factor implicated in cellular detoxification; regu
YGR213C	2.09589	9.15751	-4.36927	1.89537e-17	YGR213C RTA1 SGDID:S000003445, Chr VII from 919465-918512, Genome Release 64-1-1, reverse complement, Verified ORF, "Protein involved in 7-aminocholesterol resistance; has seven potential membrane-spanning regions; expression is induced under both low-hem
YOL024W	1.6855	7.31865	-4.34213	2.27374e-08	YOL024W YOL024W SGDID:S000005384, Chr XV from 277086-277604, Genome Release 64-1-1, Uncharacterized ORF, "Putative protein of unknown function; predicted to have thiol-disulfide oxidoreductase active site"
YHR210C	16.1386	69.9701	-4.33557	2.78329e-130	YHR210C YHR210C SGDID:S000001253, Chr VIII from 521737-520712, Genome Release 64-1-1, reverse complement, Uncharacterized ORF, "Putative protein of unknown function; non-essential gene; highly expressed under anaeorbic conditions; sequence similarity to a
YJR044C	15.067	65.2519	-4.33078	3.38672e-51	YJR044C VPS55 SGDID:S000003805, Chr X from 519185-518763, Genome Release 64-1-1, reverse complement, Verified ORF, "Late endosomal protein involved in late endosome to vacuole trafficking; functional homolog of human obesity receptor gene-related protein
YNL275W	2.02143	8.74073	-4.32404	8.36623e-29	YNL275W BOR1 SGDID:S000005219, Chr XIV from 119268-120998, Genome Release 64-1-1, Verified ORF, "Boron efflux transporter of the plasma membrane; binds HCO3-, I-, Br-, NO3- and Cl-; has similarity to the characterized boron efflux transporter A. thaliana
YPL201C	4.7787	20.554	-4.30116	1.76202e-52	YPL201C YIG1 SGDID:S000006122, Chr XVI from 171155-169770, Genome Release 64-1-1, reverse complement, Verified ORF, "Protein that interacts with glycerol 3-phosphatase and plays a role in anaerobic glycerol production; localizes to the nucleus and cytosol
YLR412W	3.10526	13.3519	-4.29977	2.57483e-21	YLR412W BER1 SGDID:S000004404, Chr XII from 948368-949192, Genome Release 64-1-1, Verified ORF, "Protein involved in microtubule-related processes, N-acetylation; GFP-fusion protein localizes to the cytoplasm and is induced in response to the DNA-damaging
YIL029C	1.89345	8.11619	-4.28646	1.02686e-07	YIL029C YIL029C SGDID:S000001291, Chr IX from 301257-300829, Genome Release 64-1-1, reverse complement, Uncharacterized ORF, "Putative protein of unknown function; deletion confers sensitivity to 4-(N-(S-glutathionylacetyl)amino) phenylarsenoxide (GSAO)"
YDR357C	4.74132	20.2443	-4.26976	7.14532e-15	YDR357C CNL1 SGDID:S000002765, Chr IV from 1189567-1189199, Genome Release 64-1-1, reverse complement, Uncharacterized ORF, "Protein of unknown function; likely member of BLOC complex involved in endosomal cargo sorting; null mutant is sensitive to drug i
YCL024W	1.34438	5.73294	-4.26436	2.67671e-33	YCL024W KCC4 SGDID:S000000529, Chr III from 79162-82275, Genome Release 64-1-1, Verified ORF, "Protein kinase of the bud neck involved in the septin checkpoint, associates with septin proteins, negatively regulates Swe1p by phosphorylation, shows structur
YMR136W	27.2879	116.268	-4.2608	0	YMR136W GAT2 SGDID:S000004744, Chr XIII from 541199-542881, Genome Release 64-1-1, Verified ORF, "Protein containing GATA family zinc finger motifs; similar to Gln3p and Dal80p; expression repressed by leucine"
YLR342W-A	1.79551	7.64041	-4.25529	0.00104559	YLR342W-A YLR342W-A SGDID:S000028571, Chr XII from 815810-815983, Genome Release 64-1-1, Uncharacterized ORF, "Putative protein of unknown function"
YNR075C-A	3.35934	14.295	-4.25529	0.00104559	YNR075C-A YNR075C-A SGDID:S000028706, Chr XIV from 781603-781511, Genome Release 64-1-1, reverse complement, Uncharacterized ORF, "Identified by gene-trapping, microarray-based expression analysis, and genome-wide homology searching"
YDR210W	37.8191	160.765	-4.25088	2.46152e-66	YDR210W YDR210W SGDID:S000002618, Chr IV from 871074-871301, Genome Release 64-1-1, Uncharacterized ORF, "Predicted tail-anchored plasma membrane protein containing a conserved CYSTM module; related proteins in other organisms may be involved in response
YLL028W	191.248	811.694	-4.2442	0	YLL028W TPO1 SGDID:S000003951, Chr XII from 84804-86564, Genome Release 64-1-1, Verified ORF, "Polyamine transporter that recognizes spermine, putrescine, and spermidine; catalyzes uptake of polyamines at alkaline pH and excretion at acidic pH; phosphoryl
YDR411C	31.79	134.572	-4.23316	1.41525e-243	YDR411C DFM1 SGDID:S000002819, Chr IV from 1294394-1293369, Genome Release 64-1-1, reverse complement, Verified ORF, "Endoplasmic reticulum (ER) localized protein involved in ER-associated protein degradation (ERAD), ER stress and homeostasis; interacts w
YDR320C-A	5.13565	21.6802	-4.22151	6.7017e-10	YDR320C-A DAD4 SGDID:S000007604, Chr IV from 1108498-1108280, Genome Release 64-1-1, reverse complement, Verified ORF, "Essential subunit of the Dam1 complex (aka DASH complex), couples kinetochores to the force produced by MT depolymerization thereby aid
YKL206C	7.14989	30.1571	-4.21784	3.40678e-44	YKL206C ADD66 SGDID:S000001689, Chr XI from 49809-49006, Genome Release 64-1-1, reverse complement, Verified ORF, "Protein involved in 20S proteasome assembly; forms a heterodimer with Pba1p that binds to proteasome precursors; similar to human PAC2 const
YMR321C	1.37543	5.77322	-4.19739	0.000128813	YMR321C YMR321C SGDID:S000004940, Chr XIII from 917896-917579, Genome Release 64-1-1, reverse complement, Uncharacterized ORF, "Putative protein of unknown function; proposed to be a palmitoylated membrane protein"
YHL003C	1.76936	7.42671	-4.19739	1.11616e-17	YHL003C LAG1 SGDID:S000000995, Chr VIII from 101883-100648, Genome Release 64-1-1, reverse complement, Verified ORF, "Ceramide synthase component, involved in synthesis of ceramide from C26(acyl)-coenzyme A and dihydrosphingosine or phytosphingosine, func
YPL077C	1.90131	7.96801	-4.19081	1.22261e-11	YPL077C YPL077C SGDID:S000005998, Chr XVI from 410090-409368, Genome Release 64-1-1, reverse complement, Uncharacterized ORF, "Putative protein of unknown function; regulates PIS1 expression; mutant displays spore wall assembly defect in ether sensitivity
YLR377C	2.86459	11.972	-4.1793	1.77339e-23	YLR377C FBP1 SGDID:S000004369, Chr XII from 874792-873746, Genome Release 64-1-1, reverse complement, Verified ORF, "Fructose-1,6-bisphosphatase, key regulatory enzyme in the gluconeogenesis pathway, required for glucose metabolism; undergoes either prote
YLR183C	2.8054	11.7138	-4.17546	1.30139e-31	YLR183C TOS4 SGDID:S000004173, Chr XII from 522012-520543, Genome Release 64-1-1, reverse complement, Verified ORF, "Forkhead Associated domain containing protein and putative transcription factor found associated with chromatin; target of SBF transcripti
YKR102W	1.40633	5.86169	-4.16808	2.20169e-37	YKR102W FLO10 SGDID:S000001810, Chr XI from 646356-649865, Genome Release 64-1-1, Verified ORF, "Lectin-like protein with similarity to Flo1p, thought to be involved in flocculation"
YBL039W-B	8.33117	34.4668	-4.13708	2.69945e-12	YBL039W-B YBL039W-B SGDID:S000028517, Chr II from 143393-143572, Genome Release 64-1-1, Uncharacterized ORF, "Putative protein of unknown function"
YCR020C	32.399	134.037	-4.13708	6.78975e-151	YCR020C PET18 SGDID:S000000613, Chr III from 154659-154012, Genome Release 64-1-1, reverse complement, Verified ORF, "Protein of unknown function, has weak similarity to proteins involved in thiamin metabolism; expression is induced in the absence of thia
5207	3.35058	13.854	-4.1348	4.04029e-18	[NODE_2475_length_336740_cov_11.112692;3759;4448;+;AUGUSTUS;]
YKL110C	11.8069	48.723	-4.12665	1.78852e-80	YKL110C KTI12 SGDID:S000001593, Chr XI from 229880-228939, Genome Release 64-1-1, reverse complement, Verified ORF, "Protein that plays a role, with Elongator complex, in modification of wobble nucleosides in tRNA; involved in sensitivity to G1 arrest ind
YHR208W	123.699	510.414	-4.12626	0	YHR208W BAT1 SGDID:S000001251, Chr VIII from 517532-518713, Genome Release 64-1-1, Verified ORF, "Mitochondrial branched-chain amino acid (BCAA) aminotransferase, preferentially involved in BCAA biosynthesis; homolog of murine ECA39; highly expressed duri
YNR021W	3.59989	14.7454	-4.09607	2.77071e-32	YNR021W YNR021W SGDID:S000005304, Chr XIV from 668377-669591, Genome Release 64-1-1, Uncharacterized ORF, "Putative protein of unknown function; green fluorescent protein (GFP)-fusion protein localizes to the endoplasmic reticulum; YNR021W is not an essen
YGR026W	29.9355	122.604	-4.0956	2.67427e-176	YGR026W YGR026W SGDID:S000003258, Chr VII from 532985-533821, Genome Release 64-1-1, Uncharacterized ORF, "Putative protein of unknown function; green fluorescent protein (GFP)-fusion protein localizes to the cell periphery"
YLR355C	64.4824	263.616	-4.08819	0	YLR355C ILV5 SGDID:S000004347, Chr XII from 839253-838066, Genome Release 64-1-1, reverse complement, Verified ORF, "Bifunctional acetohydroxyacid reductoisomerase and mtDNA binding protein; involved in branched-chain amino acid biosynthesis and maintenan
YGL060W	2.66027	10.8469	-4.07736	3.26241e-37	YGL060W YBP2 SGDID:S000003028, Chr VII from 390065-391990, Genome Release 64-1-1, Verified ORF, "Central kinetochore associated protein that mediates mitotic progression; interacts with several central kinetochore proteins and the centromeric histone Cse4
YDR371W	3.70184	15.0847	-4.07492	4.61607e-41	YDR371W CTS2 SGDID:S000002779, Chr IV from 1219413-1220948, Genome Release 64-1-1, Uncharacterized ORF, "Putative chitinase, functionally complements A. gossypii cts2 mutant sporulation defect"
YJL219W	1.98012	8.06189	-4.07142	5.19663e-25	YJL219W HXT9 SGDID:S000003755, Chr X from 19497-21200, Genome Release 64-1-1, Verified ORF, "Putative hexose transporter that is nearly identical to Hxt11p, has similarity to major facilitator superfamily (MFS) transporters, expression of HXT9 is regulate
YMR080C	9.23543	37.5365	-4.06441	1.33155e-186	YMR080C NAM7 SGDID:S000004685, Chr XIII from 429627-426712, Genome Release 64-1-1, reverse complement, Verified ORF, "ATP-dependent RNA helicase of the SFI superfamily involved in nonsense mediated mRNA decay; required for efficient translation terminatio
YKL096W-A	5630.26	22828.6	-4.05463	0	YKL096W-A CWP2 SGDID:S000001956, Chr XI from 259253-259531, Genome Release 64-1-1, Verified ORF, "Covalently linked cell wall mannoprotein, major constituent of the cell wall; plays a role in stabilizing the cell wall; involved in low pH resistance; precu
YNL328C	1.27518	5.16786	-4.05265	2.6909e-05	YNL328C MDJ2 SGDID:S000005272, Chr XIV from 23274-22834, Genome Release 64-1-1, reverse complement, Verified ORF, "Constituent of the mitochondrial import motor associated with the presequence translocase; function overlaps with that of Pam18p; stimulates
YDL161W	1.60215	6.49295	-4.05265	1.24317e-16	YDL161W ENT1 SGDID:S000002320, Chr IV from 167714-169078, Genome Release 64-1-1, Verified ORF, "Epsin-like protein involved in endocytosis and actin patch assembly and functionally redundant with Ent2p; binds clathrin via a clathrin-binding domain motif a
YOR176W	20.5636	83.3372	-4.05265	1.08554e-167	YOR176W HEM15 SGDID:S000005702, Chr XV from 662401-663582, Genome Release 64-1-1, Verified ORF, "Ferrochelatase, a mitochondrial inner membrane protein, catalyzes the insertion of ferrous iron into protoporphyrin IX, the eighth and final step in the heme
YOL015W	4.71911	19.053	-4.03742	3.52024e-58	YOL015W IRC10 SGDID:S000005375, Chr XV from 297078-298838, Genome Release 64-1-1, Verified ORF, "Putative protein of unknown function; null mutant displays increased levels of spontaneous Rad52p foci"
YLR256W	31.2627	126.163	-4.03559	0	YLR256W HAP1 SGDID:S000004246, Chr XII from 646415-650923, Genome Release 64-1-1, Verified ORF, "Zinc finger transcription factor involved in the complex regulation of gene expression in response to levels of heme and oxygen; the S288C sequence differs fr
YAL007C	9.54614	38.4918	-4.03218	1.17216e-43	YAL007C ERP2 SGDID:S000000005, Chr I from 138345-137698, Genome Release 64-1-1, reverse complement, Verified ORF, "Protein that forms a heterotrimeric complex with Erp1p, Emp24p, and Erv25p; member, along with Emp24p and Erv25p, of the p24 family involved
YGR266W	2.69992	10.7915	-3.99698	1.27517e-39	YGR266W YGR266W SGDID:S000003498, Chr VII from 1022656-1024761, Genome Release 64-1-1, Verified ORF, "Protein of unknown function, predicted to contain a single transmembrane domain; mutant has increased aneuploidy tolerance; localized to both the mitocho
YER057C	20.3473	80.9996	-3.98085	3.49369e-54	YER057C HMF1 SGDID:S000000859, Chr V from 271126-270737, Genome Release 64-1-1, reverse complement, Verified ORF, "Member of the p14.5 protein family with similarity to Mmf1p, functionally complements Mmf1p function when targeted to mitochondria; heat sho
YER073W	10.1541	40.3816	-3.97687	2.68819e-106	YER073W ALD5 SGDID:S000000875, Chr V from 304030-305592, Genome Release 64-1-1, Verified ORF, "Mitochondrial aldehyde dehydrogenase, involved in regulation or biosynthesis of electron transport chain components and acetate formation; activated by K+; util
YDL037C	7.40689	29.3762	-3.96606	1.04188e-49	YDL037C BSC1 SGDID:S000002195, Chr IV from 385587-384601, Genome Release 64-1-1, reverse complement, Verified ORF, "Protein of unconfirmed function, similar to cell surface flocculin Muc1p; ORF exhibits genomic organization compatible with a translational
YNL126W	1.89345	7.49909	-3.96055	3.19932e-33	YNL126W SPC98 SGDID:S000005070, Chr XIV from 387227-389767, Genome Release 64-1-1, Verified ORF, "Component of the microtubule-nucleating Tub4p (gamma-tubulin) complex; interacts with Spc110p at the spindle pole body (SPB) inner plaque and with Spc72p at
YPR063C	20.2371	80.0682	-3.95651	1.23366e-57	YPR063C YPR063C SGDID:S000006267, Chr XVI from 678193-677812,678320-678280, Genome Release 64-1-1, reverse complement, intron sequence removed, Uncharacterized ORF, "ER-localized protein of unknown function"
YHR177W	1.3763	5.43821	-3.95134	7.51117e-14	YHR177W YHR177W SGDID:S000001220, Chr VIII from 456591-457952, Genome Release 64-1-1, Uncharacterized ORF, "Putative protein of unknown function; overexpression causes a cell cycle delay or arrest"
YMR123W	6.60398	26.0774	-3.94874	1.57566e-17	YMR123W PKR1 SGDID:S000004730, Chr XIII from 513593-513961, Genome Release 64-1-1, Verified ORF, "V-ATPase assembly factor, functions with other V-ATPase assembly factors in the ER to efficiently assemble the V-ATPase membrane sector (V0)"
YDL216C	1.36964	5.40711	-3.94784	2.03383e-13	YDL216C RRI1 SGDID:S000002375, Chr IV from 70319-68997, Genome Release 64-1-1, reverse complement, Verified ORF, "Catalytic subunit of the COP9 signalosome (CSN) complex that acts as an isopeptidase in cleaving the ubiquitin-like protein Nedd8 from SCF ub
YCR044C	3.43254	13.4983	-3.93245	1.64921e-25	YCR044C PER1 SGDID:S000000640, Chr III from 207950-206877, Genome Release 64-1-1, reverse complement, Verified ORF, "Protein of the endoplasmic reticulum, required for GPI-phospholipase A2 activity that remodels the GPI anchor as a prerequisite for associ
YMR008C	151.402	591.779	-3.90866	0	YMR008C PLB1 SGDID:S000004610, Chr XIII from 282584-280590, Genome Release 64-1-1, reverse complement, Verified ORF, "Phospholipase B (lysophospholipase) involved in lipid metabolism, required for deacylation of phosphatidylcholine and phosphatidylethanol
YPL188W	1.75657	6.86454	-3.90792	1.34108e-15	YPL188W POS5 SGDID:S000006109, Chr XVI from 191406-192650, Genome Release 64-1-1, Verified ORF, "Mitochondrial NADH kinase, phosphorylates NADH; also phosphorylates NAD(+) with lower specificity; required for the response to oxidative stress"
YJR111C	5.57367	21.7708	-3.90601	5.61319e-32	YJR111C YJR111C SGDID:S000003872, Chr X from 636706-635855, Genome Release 64-1-1, reverse complement, Uncharacterized ORF, "Putative protein of unknown function; green fluorescent protein (GFP)-fusion protein localizes to the mitochondria"
YER053C	169.599	662.227	-3.90467	0	YER053C PIC2 SGDID:S000000855, Chr V from 259639-258737, Genome Release 64-1-1, reverse complement, Verified ORF, "Mitochondrial phosphate carrier, imports inorganic phosphate into mitochondria; functionally redundant with Mir1p but less abundant than Mir
YLR066W	3.82784	14.9426	-3.90366	3.62266e-15	YLR066W SPC3 SGDID:S000004056, Chr XII from 267169-267723, Genome Release 64-1-1, Verified ORF, "Subunit of signal peptidase complex (Spc1p, Spc2p, Spc3p, Sec11p), which catalyzes cleavage of N-terminal signal sequences of proteins targeted to the secreto
YMR133W	2.76735	10.7724	-3.89268	3.04294e-24	YMR133W REC114 SGDID:S000004740, Chr XIII from 536207-537448,537565-537609, Genome Release 64-1-1, intron sequence removed, Verified ORF, "Protein involved in early stages of meiotic recombination; possibly involved in the coordination of recombination an
YPR196W	5.26226	20.4749	-3.89089	9.87583e-49	YPR196W YPR196W SGDID:S000006400, Chr XVI from 931376-932788, Genome Release 64-1-1, Uncharacterized ORF, "Putative maltose activator"
YJR118C	9.59719	37.239	-3.8802	1.16283e-38	YJR118C ILM1 SGDID:S000003879, Chr X from 644101-643490, Genome Release 64-1-1, reverse complement, Verified ORF, "Protein of unknown function; may be involved in mitochondrial DNA maintenance; required for slowed DNA synthesis-induced filamentous growth"
YBR210W	3.34995	12.9859	-3.87645	1.30804e-10	YBR210W ERV15 SGDID:S000000414, Chr II from 645550-645978, Genome Release 64-1-1, Verified ORF, "Protein involved in export of proteins from the endoplasmic reticulum, has similarity to Erv14p"
YDL212W	10.3646	40.104	-3.86932	9.39555e-43	YDL212W SHR3 SGDID:S000002371, Chr IV from 78426-79058, Genome Release 64-1-1, Verified ORF, "Endoplasmic reticulum packaging chaperone, required for incorporation of amino acid permeases into COPII coated vesicles for transport to the cell surface"
YDR135C	7.63874	29.5374	-3.86678	4.77334e-218	YDR135C YCF1 SGDID:S000002542, Chr IV from 727551-723004, Genome Release 64-1-1, reverse complement, Verified ORF, "Vacuolar glutathione S-conjugate transporter of the ATP-binding cassette family, has a role in detoxifying metals such as cadmium, mercury,
YOL155C	306.76	1185.4	-3.86426	0	YOL155C HPF1 SGDID:S000005515, Chr XV from 31606-28703, Genome Release 64-1-1, reverse complement, Verified ORF, "Haze-protective mannoprotein that reduces the particle size of aggregated proteins in white wines"
YPL113C	3.56751	13.7669	-3.85896	3.80779e-28	YPL113C YPL113C SGDID:S000006034, Chr XVI from 337143-335953, Genome Release 64-1-1, reverse complement, Uncharacterized ORF, "Glyoxylate reductase; acts on glyoxylate and hydroxypyruvate substrates; YPL113C is not an essential gene"
YOR386W	2.64949	10.2155	-3.85565	1.17603e-29	YOR386W PHR1 SGDID:S000005913, Chr XV from 1066839-1068536, Genome Release 64-1-1, Verified ORF, "DNA photolyase involved in photoreactivation, repairs pyrimidine dimers in the presence of visible light; induced by DNA damage; regulated by transcriptional
YLR389C	16.6745	64.2711	-3.85445	0	YLR389C STE23 SGDID:S000004381, Chr XII from 902660-899577, Genome Release 64-1-1, reverse complement, Verified ORF, "Metalloprotease involved, with homolog Axl1p, in N-terminal processing of pro-a-factor to the mature form; expressed in both haploids and
YGR037C	31.4786	121.097	-3.84697	4.33085e-53	YGR037C ACB1 SGDID:S000003269, Chr VII from 559994-559731, Genome Release 64-1-1, reverse complement, Verified ORF, "Acyl-CoA-binding protein, transports newly synthesized acyl-CoA esters from fatty acid synthetase (Fas1p-Fas2p) to acyl-CoA-consuming proc
YPL163C	32.7182	125.238	-3.82778	3.69322e-158	YPL163C SVS1 SGDID:S000006084, Chr XVI from 242700-241918, Genome Release 64-1-1, reverse complement, Verified ORF, "Cell wall and vacuolar protein, required for wild-type resistance to vanadate"
YOR387C	2.71669	10.3981	-3.82751	6.17825e-12	YOR387C YOR387C SGDID:S000005914, Chr XV from 1070241-1069621, Genome Release 64-1-1, reverse complement, Uncharacterized ORF, "Putative protein of unknown function; regulated by the metal-responsive Aft1p transcription factor; highly inducible in zinc-de
YFL061W	3.31772	12.6986	-3.82751	2.03617e-15	YFL061W DDI2 SGDID:S000001833, Chr VI from 9545-10222, Genome Release 64-1-1, Uncharacterized ORF, "Protein of unknown function; expression is induced over 100-fold by DNA damage; induction decreased in rad6 and rad18 mutants"
YDR380W	1.60467	6.13819	-3.82521	2.10683e-20	YDR380W ARO10 SGDID:S000002788, Chr IV from 1234218-1236125, Genome Release 64-1-1, Verified ORF, "Phenylpyruvate decarboxylase, catalyzes decarboxylation of phenylpyruvate to phenylacetaldehyde, which is the first specific step in the Ehrlich pathway"
YMR138W	2.82045	10.7709	-3.81885	1.6763e-11	YMR138W CIN4 SGDID:S000004746, Chr XIII from 545155-545730, Genome Release 64-1-1, Verified ORF, "GTP-binding protein involved in beta-tubulin (Tub2p) folding; isolated as mutant with increased chromosome loss and sensitivity to benomyl; regulated by the
YPR162C	3.49752	13.3381	-3.81359	1.63005e-35	YPR162C ORC4 SGDID:S000006366, Chr XVI from 868304-866715, Genome Release 64-1-1, reverse complement, Verified ORF, "Subunit of the origin recognition complex, which directs DNA replication by binding to replication origins and is also involved in transcr
YCR075W-A	3.28862	12.4947	-3.79936	5.36352e-06	YCR075W-A YCR075W-A SGDID:S000028519, Chr III from 248975-249202, Genome Release 64-1-1, Uncharacterized ORF, "Putative protein of unknown function; identified by homology to Ashbya gossypii"
YGR230W	4.22596	16.0559	-3.79936	3.64483e-12	YGR230W BNS1 SGDID:S000003462, Chr VII from 951894-952307, Genome Release 64-1-1, Verified ORF, "Protein with some similarity to Spo12p; overexpression bypasses need for Spo12p, but not required for meiosis"
YOR328W	6.6676	25.2686	-3.78976	4.79314e-189	YOR328W PDR10 SGDID:S000005855, Chr XV from 931803-936497, Genome Release 64-1-1, Verified ORF, "ATP-binding cassette (ABC) transporter, multidrug transporter involved in the pleiotropic drug resistance network; regulated by Pdr1p and Pdr3p"
YNL104C	69.908	264.729	-3.78683	0	YNL104C LEU4 SGDID:S000005048, Chr XIV from 426754-424895, Genome Release 64-1-1, reverse complement, Verified ORF, "Alpha-isopropylmalate synthase (2-isopropylmalate synthase); the main isozyme responsible for the first step in the leucine biosynthesis p
YGR035W-A	6.19209	23.3834	-3.77634	9.15884e-10	YGR035W-A YGR035W-A SGDID:S000028827, Chr VII from 557565-557786, Genome Release 64-1-1, Uncharacterized ORF, "Putative protein of unknown function"
YCR095W-A	2.75086	10.352	-3.76318	0.000577445	YCR095W-A YCR095W-A SGDID:S000029724, Chr III from 289639-289797, Genome Release 64-1-1, Uncharacterized ORF, "Putative protein of unknown function"
YBR212W	4.20891	15.8031	-3.75466	9.20768e-52	YBR212W NGR1 SGDID:S000000416, Chr II from 647886-649904, Genome Release 64-1-1, Verified ORF, "RNA binding protein that negatively regulates growth rate; interacts with the 3' UTR of the mitochondrial porin (POR1) mRNA and enhances its degradation; overe
YGR244C	18.3948	68.9762	-3.74978	3.67928e-140	YGR244C LSC2 SGDID:S000003476, Chr VII from 979319-978036, Genome Release 64-1-1, reverse complement, Verified ORF, "Beta subunit of succinyl-CoA ligase, which is a mitochondrial enzyme of the TCA cycle that catalyzes the nucleotide-dependent conversion o
YGR158C	3.48515	12.9471	-3.71493	8.63708e-17	YGR158C MTR3 SGDID:S000003390, Chr VII from 806021-805269, Genome Release 64-1-1, reverse complement, Verified ORF, "Exosome non-catalytic core component; involved in 3'-5' RNA processing and degradation in both the nucleus and the cytoplasm; has similari
YFR042W	7.97886	29.6059	-3.71055	2.19271e-29	YFR042W KEG1 SGDID:S000001938, Chr VI from 238458-239060, Genome Release 64-1-1, Verified ORF, "Integral membrane protein of the ER; physically interacts with Kre6p; has a role in the synthesis of beta-1,6-glucan in the cell wall; required for cell viabil
[truncated: 1,183 more rows]
