# Supplementary material for: Saccharomyces cerevisiae transcriptional reprograming due to bacterial contamination during industrial scale bioethanol production
Source: Microb Cell Fact. 2015 Jan 30;14:13. doi: 10.1186/s12934-015-0196-6 (PMC4318157; doi:10.1186/s12934-015-0196-6)
Supplement: Additional file 3: Table S3. — Differentially expressed genes during flocculated fermentation. Pairwise comparisons within flocculated fermentation time points were performed using FL1 sample as reference. A p-value cutoff of 0.01, with a fold change > 2 (up-regulated) or < -2 (down-regulated), were used to determine the differentially expressed (DE) genes in these comparisons. Gene expression levels were defined using the RPKM formula. [file 12934_2015_196_MOESM3_ESM.xlsx]

## Sheet: DE_FL1_vs_FL2
Gene Names	RPKM FL2	RPKM FL1	Ratio	p-value	Gene Description
YKL178C	2.68903	14.1146	-5.24895	7.22044e-43	YKL178C STE3 SGDID:S000001661, Chr XI from 114627-113215, Genome Release 64-1-1, reverse complement, Verified ORF, "Receptor for a factor pheromone, couples to MAP kinase cascade to mediate pheromone response; transcribed in alpha cells and required for m
YJL133C-A	807.767	3758.55	-4.65301	0	YJL133C-A YJL133C-A SGDID:S000028805, Chr X from 159847-159623, Genome Release 64-1-1, reverse complement, Uncharacterized ORF, "Putative protein of unknown function; the authentic, non-tagged protein is detected in highly purified mitochondria in high-th
YLR040C	6.09813	25.9594	-4.25695	2.32264e-32	YLR040C YLR040C SGDID:S000004030, Chr XII from 229582-228908, Genome Release 64-1-1, reverse complement, Uncharacterized ORF, "Putative protein of unknown function; localizes to the cell wall; predicted to be a GPI-attached protein; upregulated by Mcm1p-A
YNR050C	127.315	538.021	-4.22592	0	YNR050C LYS9 SGDID:S000005333, Chr XIV from 715388-714048, Genome Release 64-1-1, reverse complement, Verified ORF, "Saccharopine dehydrogenase (NADP+, L-glutamate-forming); catalyzes the formation of saccharopine from alpha-aminoadipate 6-semialdehyde, t
YHR149C	6.86398	28.2616	-4.11737	2.64341e-107	YHR149C SKG6 SGDID:S000001192, Chr VIII from 396659-394455, Genome Release 64-1-1, reverse complement, Verified ORF, "Integral membrane protein that localizes primarily to growing sites such as the bud tip or the cell periphery; potential Cdc28p substrate
YER070W	242.479	986.479	-4.0683	0	YER070W RNR1 SGDID:S000000872, Chr V from 298950-301616, Genome Release 64-1-1, Verified ORF, "Major isoform of the large subunit of ribonucleotide-diphosphate reductase; the RNR complex catalyzes rate-limiting step in dNTP synthesis, regulated by DNA rep
YNL300W	205.146	828.548	-4.03882	0	YNL300W TOS6 SGDID:S000005244, Chr XIV from 65744-66052, Genome Release 64-1-1, Uncharacterized ORF, "Glycosylphosphatidylinositol-dependent cell wall protein, expression is periodic and decreases in respone to ergosterol perturbation or upon entry into s
YIL094C	214.777	831.767	-3.87269	0	YIL094C LYS12 SGDID:S000001356, Chr IX from 187632-186517, Genome Release 64-1-1, reverse complement, Verified ORF, "Homo-isocitrate dehydrogenase, an NAD-linked mitochondrial enzyme required for the fourth step in the biosynthesis of lysine, in which hom
YDR508C	1.46236	5.66174	-3.87164	9.67518e-20	YDR508C GNP1 SGDID:S000002916, Chr IV from 1468444-1466453, Genome Release 64-1-1, reverse complement, Verified ORF, "High-affinity glutamine permease, also transports Leu, Ser, Thr, Cys, Met and Asn; expression is fully dependent on Grr1p and modulated b
YPR194C	19.8347	74.9189	-3.77717	0	YPR194C OPT2 SGDID:S000006398, Chr XVI from 926937-924304, Genome Release 64-1-1, reverse complement, Verified ORF, "Oligopeptide transporter; member of the OPT family, with potential orthologs in S. pombe and C. albicans; also plays a role in formation o
YDR523C	1.07479	3.97971	-3.70277	1.45134e-10	YDR523C SPS1 SGDID:S000002931, Chr IV from 1487038-1485566, Genome Release 64-1-1, reverse complement, Verified ORF, "Putative protein serine/threonine kinase expressed at the end of meiosis and localized to the prospore membrane, required for correct loc
YMR321C	5.57594	20.2377	-3.62946	2.98738e-11	YMR321C YMR321C SGDID:S000004940, Chr XIII from 917896-917579, Genome Release 64-1-1, reverse complement, Uncharacterized ORF, "Putative protein of unknown function; proposed to be a palmitoylated membrane protein"
YDR046C	10.223	36.6162	-3.58175	7.39515e-100	YDR046C BAP3 SGDID:S000002453, Chr IV from 550576-548762, Genome Release 64-1-1, reverse complement, Verified ORF, "Amino acid permease involved in the uptake of cysteine, leucine, isoleucine and valine"
YHR092C	1272.42	4553.39	-3.57852	0	YHR092C HXT4 SGDID:S000001134, Chr VIII from 288811-287081, Genome Release 64-1-1, reverse complement, Verified ORF, "High-affinity glucose transporter of the major facilitator superfamily, expression is induced by low levels of glucose and repressed by h
YCR005C	198.451	699.891	-3.52677	0	YCR005C CIT2 SGDID:S000000598, Chr III from 122328-120946, Genome Release 64-1-1, reverse complement, Verified ORF, "Citrate synthase, catalyzes the condensation of acetyl coenzyme A and oxaloacetate to form citrate, peroxisomal isozyme involved in glyoxy
YBR291C	29.271	101.525	-3.46845	6.21852e-132	YBR291C CTP1 SGDID:S000000495, Chr II from 784572-783673, Genome Release 64-1-1, reverse complement, Verified ORF, "Mitochondrial inner membrane citrate transporter, member of the mitochondrial carrier family"
YPR002W	1.06157	3.61524	-3.40556	2.06222e-09	YPR002W PDH1 SGDID:S000006206, Chr XVI from 558385-559935, Genome Release 64-1-1, Verified ORF, "Mitochondrial protein that participates in respiration, induced by diauxic shift; homologous to E. coli PrpD, may take part in the conversion of 2-methylcitra
YDR234W	134.349	457.384	-3.40446	0	YDR234W LYS4 SGDID:S000002642, Chr IV from 931129-933210, Genome Release 64-1-1, Verified ORF, "Homoaconitase, catalyzes the conversion of homocitrate to homoisocitrate, which is a step in the lysine biosynthesis pathway"
YLR343W	6.07451	20.5137	-3.37702	3.93631e-49	YLR343W GAS2 SGDID:S000004335, Chr XII from 816094-817761, Genome Release 64-1-1, Verified ORF, "1,3-beta-glucanosyltransferase, involved with Gas4p in spore wall assembly; has similarity to Gas1p"
YOR107W	9.0564	30.4205	-3.359	1.09424e-40	YOR107W RGS2 SGDID:S000005633, Chr XV from 521353-522282, Genome Release 64-1-1, Verified ORF, "Negative regulator of glucose-induced cAMP signaling; directly activates the GTPase activity of the heterotrimeric G protein alpha subunit Gpa2p"
YDL182W	398.609	1328.63	-3.33318	0	YDL182W LYS20 SGDID:S000002341, Chr IV from 133437-134723, Genome Release 64-1-1, Verified ORF, "Homocitrate synthase isozyme, catalyzes the condensation of acetyl-CoA and alpha-ketoglutarate to form homocitrate, which is the first step in the lysine bios
YKR013W	522.286	1716.03	-3.28561	0	YKR013W PRY2 SGDID:S000001721, Chr XI from 463959-464948, Genome Release 64-1-1, Verified ORF, "Protein of unknown function"
YMR241W	90.9358	297.421	-3.27067	0	YMR241W YHM2 SGDID:S000004854, Chr XIII from 751961-752905, Genome Release 64-1-1, Verified ORF, "Carrier protein that exports citrate from and imports oxoglutarate into the mitochondrion, causing net export of NADPH reducing equivalents; also associates
YPL187W	2.28892	7.42104	-3.24216	2.26983e-06	YPL187W MF(ALPHA)1 SGDID:S000006108, Chr XVI from 193648-194145, Genome Release 64-1-1, Verified ORF, "Mating pheromone alpha-factor, made by alpha cells; interacts with mating type a cells to induce cell cycle arrest and other responses leading to mating
YJL200C	43.4202	136.202	-3.13683	0	YJL200C ACO2 SGDID:S000003736, Chr X from 58813-56444, Genome Release 64-1-1, reverse complement, Verified ORF, "Putative mitochondrial aconitase isozyme; similarity to Aco1p, an aconitase required for the TCA cycle; expression induced during growth on gl
YER056C	77.3598	238.328	-3.08078	0	YER056C FCY2 SGDID:S000000858, Chr V from 268113-266512, Genome Release 64-1-1, reverse complement, Verified ORF, "Purine-cytosine permease, mediates purine (adenine, guanine, and hypoxanthine) and cytosine accumulation"
YLR073C	12.1823	36.6672	-3.00989	2.54915e-28	YLR073C RFU1 SGDID:S000004063, Chr XII from 281621-281019, Genome Release 64-1-1, reverse complement, Verified ORF, "Protein that inhibits Doa4p deubiquitinating activity; contributes to ubiquitin homeostasis by regulating the conversion of free ubiquitin
YJL194W	8.74746	26.2808	-3.00439	2.31543e-50	YJL194W CDC6 SGDID:S000003730, Chr X from 69338-70879, Genome Release 64-1-1, Verified ORF, "Essential ATP-binding protein required for DNA replication, component of the pre-replicative complex (pre-RC) which requires ORC to associate with chromatin and i
YDL131W	229.661	689.249	-3.00116	0	YDL131W LYS21 SGDID:S000002289, Chr IV from 227393-228715, Genome Release 64-1-1, Verified ORF, "Homocitrate synthase isozyme, catalyzes the condensation of acetyl-CoA and alpha-ketoglutarate to form homocitrate, which is the first step in the lysine bios
YIR034C	163.679	490.156	-2.99462	0	YIR034C LYS1 SGDID:S000001473, Chr IX from 420736-419615, Genome Release 64-1-1, reverse complement, Verified ORF, "Saccharopine dehydrogenase (NAD+, L-lysine-forming), catalyzes the conversion of saccharopine to L-lysine, which is the final step in the l
YML022W	60.632	180.875	-2.98316	8.35662e-123	YML022W APT1 SGDID:S000004484, Chr XIII from 228937-229500, Genome Release 64-1-1, Verified ORF, "Adenine phosphoribosyltransferase, catalyzes the formation of AMP from adenine and 5-phosphoribosylpyrophosphate; involved in the salvage pathway of purine n
YBL081W	38.2134	113.393	-2.96735	1.34151e-149	YBL081W YBL081W SGDID:S000000177, Chr II from 71866-72972, Genome Release 64-1-1, Uncharacterized ORF, "Non-essential protein of unknown function; null mutation results in a decrease in plasma membrane electron transport"
YCL064C	2.04657	6.06003	-2.96107	2.7162e-09	YCL064C CHA1 SGDID:S000000569, Chr III from 16880-15798, Genome Release 64-1-1, reverse complement, Verified ORF, "Catabolic L-serine (L-threonine) deaminase, catalyzes the degradation of both L-serine and L-threonine; required to use serine or threonine
YNL141W	37.2439	109.921	-2.95138	5.80985e-136	YNL141W AAH1 SGDID:S000005085, Chr XIV from 359596-360639, Genome Release 64-1-1, Verified ORF, "Adenine deaminase (adenine aminohydrolase), converts adenine to hypoxanthine; involved in purine salvage; transcriptionally regulated by nutrient levels and g
YJL196C	124.006	363.121	-2.92824	0	YJL196C ELO1 SGDID:S000003732, Chr X from 68782-67850, Genome Release 64-1-1, reverse complement, Verified ORF, "Elongase I, medium-chain acyl elongase, catalyzes carboxy-terminal elongation of unsaturated C12-C16 fatty acyl-CoAs to C16-C18 fatty acids"
YIR026C	5.20494	15.1877	-2.91795	6.94831e-21	YIR026C YVH1 SGDID:S000001465, Chr IX from 405967-404873, Genome Release 64-1-1, reverse complement, Verified ORF, "Protein phosphatase involved in vegetative growth at low temperatures, sporulation, and glycogen accumulation; mutants are defective in 60S
YER096W	10.0401	29.106	-2.89898	5.91311e-53	YER096W SHC1 SGDID:S000000898, Chr V from 351698-353236, Genome Release 64-1-1, Verified ORF, "Sporulation-specific activator of Chs3p (chitin synthase III), required for the synthesis of the chitosan layer of ascospores; has similarity to Skt5p, which ac
YGL253W	93.8848	269.223	-2.86759	0	YGL253W HXK2 SGDID:S000003222, Chr VII from 23935-25395, Genome Release 64-1-1, Verified ORF, "Hexokinase isoenzyme 2 that catalyzes phosphorylation of glucose in the cytosol; predominant hexokinase during growth on glucose; functions in the nucleus to re
YLR432W	50.5969	144.745	-2.86075	1.99739e-256	YLR432W IMD3 SGDID:S000004424, Chr XII from 1002557-1004128, Genome Release 64-1-1, Verified ORF, "Inosine monophosphate dehydrogenase, catalyzes the first step of GMP biosynthesis, member of a four-gene family in S. cerevisiae, constitutively expressed"
YMR305C	715.43	2041.34	-2.8533	0	YMR305C SCW10 SGDID:S000004921, Chr XIII from 880232-879063, Genome Release 64-1-1, reverse complement, Verified ORF, "Cell wall protein with similarity to glucanases; may play a role in conjugation during mating based on mutant phenotype and its regulati
YMR232W	1.30763	3.69656	-2.82691	7.02986e-10	YMR232W FUS2 SGDID:S000004845, Chr XIII from 736926-738959, Genome Release 64-1-1, Verified ORF, "Cytoplasmic protein localized to the shmoo tip; required for the alignment of parental nuclei before nuclear fusion during mating"
YGL225W	230.824	649.062	-2.81194	0	YGL225W VRG4 SGDID:S000003193, Chr VII from 76894-77907, Genome Release 64-1-1, Verified ORF, "Golgi GDP-mannose transporter; regulates Golgi function and glycosylation in Golgi"
YFR012W	2.28766	6.38232	-2.78989	1.12784e-05	YFR012W YFR012W SGDID:S000001908, Chr VI from 167888-168496, Genome Release 64-1-1, Uncharacterized ORF, "Putative protein of unknown function"
YDR321W	34.8684	96.8011	-2.77619	7.53426e-121	YDR321W ASP1 SGDID:S000002729, Chr IV from 1108702-1109847, Genome Release 64-1-1, Verified ORF, "Cytosolic L-asparaginase, involved in asparagine catabolism"
YML054C-A	3.18625	8.81641	-2.76702	0.00875994	YML054C-A YML054C-A SGDID:S000028573, Chr XIII from 167781-167623, Genome Release 64-1-1, reverse complement, Uncharacterized ORF, "Putative protein of unknown function"
YBR088C	52.4055	144.822	-2.7635	9.45203e-122	YBR088C POL30 SGDID:S000000292, Chr II from 425766-424990, Genome Release 64-1-1, reverse complement, Verified ORF, "Proliferating cell nuclear antigen (PCNA), functions as the sliding clamp for DNA polymerase delta; may function as a docking site for oth
YPL273W	16.9001	46.5836	-2.75642	3.21087e-50	YPL273W SAM4 SGDID:S000006194, Chr XVI from 25087-26064, Genome Release 64-1-1, Verified ORF, "S-adenosylmethionine-homocysteine methyltransferase, functions along with Mht1p in the conversion of S-adenosylmethionine (AdoMet) to methionine to control the
YHR216W	3.50472	9.64696	-2.75256	8.80616e-18	YHR216W IMD2 SGDID:S000001259, Chr VIII from 554396-555967, Genome Release 64-1-1, Verified ORF, "Inosine monophosphate dehydrogenase, catalyzes the rate-limiting step in GTP biosynthesis, expression is induced by mycophenolic acid resulting in resistance
YCR087C-A	13.4329	36.9623	-2.75162	8.12504e-20	YCR087C-A YCR087C-A SGDID:S000007223, Chr III from 264467-264006, Genome Release 64-1-1, reverse complement, Uncharacterized ORF, "Putative protein of unknown function; green fluorescent protein (GFP)-fusion protein localizes to the nucleolus; YCR087C-A i
YDR522C	1.42684	3.88476	-2.72263	1.17984e-07	YDR522C SPS2 SGDID:S000002930, Chr IV from 1485303-1483795, Genome Release 64-1-1, reverse complement, Verified ORF, "Protein expressed during sporulation, redundant with Sps22p for organization of the beta-glucan layer of the spore wall; S. pombe ortholo
YKR077W	17.7454	48.0807	-2.70947	3.41945e-56	YKR077W MSA2 SGDID:S000001785, Chr XI from 583653-584744, Genome Release 64-1-1, Verified ORF, "Putative transcriptional activator, that interacts with G1-specific transcription factor, MBF and G1-specific promoters; ortholog of Msa2p, an MBF and SBF acti
YDR144C	7.21309	19.4251	-2.69303	1.69357e-37	YDR144C MKC7 SGDID:S000002551, Chr IV from 746101-744311, Genome Release 64-1-1, reverse complement, Verified ORF, "GPI-anchored aspartyl protease, member of the yapsin family of proteases involved in cell wall growth and maintenance; shares functions wit
YIL066C	112.799	303.481	-2.69045	0	YIL066C RNR3 SGDID:S000001328, Chr IX from 240708-238099, Genome Release 64-1-1, reverse complement, Verified ORF, "Minor isoform of the large subunit of ribonucleotide-diphosphate reductase; the RNR complex catalyzes rate-limiting step in dNTP synthesis,
YLR031W	5.86986	15.7877	-2.68962	1.11264e-10	YLR031W YLR031W SGDID:S000004021, Chr XII from 204225-204785, Genome Release 64-1-1, Uncharacterized ORF, "Putative protein of unknown function"
YHR214W	2.4834	6.66338	-2.68317	1.24709e-05	YHR214W YHR214W SGDID:S000001257, Chr VIII from 541651-542262, Genome Release 64-1-1, Uncharacterized ORF, "Putative protein of unknown function; predicted to be a glycosylphosphatidylinositol-modified (GPI) protein"
YNL102W	8.2194	21.9769	-2.67379	4.40214e-100	YNL102W POL1 SGDID:S000005046, Chr XIV from 430087-434493, Genome Release 64-1-1, Verified ORF, "Catalytic subunit of the DNA polymerase I alpha-primase complex, required for the initiation of DNA replication during mitotic DNA synthesis and premeiotic DN
YBR021W	25.6703	68.6097	-2.67273	4.35348e-134	YBR021W FUR4 SGDID:S000000225, Chr II from 281443-283344, Genome Release 64-1-1, Verified ORF, "Uracil permease, localized to the plasma membrane; expression is tightly regulated by uracil levels and environmental cues"
YLR030W	11.1941	29.848	-2.6664	1.19649e-25	YLR030W YLR030W SGDID:S000004020, Chr XII from 203290-204081, Genome Release 64-1-1, Uncharacterized ORF, "Putative protein of unknown function"
YNL248C	17.0495	45.0829	-2.64424	5.95649e-58	YNL248C RPA49 SGDID:S000005192, Chr XIV from 182608-181361, Genome Release 64-1-1, reverse complement, Verified ORF, "RNA polymerase I subunit A49"
YIL162W	85.5049	226.024	-2.6434	0	YIL162W SUC2 SGDID:S000001424, Chr IX from 37385-38983, Genome Release 64-1-1, Verified ORF, "Invertase, sucrose hydrolyzing enzyme; a secreted, glycosylated form is regulated by glucose repression, and an intracellular, nonglycosylated enzyme is produced
YJR154W	5.29243	13.9557	-2.63691	4.06277e-16	YJR154W YJR154W SGDID:S000003915, Chr X from 725784-726824, Genome Release 64-1-1, Uncharacterized ORF, "Putative protein of unknown function; green fluorescent protein (GFP)-fusion protein localizes to the cytoplasm"
YKR079C	3.95006	10.4046	-2.63403	9.75089e-28	YKR079C TRZ1 SGDID:S000001787, Chr XI from 589305-586789, Genome Release 64-1-1, reverse complement, Verified ORF, "tRNA 3'-end processing endonuclease tRNase Z; also localized to mitochondria and interacts genetically with Rex2 exonuclease; homolog of th
YLR212C	14.3843	37.8637	-2.63229	3.71352e-55	YLR212C TUB4 SGDID:S000004202, Chr XII from 566281-564860, Genome Release 64-1-1, reverse complement, Verified ORF, "Gamma-tubulin, involved in nucleating microtubules from both the cytoplasmic and nuclear faces of the spindle pole body"
YOL014W	2.53307	6.62673	-2.61609	0.000824884	YOL014W YOL014W SGDID:S000005374, Chr XV from 299693-300067, Genome Release 64-1-1, Uncharacterized ORF, "Putative protein of unknown function"
YBR115C	69.1305	180.757	-2.61472	0	YBR115C LYS2 SGDID:S000000319, Chr II from 473926-469748, Genome Release 64-1-1, reverse complement, Verified ORF, "Alpha aminoadipate reductase, catalyzes the reduction of alpha-aminoadipate to alpha-aminoadipate 6-semialdehyde, which is the fifth step i
YHR025W	108.198	282.106	-2.60732	5.51719e-297	YHR025W THR1 SGDID:S000001067, Chr VIII from 159438-160511, Genome Release 64-1-1, Verified ORF, "Homoserine kinase, conserved protein required for threonine biosynthesis; expression is regulated by the GCN4-mediated general amino acid control pathway"
YPR036W-A	877.882	2278.25	-2.59517	0	YPR036W-A YPR036W-A SGDID:S000028425, Chr XVI from 645950-646153, Genome Release 64-1-1, Verified ORF, "Protein of unknown function; transcription is regulated by Pdr1p"
YML056C	109.605	283.76	-2.58892	0	YML056C IMD4 SGDID:S000004520, Chr XIII from 163308-162194,164176-163717, Genome Release 64-1-1, reverse complement, intron sequence removed, Verified ORF, "Inosine monophosphate dehydrogenase, catalyzes the first step of GMP biosynthesis, member of a fou
YJR097W	2.80639	7.24354	-2.58109	4.71217e-05	YJR097W JJJ3 SGDID:S000003858, Chr X from 612413-612931, Genome Release 64-1-1, Verified ORF, "Protein of unknown function, contains a J-domain, which is a region with homology to the E. coli DnaJ protein"
YOR315W	10.0374	25.8302	-2.5734	1.83915e-27	YOR315W SFG1 SGDID:S000005842, Chr XV from 904760-905800, Genome Release 64-1-1, Verified ORF, "Nuclear protein, putative transcription factor required for growth of superficial pseudohyphae (which do not invade the agar substrate) but not for invasive ps
YER095W	304.158	779.983	-2.5644	0	YER095W RAD51 SGDID:S000000897, Chr V from 349980-351182, Genome Release 64-1-1, Verified ORF, "Strand exchange protein, forms a helical filament with DNA that searches for homology; involved in the recombinational repair of double-strand breaks in DNA du
YLR372W	163.808	418.038	-2.55201	0	YLR372W SUR4 SGDID:S000004364, Chr XII from 867354-868391, Genome Release 64-1-1, Verified ORF, "Elongase, involved in fatty acid and sphingolipid biosynthesis; synthesizes very long chain 20-26-carbon fatty acids from C18-CoA primers; involved in regulat
YOL017W	5.93411	15.1202	-2.54801	2.78445e-32	YOL017W ESC8 SGDID:S000005377, Chr XV from 292529-294673, Genome Release 64-1-1, Verified ORF, "Protein involved in telomeric and mating-type locus silencing, interacts with Sir2p and also interacts with the Gal11p, which is a component of the RNA pol II
YOR095C	3.58607	9.10266	-2.53834	3.66233e-08	YOR095C RKI1 SGDID:S000005621, Chr XV from 504328-503552, Genome Release 64-1-1, reverse complement, Verified ORF, "Ribose-5-phosphate ketol-isomerase, catalyzes the interconversion of ribose 5-phosphate and ribulose 5-phosphate in the pentose phosphate p
YOL007C	32.4657	82.3498	-2.53651	1.14452e-80	YOL007C CSI2 SGDID:S000005367, Chr XV from 312367-311342, Genome Release 64-1-1, reverse complement, Verified ORF, "Protein of unknown function; green fluorescent protein (GFP)- fusion protein localizes to the mother side of the bud neck and the vacuole;
YGL029W	2.09345	5.266	-2.51547	0.00449372	YGL029W CGR1 SGDID:S000002997, Chr VII from 440063-440425, Genome Release 64-1-1, Verified ORF, "Protein involved in nucleolar integrity and processing of the pre-rRNA for the 60S ribosome subunit; transcript is induced in response to cytotoxic stress but
YJR063W	24.6271	61.8643	-2.51205	3.19638e-23	YJR063W RPA12 SGDID:S000003824, Chr X from 555195-555572, Genome Release 64-1-1, Verified ORF, "RNA polymerase I subunit A12.2; contains two zinc binding domains, and the N terminal domain is responsible for anchoring to the RNA pol I complex"
YNL289W	38.8253	97.0191	-2.49886	5.26401e-76	YNL289W PCL1 SGDID:S000005233, Chr XIV from 87897-88736, Genome Release 64-1-1, Verified ORF, "Cyclin, interacts with cyclin-dependent kinase Pho85p; member of the Pcl1,2-like subfamily, involved in the regulation of polarized growth and morphogenesis and
YML019W	28.5255	70.926	-2.4864	8.81524e-66	YML019W OST6 SGDID:S000004481, Chr XIII from 233457-234455, Genome Release 64-1-1, Verified ORF, "Subunit of the oligosaccharyltransferase complex of the ER lumen, which catalyzes asparagine-linked glycosylation of newly synthesized proteins; similar to a
YPL211W	15.7737	39.2114	-2.48588	4.75243e-21	YPL211W NIP7 SGDID:S000006132, Chr XVI from 153495-154040, Genome Release 64-1-1, Verified ORF, "Nucleolar protein required for 60S ribosome subunit biogenesis, constituent of 66S pre-ribosomal particles; physically interacts with Nop8p and the exosome su
YGR292W	2.23718	5.55495	-2.48301	2.19987e-10	YGR292W MAL12 SGDID:S000003524, Chr VII from 1076599-1078353, Genome Release 64-1-1, Verified ORF, "Maltase (alpha-D-glucosidase), inducible protein involved in maltose catabolism; encoded in the MAL1 complex locus; hydrolyzes the disaccharides maltose, t
YLR130C	31.0396	77.0247	-2.4815	9.70739e-90	YLR130C ZRT2 SGDID:S000004120, Chr XII from 404062-402794, Genome Release 64-1-1, reverse complement, Verified ORF, "Low-affinity zinc transporter of the plasma membrane; transcription is induced under low-zinc conditions by the Zap1p transcription factor
YEL071W	336.213	833.342	-2.47861	0	YEL071W DLD3 SGDID:S000000797, Chr V from 16355-17845, Genome Release 64-1-1, Verified ORF, "D-lactate dehydrogenase, part of the retrograde regulon which consists of genes whose expression is stimulated by damage to mitochondria and reduced in cells grow
YHR153C	7.74347	19.1049	-2.46723	8.6374e-12	YHR153C SPO16 SGDID:S000001196, Chr VIII from 402682-402086, Genome Release 64-1-1, reverse complement, Verified ORF, "Meiosis-specific protein involved in synaptonemal complex assembly; implicated in regulation of crossover formation; required for sporul
YER053C-A	97.2121	239.224	-2.46085	6.01628e-26	YER053C-A YER053C-A SGDID:S000007523, Chr V from 261046-260933, Genome Release 64-1-1, reverse complement, Uncharacterized ORF, "Putative protein of unknown function; green fluorescent protein (GFP)-fusion protein localizes to the endoplasmic reticulum"
YLR304C	361.859	890.015	-2.45956	0	YLR304C ACO1 SGDID:S000004295, Chr XII from 737548-735212, Genome Release 64-1-1, reverse complement, Verified ORF, "Aconitase, required for the tricarboxylic acid (TCA) cycle and also independently required for mitochondrial genome maintenance; phosphory
YLR435W	6.76305	16.5998	-2.45449	1.14542e-10	YLR435W TSR2 SGDID:S000004427, Chr XII from 1006378-1006995, Genome Release 64-1-1, Verified ORF, "Protein with a potential role in pre-rRNA processing"
YGR142W	18.5409	45.4247	-2.44997	4.09008e-51	YGR142W BTN2 SGDID:S000003374, Chr VII from 772454-773686, Genome Release 64-1-1, Verified ORF, "v-SNARE binding protein that facilitates specific protein retrieval from a late endosome to the Golgi; modulates arginine uptake, possible role in mediating p
YGR286C	31.7195	77.6712	-2.44869	7.43491e-79	YGR286C BIO2 SGDID:S000003518, Chr VII from 1064940-1063813, Genome Release 64-1-1, reverse complement, Verified ORF, "Biotin synthase, catalyzes the conversion of dethiobiotin to biotin, which is the last step of the biotin biosynthesis pathway; compleme
YDR309C	39.7441	97.2372	-2.44658	3.83242e-100	YDR309C GIC2 SGDID:S000002717, Chr IV from 1080199-1079048, Genome Release 64-1-1, reverse complement, Verified ORF, "Redundant rho-like GTPase Cdc42p effector; homolog of Gic1p; involved in initiation of budding and cellular polarization; interacts with
YDR097C	10.7328	26.229	-2.44383	1.62622e-87	YDR097C MSH6 SGDID:S000002504, Chr IV from 643837-640109, Genome Release 64-1-1, reverse complement, Verified ORF, "Protein required for mismatch repair in mitosis and meiosis, forms a complex with Msh2p to repair both single-base & insertion-deletion mis
YPL207W	19.8075	48.2407	-2.43548	5.04175e-104	YPL207W TYW1 SGDID:S000006128, Chr XVI from 159909-162341, Genome Release 64-1-1, Verified ORF, "Protein required for the synthesis of wybutosine, a modified guanosine found at the 3'-position adjacent to the anticodon of phenylalanine tRNA which supports
YIL140W	16.4721	40.1077	-2.43488	3.91552e-88	YIL140W AXL2 SGDID:S000001402, Chr IX from 85366-87837, Genome Release 64-1-1, Verified ORF, "Integral plasma membrane protein required for axial budding in haploid cells, localizes to the incipient bud site and bud neck; glycosylated by Pmt4p; potential
YBR070C	29.2687	71.2149	-2.43315	4.92527e-46	YBR070C ALG14 SGDID:S000000274, Chr II from 379934-379221, Genome Release 64-1-1, reverse complement, Verified ORF, "Component of UDP-GlcNAc transferase required for the second step of dolichyl-linked oligosaccharide synthesis; anchors the catalytic subun
YNR071C	20.8627	50.7148	-2.43088	3.99523e-47	YNR071C YNR071C SGDID:S000005354, Chr XIV from 771468-770440, Genome Release 64-1-1, reverse complement, Uncharacterized ORF, "Putative protein of unknown function"
YMR076C	7.1354	17.3007	-2.42463	3.74265e-59	YMR076C PDS5 SGDID:S000004681, Chr XIII from 420029-416196, Genome Release 64-1-1, reverse complement, Verified ORF, "Protein required for establishment and maintenance of sister chromatid condensation and cohesion, colocalizes with cohesin on chromosomes
YBL028C	8.28574	20.0485	-2.41964	4.59511e-07	YBL028C YBL028C SGDID:S000000124, Chr II from 167838-167518, Genome Release 64-1-1, reverse complement, Verified ORF, "Protein of unknown function that may interact with ribosomes; green fluorescent protein (GFP)-fusion protein localizes to the nucleolus;
YCL066W	2.39874	5.7926	-2.41485	0.000520226	YCL066W HMLALPHA1 SGDID:S000000571, Chr III from 13282-13809, Genome Release 64-1-1, Verified ORF, "Silenced copy of ALPHA1 at HML, encoding a transcriptional coactivator involved in the regulation of mating-type alpha-specific gene expression"
YBR187W	79.7781	192.516	-2.41315	8.10133e-141	YBR187W GDT1 SGDID:S000000391, Chr II from 602634-603476, Genome Release 64-1-1, Uncharacterized ORF, "Putative protein of unknown function; expression is reduced in a gcr1 null mutant; GFP-fusion protein localizes to the vacuole; expression pattern and p
YBR299W	2.6341	6.35371	-2.41209	3.61167e-11	YBR299W MAL32 SGDID:S000000503, Chr II from 805351-807105, Genome Release 64-1-1, Verified ORF, "Maltase (alpha-D-glucosidase), inducible protein involved in maltose catabolism; encoded in the MAL3 complex locus; functional in genomic reference strain S28
YGL117W	14.4429	34.8137	-2.41043	1.60148e-25	YGL117W YGL117W SGDID:S000003085, Chr VII from 288512-289309, Genome Release 64-1-1, Uncharacterized ORF, "Putative protein of unknown function"
YOR108W	23.9699	57.7505	-2.40929	2.19426e-91	YOR108W LEU9 SGDID:S000005634, Chr XV from 523027-524841, Genome Release 64-1-1, Verified ORF, "Alpha-isopropylmalate synthase II (2-isopropylmalate synthase), catalyzes the first step in the leucine biosynthesis pathway; the minor isozyme, responsible fo
YDR184C	7.44178	17.9276	-2.40905	3.10097e-15	YDR184C ATC1 SGDID:S000002592, Chr IV from 831513-830629, Genome Release 64-1-1, reverse complement, Verified ORF, "Nuclear protein, possibly involved in regulation of cation stress responses and/or in the establishment of bipolar budding pattern"
YKL113C	12.2906	29.5579	-2.40492	1.02927e-30	YKL113C RAD27 SGDID:S000001596, Chr XI from 225875-224727, Genome Release 64-1-1, reverse complement, Verified ORF, "5' to 3' exonuclease, 5' flap endonuclease, required for Okazaki fragment processing and maturation as well as for long-patch base-excisio
YAR008W	13.3843	32.0132	-2.39185	4.10189e-24	YAR008W SEN34 SGDID:S000000066, Chr I from 158966-159793, Genome Release 64-1-1, Verified ORF, "Subunit of the tRNA splicing endonuclease, which is composed of Sen2p, Sen15p, Sen34p, and Sen54p; Sen34p contains the active site for tRNA 3' splice site clea
YJL190C	280.378	670.585	-2.39172	7.55172e-224	YJL190C RPS22A SGDID:S000003726, Chr X from 75302-74910, Genome Release 64-1-1, reverse complement, Verified ORF, "Protein component of the small (40S) ribosomal subunit; nearly identical to Rps22Bp and has similarity to E. coli S8 and rat S15a ribosomal
YLL034C	4.25705	10.1382	-2.38151	4.42868e-23	YLL034C RIX7 SGDID:S000003957, Chr XII from 73146-70633, Genome Release 64-1-1, reverse complement, Verified ORF, "Putative ATPase of the AAA family, required for export of pre-ribosomal large subunits from the nucleus; distributed between the nucleolus,
YGR260W	68.6927	162.889	-2.37127	1.07068e-218	YGR260W TNA1 SGDID:S000003492, Chr VII from 1012485-1014089, Genome Release 64-1-1, Verified ORF, "High affinity nicotinic acid plasma membrane permease, responsible for uptake of low levels of nicotinic acid; expression of the gene increases in the absen
YJR030C	12.8464	30.4357	-2.3692	2.60852e-58	YJR030C YJR030C SGDID:S000003791, Chr X from 486196-483959, Genome Release 64-1-1, reverse complement, Uncharacterized ORF, "Putative protein of unknown function; expression repressed in carbon limited vs carbon replete chemostat cultures; YJR030C is a no
YDR441C	68.198	161.514	-2.36831	6.70792e-75	YDR441C APT2 SGDID:S000002849, Chr IV from 1345062-1344517, Genome Release 64-1-1, reverse complement, Verified ORF, "Apparent pseudogene, not transcribed or translated under normal conditions; encodes a protein with similarity to adenine phosphoribosyltr
YPL241C	8.47495	19.6604	-2.31982	2.54075e-14	YPL241C CIN2 SGDID:S000006162, Chr XVI from 96153-95372,96258-96234, Genome Release 64-1-1, reverse complement, intron sequence removed, Verified ORF, "GTPase-activating protein (GAP) for Cin4p; tubulin folding factor C involved in beta-tubulin (Tub2p) fo
YOR074C	22.0086	51.0445	-2.3193	4.82537e-39	YOR074C CDC21 SGDID:S000005600, Chr XV from 467589-466675, Genome Release 64-1-1, reverse complement, Verified ORF, "Thymidylate synthase, required for de novo biosynthesis of pyrimidine deoxyribonucleotides; expression is induced at G1/S"
YDR252W	2.39234	5.52228	-2.30831	0.00268645	YDR252W BTT1 SGDID:S000002660, Chr IV from 963412-963861, Genome Release 64-1-1, Verified ORF, "Beta3 subunit of the heterotrimeric nascent polypeptide-associated complex which binds ribosomes via its beta-subunits in close proximity to nascent polypeptid
YOR136W	279.094	643.73	-2.3065	0	YOR136W IDH2 SGDID:S000005662, Chr XV from 580250-581359, Genome Release 64-1-1, Verified ORF, "Subunit of mitochondrial NAD(+)-dependent isocitrate dehydrogenase, which catalyzes the oxidation of isocitrate to alpha-ketoglutarate in the TCA cycle; phosph
YHR089C	59.8427	137.851	-2.30355	7.06325e-69	YHR089C GAR1 SGDID:S000001131, Chr VIII from 283298-282681, Genome Release 64-1-1, reverse complement, Verified ORF, "Protein component of the H/ACA snoRNP pseudouridylase complex, involved in the modification and cleavage of the 18S pre-rRNA"
YLR103C	6.54992	15.0732	-2.30128	6.97807e-25	YLR103C CDC45 SGDID:S000004093, Chr XII from 345941-343989, Genome Release 64-1-1, reverse complement, Verified ORF, "DNA replication initiation factor; recruited to MCM pre-RC complexes at replication origins; promotes release of MCM from Mcm10p, recruit
YNL262W	9.55266	21.9657	-2.29943	1.11828e-116	YNL262W POL2 SGDID:S000005206, Chr XIV from 148212-154880, Genome Release 64-1-1, Verified ORF, "Catalytic subunit of DNA polymerase (II) epsilon, a chromosomal DNA replication polymerase that exhibits processivity and proofreading exonuclease activity; a
YEL040W	10.374	23.8264	-2.29673	5.93662e-28	YEL040W UTR2 SGDID:S000000766, Chr V from 78053-79456, Genome Release 64-1-1, Verified ORF, "Chitin transglycosylase that functions in the transfer of chitin to beta(1-6) and beta(1-3) glucans in the cell wall; similar to and functionally redundant with C
YIR035C	68.4591	157.006	-2.29343	1.50681e-95	YIR035C YIR035C SGDID:S000001474, Chr IX from 421790-421026, Genome Release 64-1-1, reverse complement, Uncharacterized ORF, "Putative cytoplasmic protein of unknown function"
YNL182C	5.99857	13.7522	-2.29258	1.30186e-19	YNL182C IPI3 SGDID:S000005126, Chr XIV from 297627-295960, Genome Release 64-1-1, reverse complement, Verified ORF, "Essential component of the Rix1 complex (Rix1p, Ipi1p, Ipi3p) that is required for processing of ITS2 sequences from 35S pre-rRNA; highly
YPR175W	8.93304	20.47	-2.29149	8.15647e-35	YPR175W DPB2 SGDID:S000006379, Chr XVI from 888974-891043, Genome Release 64-1-1, Verified ORF, "Second largest subunit of DNA polymerase II (DNA polymerase epsilon), required for normal yeast chromosomal replication; expression peaks at the G1/S phase bo
YGR251W	6.10765	13.9081	-2.27716	7.10557e-08	YGR251W YGR251W SGDID:S000003483, Chr VII from 995639-996229, Genome Release 64-1-1, Verified ORF, "Essential protein required for maturation of 18S rRNA; green fluorescent protein (GFP)-fusion protein localizes to both the nucleus and the nucleolus"
YHR204W	23.3337	53.1121	-2.2762	1.72481e-99	YHR204W MNL1 SGDID:S000001247, Chr VIII from 506319-508709, Genome Release 64-1-1, Verified ORF, "Alpha-1,2-specific exomannosidase of the endoplasmic reticulum; in complex with Pdi1p, generates a Man7GlcNac2 oligosaccharide signal on glycoproteins destin
YDR354W	33.2978	75.7599	-2.27522	2.19328e-68	YDR354W TRP4 SGDID:S000002762, Chr IV from 1184747-1185889, Genome Release 64-1-1, Verified ORF, "Anthranilate phosphoribosyl transferase of the tryptophan biosynthetic pathway, catalyzes the phosphoribosylation of anthranilate, subject to the general con
YDL003W	7.48305	17.0066	-2.27268	6.13913e-24	YDL003W MCD1 SGDID:S000002161, Chr IV from 444683-446383, Genome Release 64-1-1, Verified ORF, "Essential subunit of the cohesin complex required for sister chromatid cohesion in mitosis and meiosis; apoptosis induces cleavage and translocation of a C-ter
YDR341C	50.3767	114.407	-2.27103	1.62423e-161	YDR341C YDR341C SGDID:S000002749, Chr IV from 1153626-1151803, Genome Release 64-1-1, reverse complement, Verified ORF, "Arginyl-tRNA synthetase, proposed to be cytoplasmic but the authentic, non-tagged protein is detected in highly purified mitochondria
YAL025C	8.86987	20.1326	-2.26977	7.15921e-16	YAL025C MAK16 SGDID:S000000023, Chr I from 101145-100225, Genome Release 64-1-1, reverse complement, Verified ORF, "Essential nuclear protein, constituent of 66S pre-ribosomal particles; required for maturation of 25S and 5.8S rRNAs; required for maintena
YMR133W	2.50945	5.69358	-2.26886	3.98399e-07	YMR133W REC114 SGDID:S000004740, Chr XIII from 536207-537448,537565-537609, Genome Release 64-1-1, intron sequence removed, Verified ORF, "Protein involved in early stages of meiotic recombination; possibly involved in the coordination of recombination an
YJR143C	147.403	333.402	-2.26185	0	YJR143C PMT4 SGDID:S000003904, Chr X from 700614-698326, Genome Release 64-1-1, reverse complement, Verified ORF, "Protein O-mannosyltransferase, transfers mannose residues from dolichyl phosphate-D-mannose to protein serine/threonine residues; appears to
YMR310C	17.6571	39.8742	-2.25825	1.34091e-30	YMR310C YMR310C SGDID:S000004927, Chr XIII from 896669-895716, Genome Release 64-1-1, reverse complement, Uncharacterized ORF, "Putative protein of unknown function; predicted to be involved in ribosome biogenesis; green fluorescent protein (GFP)-fusion p
YDL229W	466.768	1053.54	-2.25709	0	YDL229W SSB1 SGDID:S000002388, Chr IV from 44065-45906, Genome Release 64-1-1, Verified ORF, "Cytoplasmic ATPase that is a ribosome-associated molecular chaperone, functions with J-protein partner Zuo1p; may be involved in folding of newly-made polypeptid
YPR060C	11.2526	25.3717	-2.25474	1.82433e-16	YPR060C ARO7 SGDID:S000006264, Chr XVI from 675631-674861, Genome Release 64-1-1, reverse complement, Verified ORF, "Chorismate mutase, catalyzes the conversion of chorismate to prephenate to initiate the tyrosine/phenylalanine-specific branch of aromatic
YBR104W	11.1941	25.23	-2.25386	1.4077e-20	YBR104W YMC2 SGDID:S000000308, Chr II from 449667-450656, Genome Release 64-1-1, Verified ORF, "Mitochondrial protein, putative inner membrane transporter with a role in oleate metabolism and glutamate biosynthesis; member of the mitochondrial carrier (MC
YMR312W	14.7916	33.3321	-2.25344	2.06958e-22	YMR312W ELP6 SGDID:S000004929, Chr XIII from 898405-899226, Genome Release 64-1-1, Verified ORF, "Subunit of Elongator complex, which is required for modification of wobble nucleosides in tRNA; required for Elongator structural integrity"
YMR272C	662.217	1492.06	-2.25313	0	YMR272C SCS7 SGDID:S000004885, Chr XIII from 810777-809623, Genome Release 64-1-1, reverse complement, Verified ORF, "Sphingolipid alpha-hydroxylase, functions in the alpha-hydroxylation of sphingolipid-associated very long chain fatty acids, has both cyt
YPR144C	11.0316	24.8115	-2.24913	1.00309e-32	YPR144C NOC4 SGDID:S000006348, Chr XVI from 821423-819765, Genome Release 64-1-1, reverse complement, Verified ORF, "Nucleolar protein, forms a complex with Nop14p that mediates maturation and nuclear export of 40S ribosomal subunits"
YOL039W	448.811	1008.38	-2.24678	2.8533e-244	YOL039W RPP2A SGDID:S000005399, Chr XV from 254297-254617, Genome Release 64-1-1, Verified ORF, "Ribosomal protein P2 alpha, a component of the ribosomal stalk, which is involved in the interaction between translational elongation factors and the ribosome
YEL047C	139.875	313.678	-2.24256	0	YEL047C YEL047C SGDID:S000000773, Chr V from 66797-65385, Genome Release 64-1-1, reverse complement, Verified ORF, "Soluble fumarate reductase, required with isoenzyme Osm1p for anaerobic growth; may interact with ribosomes, based on co-purification exper
YOR254C	41.2959	92.5711	-2.24165	2.06346e-139	YOR254C SEC63 SGDID:S000005780, Chr XV from 807023-805032, Genome Release 64-1-1, reverse complement, Verified ORF, "Essential subunit of Sec63 complex (Sec63p, Sec62p, Sec66p and Sec72p); with Sec61 complex, Kar2p/BiP and Lhs1p forms a channel competent
YAL040C	140.896	315.778	-2.24122	0	YAL040C CLN3 SGDID:S000000038, Chr I from 67520-65778, Genome Release 64-1-1, reverse complement, Verified ORF, "G1 cyclin involved in cell cycle progression; activates Cdc28p kinase to promote the G1 to S phase transition; plays a role in regulating tran
YLR348C	63.8915	142.994	-2.23807	2.89469e-97	YLR348C DIC1 SGDID:S000004340, Chr XII from 827873-826977, Genome Release 64-1-1, reverse complement, Verified ORF, "Mitochondrial dicarboxylate carrier, integral membrane protein, catalyzes a dicarboxylate-phosphate exchange across the inner mitochondria
YML059C	21.9382	49.0658	-2.23655	1.93096e-185	YML059C NTE1 SGDID:S000004524, Chr XIII from 158258-153219, Genome Release 64-1-1, reverse complement, Verified ORF, "Serine esterase, homolog of human neuropathy target esterase (NTE); Nte1p-mediated phosphatidylcholine turnover influences transcription
YDR191W	5.46214	12.1941	-2.23248	1.11436e-11	YDR191W HST4 SGDID:S000002599, Chr IV from 842337-843449, Genome Release 64-1-1, Verified ORF, "Member of the Sir2 family of NAD(+)-dependent protein deacetylases; involved along with Hst3p in silencing at telomeres, cell cycle progression, radiation resi
YLR409C	13.1594	29.3512	-2.23044	5.16377e-63	YLR409C UTP21 SGDID:S000004401, Chr XII from 937233-934414, Genome Release 64-1-1, reverse complement, Verified ORF, "Subunit of U3-containing 90S preribosome and Small Subunit (SSU) processome complexes involved in production of 18S rRNA and assembly of
YNL146W	2.92599	6.51906	-2.22799	0.00972373	YNL146W YNL146W SGDID:S000005090, Chr XIV from 351715-352017, Genome Release 64-1-1, Uncharacterized ORF, "Putative protein of unknown function; green fluorescent protein (GFP)-fusion protein localizes to the endoplasmic reticulum; YNL146W is not an essen
YLR023C	103.992	231.644	-2.22751	3.82519e-280	YLR023C IZH3 SGDID:S000004013, Chr XII from 187129-185498, Genome Release 64-1-1, reverse complement, Verified ORF, "Membrane protein involved in zinc ion homeostasis, member of the four-protein IZH family, expression induced by zinc deficiency; deletion
YDR465C	11.7556	26.1766	-2.22674	1.17522e-25	YDR465C RMT2 SGDID:S000002873, Chr IV from 1394574-1393336, Genome Release 64-1-1, reverse complement, Verified ORF, "Arginine N5 methyltransferase; methylates ribosomal protein Rpl12 (L12) on Arg67"
YOR272W	11.9052	26.4457	-2.22135	1.36433e-28	YOR272W YTM1 SGDID:S000005798, Chr XV from 832813-834195, Genome Release 64-1-1, Verified ORF, "Constituent of 66S pre-ribosomal particles, forms a complex with Nop7p and Erb1p that is required for maturation of the large ribosomal subunit; has seven C-te
YJR024C	33.7742	74.9885	-2.22029	3.46765e-42	YJR024C MDE1 SGDID:S000003785, Chr X from 470964-470230, Genome Release 64-1-1, reverse complement, Verified ORF, "5'-methylthioribulose-1-phosphate dehydratase; acts in the methionine salvage pathway; potential Smt3p sumoylation substrate; expression dow
YJL011C	4.43026	9.83312	-2.21953	6.16816e-05	YJL011C RPC17 SGDID:S000003548, Chr X from 414770-414285, Genome Release 64-1-1, reverse complement, Verified ORF, "RNA polymerase III subunit C17; physically interacts with C31, C11, and TFIIIB70; may be involved in the recruitment of pol III by the prei
YFL045C	283.356	628.607	-2.21843	0	YFL045C SEC53 SGDID:S000001849, Chr VI from 44392-43628, Genome Release 64-1-1, reverse complement, Verified ORF, "Phosphomannomutase, involved in synthesis of GDP-mannose and dolichol-phosphate-mannose; required for folding and glycosylation of secretory
YOR144C	5.67702	12.5774	-2.2155	1.52129e-23	YOR144C ELG1 SGDID:S000005670, Chr XV from 605092-602717, Genome Release 64-1-1, reverse complement, Verified ORF, "Subunit of an alternative replication factor C complex important for DNA replication and genome integrity; suppresses spontaneous DNA damag
YLR186W	28.2008	62.4593	-2.2148	2.35621e-36	YLR186W EMG1 SGDID:S000004176, Chr XII from 523632-524390, Genome Release 64-1-1, Verified ORF, "Member of the alpha/beta knot fold methyltransferase superfamily; required for maturation of 18S rRNA and for 40S ribosome production; interacts with RNA and
YNL112W	22.228	48.9635	-2.20278	9.46175e-60	YNL112W DBP2 SGDID:S000005056, Chr XIV from 413639-414911,415914-416281, Genome Release 64-1-1, intron sequence removed, Verified ORF, "Essential ATP-dependent RNA helicase of the DEAD-box protein family, involved in nonsense-mediated mRNA decay and rRNA
YDR299W	4.6558	10.2426	-2.19997	1.78005e-13	YDR299W BFR2 SGDID:S000002707, Chr IV from 1059627-1061231, Genome Release 64-1-1, Verified ORF, "Essential protein that is a component of 90S preribosomes; may be involved in rRNA processing; multicopy suppressor of sensitivity to Brefeldin A; expression
YOR341W	49.4823	108.8	-2.19876	0	YOR341W RPA190 SGDID:S000005868, Chr XV from 960987-965981, Genome Release 64-1-1, Verified ORF, "RNA polymerase I largest subunit A190"
YNL037C	188.928	415.318	-2.19829	0	YNL037C IDH1 SGDID:S000004982, Chr XIV from 559002-557920, Genome Release 64-1-1, reverse complement, Verified ORF, "Subunit of mitochondrial NAD(+)-dependent isocitrate dehydrogenase, which catalyzes the oxidation of isocitrate to alpha-ketoglutarate in
YBR189W	233.813	513.216	-2.19498	1.51625e-217	YBR189W RPS9B SGDID:S000000393, Chr II from 604508-604514,604928-605508, Genome Release 64-1-1, intron sequence removed, Verified ORF, "Protein component of the small (40S) ribosomal subunit; nearly identical to Rps9Ap and has similarity to E. coli S4 and
YBR252W	35.7996	78.5002	-2.19277	1.16742e-26	YBR252W DUT1 SGDID:S000000456, Chr II from 722611-723054, Genome Release 64-1-1, Verified ORF, "deoxyuridine triphosphate diphosphatase (dUTPase); catalyzes hydrolysis of dUTP to dUMP and PPi, thereby preventing incorporation of uracil into DNA during rep
YOL123W	32.2749	70.5867	-2.18704	2.66514e-82	YOL123W HRP1 SGDID:S000005483, Chr XV from 87844-89448, Genome Release 64-1-1, Verified ORF, "Subunit of cleavage factor I, a five-subunit complex required for the cleavage and polyadenylation of pre-mRNA 3' ends; RRM-containing heteronuclear RNA binding
YNL263C	91.2709	199.18	-2.18229	7.34367e-135	YNL263C YIF1 SGDID:S000005207, Chr XIV from 147840-146896, Genome Release 64-1-1, reverse complement, Verified ORF, "Integral membrane protein required for the fusion of ER-derived COPII transport vesicles with the Golgi; interacts with Yip1p and Yos1p; l
YMR290C	16.9372	36.8963	-2.17842	2.81284e-41	YMR290C HAS1 SGDID:S000004903, Chr XIII from 851591-850074, Genome Release 64-1-1, reverse complement, Verified ORF, "ATP-dependent RNA helicase; localizes to both the nuclear periphery and nucleolus; highly enriched in nuclear pore complex fractions; con
YNL209W	700.307	1524.65	-2.17711	0	YNL209W SSB2 SGDID:S000005153, Chr XIV from 252059-253900, Genome Release 64-1-1, Verified ORF, "Cytoplasmic ATPase that is a ribosome-associated molecular chaperone, functions with J-protein partner Zuo1p; may be involved in the folding of newly-synthesi
YDR012W	664.146	1445.81	-2.17695	0	YDR012W RPL4B SGDID:S000002419, Chr IV from 471853-472941, Genome Release 64-1-1, Verified ORF, "Protein component of the large (60S) ribosomal subunit, nearly identical to Rpl4Ap and has similarity to E. coli L4 and rat L4 ribosomal proteins"
YJL216C	16.7928	36.5305	-2.17537	1.24172e-46	YJL216C IMA5 SGDID:S000003752, Chr X from 26086-24341, Genome Release 64-1-1, reverse complement, Verified ORF, "Alpha-glucosidase with specificity for isomaltose, maltose, and palatinose; member of the IMA isomaltase family; not required for isomaltose u
YLR381W	7.47727	16.2624	-2.17491	6.46534e-27	YLR381W CTF3 SGDID:S000004373, Chr XII from 879723-881924, Genome Release 64-1-1, Verified ORF, "Outer kinetochore protein that forms a complex with Mcm16p and Mcm22p; may bind the kinetochore to spindle microtubules"
YDL102W	13.6497	29.6734	-2.17393	2.08878e-70	YDL102W POL3 SGDID:S000002260, Chr IV from 276872-280165, Genome Release 64-1-1, Verified ORF, "Catalytic subunit of DNA polymerase delta; required for chromosomal DNA replication during mitosis and meiosis, intragenic recombination, repair of double stra
YNL313C	8.07037	17.5314	-2.17232	3.83918e-35	YNL313C EMW1 SGDID:S000005257, Chr XIV from 48022-45308, Genome Release 64-1-1, reverse complement, Verified ORF, "Essential conserved protein with a role in maintaining cell wall integrity; contains six TPR (tetratricopeptide repeat) domains clustered in
YNL175C	7.88971	17.1388	-2.1723	3.05616e-16	YNL175C NOP13 SGDID:S000005119, Chr XIV from 308612-307401, Genome Release 64-1-1, reverse complement, Verified ORF, "Nucleolar protein found in preribosomal complexes; contains an RNA recognition motif (RRM)"
YOR130C	7.27645	15.8028	-2.17177	2.38634e-11	YOR130C ORT1 SGDID:S000005656, Chr XV from 570807-569929, Genome Release 64-1-1, reverse complement, Verified ORF, "Ornithine transporter of the mitochondrial inner membrane, exports ornithine from mitochondria as part of arginine biosynthesis; human orth
YMR116C	775.093	1682.5	-2.17071	0	YMR116C ASC1 SGDID:S000004722, Chr XIII from 499878-499456,500688-500152, Genome Release 64-1-1, reverse complement, intron sequence removed, Verified ORF, "G-protein beta subunit and guanine nucleotide dissociation inhibitor for Gpa2p; ortholog of RACK1
YPR203W	13.1162	28.4568	-2.16959	1.09985e-07	YPR203W YPR203W SGDID:S000006407, Chr XVI from 943880-944188, Genome Release 64-1-1, Uncharacterized ORF, "Putative protein of unknown function"
YDR161W	9.41196	20.4184	-2.16941	2.58746e-18	YDR161W YDR161W SGDID:S000002568, Chr IV from 779043-780206, Genome Release 64-1-1, Uncharacterized ORF, "Putative protein of unknown function; non-essential gene; proposed function in rRNA and ribosome biosynthesis based on transcriptional co-regulation;
YPR196W	13.2211	28.5899	-2.16245	8.19672e-30	YPR196W YPR196W SGDID:S000006400, Chr XVI from 931376-932788, Genome Release 64-1-1, Uncharacterized ORF, "Putative maltose activator"
YPL256C	77.5926	167.388	-2.15726	6.16078e-191	YPL256C CLN2 SGDID:S000006177, Chr XVI from 66614-64977, Genome Release 64-1-1, reverse complement, Verified ORF, "G1 cyclin involved in regulation of the cell cycle; activates Cdc28p kinase to promote the G1 to S phase transition; late G1 specific expres
YJR158W	2.89876	6.24472	-2.15427	6.73002e-09	YJR158W HXT16 SGDID:S000003919, Chr X from 732440-734143, Genome Release 64-1-1, Verified ORF, "Protein of unknown function with similarity to hexose transporter family members, expression is repressed by high levels of glucose"
YJL074C	4.50986	9.71394	-2.15393	1.87707e-26	YJL074C SMC3 SGDID:S000003610, Chr X from 302849-299157, Genome Release 64-1-1, reverse complement, Verified ORF, "Subunit of the multiprotein cohesin complex required for sister chromatid cohesion in mitotic cells; also required, with Rec8p, for cohesion
YJL025W	6.14823	13.2386	-2.15324	9.45242e-16	YJL025W RRN7 SGDID:S000003562, Chr X from 393967-395511, Genome Release 64-1-1, Verified ORF, "Component of the core factor (CF) rDNA transcription factor complex; CF is required for transcription of 35S rRNA genes by RNA polymerase I and is composed of R
YOL091W	2.49154	5.36211	-2.15212	2.67548e-08	YOL091W SPO21 SGDID:S000005451, Chr XV from 145334-147163, Genome Release 64-1-1, Verified ORF, "Component of the meiotic outer plaque of the spindle pole body, involved in modifying the meiotic outer plaque that is required prior to prospore membrane for
YHR142W	38.0227	81.809	-2.15159	3.02353e-55	YHR142W CHS7 SGDID:S000001184, Chr VIII from 383538-384488, Genome Release 64-1-1, Verified ORF, "Protein of unknown function, involved in chitin biosynthesis by regulating Chs3p export from the ER"
YGR221C	9.92762	21.3418	-2.14974	4.08604e-29	YGR221C TOS2 SGDID:S000003453, Chr VII from 938992-937124, Genome Release 64-1-1, reverse complement, Verified ORF, "Protein involved in localization of Cdc24p to the site of bud growth; may act as a membrane anchor; localizes to the bud neck and bud tip;
YHR128W	37.4513	80.4557	-2.14828	1.19177e-37	YHR128W FUR1 SGDID:S000001170, Chr VIII from 362115-362765, Genome Release 64-1-1, Verified ORF, "Uracil phosphoribosyltransferase, synthesizes UMP from uracil; involved in the pyrimidine salvage pathway"
YBR031W	677.113	1452.25	-2.14476	0	YBR031W RPL4A SGDID:S000000235, Chr II from 300166-301254, Genome Release 64-1-1, Verified ORF, "N-terminally acetylated protein component of the large (60S) ribosomal subunit, nearly identical to Rpl4Bp and has similarity to E. coli L4 and rat L4 ribosom
YLR367W	223.335	476.511	-2.13361	4.55513e-128	YLR367W RPS22B SGDID:S000004359, Chr XII from 856442-856574,857058-857317, Genome Release 64-1-1, intron sequence removed, Verified ORF, "Protein component of the small (40S) ribosomal subunit; nearly identical to Rps22Ap and has similarity to E. coli S8
YFL065C	8.81246	18.765	-2.12937	2.36773e-05	YFL065C YFL065C SGDID:S000001829, Chr VI from 3338-3030, Genome Release 64-1-1, reverse complement, Uncharacterized ORF, "Putative protein of unknown function; induced by treatment with 8-methoxypsoralen and UVA irradiation"
YNL273W	10.1882	21.6167	-2.12174	2.24206e-55	YNL273W TOF1 SGDID:S000005217, Chr XIV from 122883-126599, Genome Release 64-1-1, Verified ORF, "Subunit of a replication-pausing checkpoint complex (Tof1p-Mrc1p-Csm3p) that acts at the stalled replication fork to promote sister chromatid cohesion after D
YLR342W	660.022	1400.3	-2.1216	0	YLR342W FKS1 SGDID:S000004334, Chr XII from 809997-815627, Genome Release 64-1-1, Verified ORF, "Catalytic subunit of 1,3-beta-D-glucan synthase, functionally redundant with alternate catalytic subunit Gsc2p; binds to regulatory subunit Rho1p; involved in
YBR220C	16.2926	34.5663	-2.12159	1.41568e-40	YBR220C YBR220C SGDID:S000000424, Chr II from 664677-662995, Genome Release 64-1-1, reverse complement, Uncharacterized ORF, "Putative protein of unknown function; YBR220C is not an essential gene"
YJR025C	6.641	14.0801	-2.12018	1.65874e-06	YJR025C BNA1 SGDID:S000003786, Chr X from 471671-471138, Genome Release 64-1-1, reverse complement, Verified ORF, "3-hydroxyanthranilic acid dioxygenase, required for the de novo biosynthesis of NAD from tryptophan via kynurenine; expression regulated by
YDL198C	58.8384	124.544	-2.11671	2.16426e-76	YDL198C GGC1 SGDID:S000002357, Chr IV from 104551-103649, Genome Release 64-1-1, reverse complement, Verified ORF, "Mitochondrial GTP/GDP transporter, essential for mitochondrial genome maintenance; has a role in mitochondrial iron transport; member of th
YGL169W	11.0241	23.3287	-2.11615	1.54103e-21	YGL169W SUA5 SGDID:S000003137, Chr VII from 186059-187339, Genome Release 64-1-1, Verified ORF, "Single-stranded telomeric DNA-binding protein, required for normal telomere length; null mutant lacks N6-threonylcarbamoyl adenosine (t6A) modification in the
YMR229C	14.4468	30.5579	-2.1152	8.76667e-107	YMR229C RRP5 SGDID:S000004842, Chr XIII from 731123-725934, Genome Release 64-1-1, reverse complement, Verified ORF, "RNA binding protein with preference for single stranded tracts of U's involved in synthesis of both 18S and 5.8S rRNAs; component of both
YGL147C	110.822	234.409	-2.11519	3.40424e-91	YGL147C RPL9A SGDID:S000003115, Chr VII from 228329-227754, Genome Release 64-1-1, reverse complement, Verified ORF, "Protein component of the large (60S) ribosomal subunit, nearly identical to Rpl9Bp and has similarity to E. coli L6 and rat L9 ribosomal
YJR078W	12.9257	27.3213	-2.11372	2.31675e-26	YJR078W BNA2 SGDID:S000003839, Chr X from 578860-580221, Genome Release 64-1-1, Verified ORF, "Putative tryptophan 2,3-dioxygenase or indoleamine 2,3-dioxygenase, required for de novo biosynthesis of NAD from tryptophan via kynurenine; interacts genetical
YDR042C	4.3058	9.08756	-2.11054	4.70108e-05	YDR042C YDR042C SGDID:S000002449, Chr IV from 541203-540601, Genome Release 64-1-1, reverse complement, Uncharacterized ORF, "Putative protein of unknown function; expression is increased in ssu72-ts69 mutant"
YGL262W	2.51868	5.30988	-2.1082	0.00364111	YGL262W YGL262W SGDID:S000003231, Chr VII from 5312-5839, Genome Release 64-1-1, Uncharacterized ORF, "Putative protein of unknown function; null mutant displays elevated sensitivity to expression of a mutant huntingtin fragment or of alpha-synuclein; YGL
YCL024W	4.20958	8.86004	-2.10473	8.6143e-20	YCL024W KCC4 SGDID:S000000529, Chr III from 79162-82275, Genome Release 64-1-1, Verified ORF, "Protein kinase of the bud neck involved in the septin checkpoint, associates with septin proteins, negatively regulates Swe1p by phosphorylation, shows structur
YMR280C	11.8057	24.8387	-2.10396	9.4781e-72	YMR280C CAT8 SGDID:S000004893, Chr XIII from 831329-827028, Genome Release 64-1-1, reverse complement, Verified ORF, "Zinc cluster transcriptional activator necessary for derepression of a variety of genes under non-fermentative growth conditions, active
YLR404W	9.0045	18.9373	-2.1031	2.92245e-12	YLR404W FLD1 SGDID:S000004396, Chr XII from 928743-929600, Genome Release 64-1-1, Verified ORF, "Seipin protein involved in lipid droplet morphology, number, and size; proposed to be involved in lipid metabolism; related to the human BSCL2 which is associ
YKL143W	6.36907	13.3663	-2.09862	9.10285e-14	YKL143W LTV1 SGDID:S000001626, Chr XI from 176781-178172, Genome Release 64-1-1, Verified ORF, "Component of the GSE complex, which is required for proper sorting of amino acid permease Gap1p; required for ribosomal small subunit export from nucleus; requ
YPL189W	6.71332	14.0668	-2.09536	2.09638e-18	YPL189W GUP2 SGDID:S000006110, Chr XVI from 189154-190983, Genome Release 64-1-1, Verified ORF, "Probable membrane protein with a possible role in proton symport of glycerol; member of the MBOAT family of putative membrane-bound O-acyltransferases; Gup1p
YJL037W	8.53738	17.8412	-2.08978	2.3946e-09	YJL037W IRC18 SGDID:S000003574, Chr X from 376662-377336, Genome Release 64-1-1, Verified ORF, "Putative protein of unknown function; expression induced in respiratory-deficient cells and in carbon-limited chemostat cultures; similar to adjacent ORF, YJL0
YLR220W	105.022	219.431	-2.08939	9.15759e-139	YLR220W CCC1 SGDID:S000004210, Chr XII from 576825-577793, Genome Release 64-1-1, Verified ORF, "Putative vacuolar Fe2+/Mn2+ transporter; suppresses respiratory deficit of yfh1 mutants, which lack the ortholog of mammalian frataxin, by preventing mitochon
YDR507C	10.379	21.6669	-2.08757	1.30831e-49	YDR507C GIN4 SGDID:S000002915, Chr IV from 1465786-1462358, Genome Release 64-1-1, reverse complement, Verified ORF, "Protein kinase involved in bud growth and assembly of the septin ring, proposed to have kinase-dependent and kinase-independent activitie
YEL069C	13.0016	27.1039	-2.08466	3.04438e-31	YEL069C HXT13 SGDID:S000000795, Chr V from 23231-21537, Genome Release 64-1-1, reverse complement, Verified ORF, "Hexose transporter, induced in the presence of non-fermentable carbon sources, induced by low levels of glucose, repressed by high levels of
YLR340W	948.957	1978.19	-2.0846	0	YLR340W RPP0 SGDID:S000004332, Chr XII from 805887-806825, Genome Release 64-1-1, Verified ORF, "Conserved ribosomal protein P0 of the ribosomal stalk, which is involved in interaction between translational elongation factors and the ribosome; similar to
YNL069C	543.422	1132.53	-2.08406	0	YNL069C RPL16B SGDID:S000005013, Chr XIV from 494524-493956,495001-494974, Genome Release 64-1-1, reverse complement, intron sequence removed, Verified ORF, "N-terminally acetylated protein component of the large (60S) ribosomal subunit, binds to 5.8 S rR
YNL291C	25.5691	53.2342	-2.08198	6.92948e-58	YNL291C MID1 SGDID:S000005235, Chr XIV from 85815-84169, Genome Release 64-1-1, reverse complement, Verified ORF, "N-glycosylated integral membrane protein of the ER membrane and plasma membrane, functions as a stretch-activated Ca2+-permeable cation chan
YFL025C	25.5151	52.9751	-2.07622	8.27969e-106	YFL025C BST1 SGDID:S000001869, Chr VI from 87234-84145, Genome Release 64-1-1, reverse complement, Verified ORF, "GPI inositol deacylase of the ER that negatively regulates COPII vesicle formation, prevents production of vesicles with defective subunits,
YEL026W	190.313	394.52	-2.07301	5.49331e-97	YEL026W SNU13 SGDID:S000000752, Chr V from 101943-102323, Genome Release 64-1-1, Verified ORF, "RNA binding protein, part of U3 snoRNP involved in rRNA processing, part of U4/U6-U5 tri-snRNP involved in mRNA splicing, similar to human 15.5K protein"
YMR049C	12.3832	25.6557	-2.07181	3.85157e-41	YMR049C ERB1 SGDID:S000004652, Chr XIII from 370517-368094, Genome Release 64-1-1, reverse complement, Verified ORF, "Constituent of 66S pre-ribosomal particles, forms a complex with Nop7p and Ytm1p that is required for maturation of the large ribosomal s
YOL136C	127.555	264.213	-2.07137	5.04282e-201	YOL136C PFK27 SGDID:S000005496, Chr XV from 68754-67561, Genome Release 64-1-1, reverse complement, Verified ORF, "6-phosphofructo-2-kinase, catalyzes synthesis of fructose-2,6-bisphosphate; inhibited by phosphoenolpyruvate and sn-glycerol 3-phosphate, ex
YNL142W	85.5755	177.18	-2.07045	1.65331e-169	YNL142W MEP2 SGDID:S000005086, Chr XIV from 357453-358952, Genome Release 64-1-1, Verified ORF, "Ammonium permease involved in regulation of pseudohyphal growth; belongs to a ubiquitous family of cytoplasmic membrane proteins that transport only ammonium
YHL015W	420.102	868.732	-2.06791	7.72372e-202	YHL015W RPS20 SGDID:S000001007, Chr VIII from 75412-75777, Genome Release 64-1-1, Verified ORF, "Protein component of the small (40S) ribosomal subunit; overproduction suppresses mutations affecting RNA polymerase III-dependent transcription; has similari
YDL183C	14.4672	29.9074	-2.06726	7.57643e-20	YDL183C YDL183C SGDID:S000002342, Chr IV from 131833-130871, Genome Release 64-1-1, reverse complement, Verified ORF, "Mitochondrial inner-membrane protein thought to be involved in the formation of an active mitochondrial K+/H+ exchanger (KHE) system; no
5207	11.9311	24.6563	-2.06656	2.45259e-12	[NODE_2475_length_336740_cov_11.112692;3759;4448;+;AUGUSTUS;]
YGR152C	17.9387	37.033	-2.06442	9.31516e-21	YGR152C RSR1 SGDID:S000003384, Chr VII from 795492-794674, Genome Release 64-1-1, reverse complement, Verified ORF, "GTP-binding protein of the ras superfamily required for bud site selection, morphological changes in response to mating pheromone, and eff
YER110C	53.6629	110.735	-2.06354	1.7559e-233	YER110C KAP123 SGDID:S000000912, Chr V from 382103-378762, Genome Release 64-1-1, reverse complement, Verified ORF, "Karyopherin beta, mediates nuclear import of ribosomal proteins prior to assembly into ribosomes and import of histones H3 and H4; localiz
YAR007C	30.781	63.4796	-2.0623	5.8202e-76	YAR007C RFA1 SGDID:S000000065, Chr I from 158619-156754, Genome Release 64-1-1, reverse complement, Verified ORF, "Subunit of heterotrimeric Replication Protein A (RPA), which is a highly conserved single-stranded DNA binding protein involved in DNA repli
YFL059W	47.4421	97.8155	-2.06179	1.03399e-56	YFL059W SNZ3 SGDID:S000001835, Chr VI from 11363-12259, Genome Release 64-1-1, Verified ORF, "Member of a stationary phase-induced gene family; transcription of SNZ2 is induced prior to diauxic shift, and also in the absence of thiamin in a Thi2p-dependen
YDR101C	16.2404	33.4326	-2.05861	6.05364e-39	YDR101C ARX1 SGDID:S000002508, Chr IV from 657467-655686, Genome Release 64-1-1, reverse complement, Verified ORF, "Shuttling pre-60S factor; involved in the biogenesis of ribosomal large subunit biogenesis; interacts directly with Alb1; responsible for T
YOR079C	10.7561	22.1189	-2.0564	1.2564e-14	YOR079C ATX2 SGDID:S000005605, Chr XV from 474416-473475, Genome Release 64-1-1, reverse complement, Verified ORF, "Golgi membrane protein involved in manganese homeostasis; overproduction suppresses the sod1 (copper, zinc superoxide dismutase) null mutat
YGL030W	695.001	1428.46	-2.05533	1.4635e-283	YGL030W RPL30 SGDID:S000002998, Chr VII from 439091-439093,439324-439638, Genome Release 64-1-1, intron sequence removed, Verified ORF, "Protein component of the large (60S) ribosomal subunit, has similarity to rat L30 ribosomal protein; involved in pre-r
YGL135W	452.002	928.596	-2.05441	0	YGL135W RPL1B SGDID:S000003103, Chr VII from 254641-255294, Genome Release 64-1-1, Verified ORF, "N-terminally acetylated protein component of the large (60S) ribosomal subunit, nearly identical to Rpl1Ap and has similarity to E. coli L1 and rat L10a ribo
YNL132W	11.1636	22.9073	-2.05198	9.08423e-47	YNL132W KRE33 SGDID:S000005076, Chr XIV from 375321-378491, Genome Release 64-1-1, Verified ORF, "Essential protein, required for biogenesis of the small ribosomal subunit; heterozygous mutant shows haploinsufficiency in K1 killer toxin resistance"
YPL015C	53.9515	110.647	-2.05086	2.87999e-75	YPL015C HST2 SGDID:S000005936, Chr XVI from 526883-525810, Genome Release 64-1-1, reverse complement, Verified ORF, "Cytoplasmic member of the silencing information regulator 2 (Sir2) family of NAD(+)-dependent protein deacetylases; modulates nucleolar (r
YGL062W	108.624	222.682	-2.05002	0	YGL062W PYC1 SGDID:S000003030, Chr VII from 385196-388732, Genome Release 64-1-1, Verified ORF, "Pyruvate carboxylase isoform, cytoplasmic enzyme that converts pyruvate to oxaloacetate; highly similar to isoform Pyc2p but differentially regulated; mutatio
YFL034C-A	42.561	87.2029	-2.04889	1.40481e-21	YFL034C-A RPL22B SGDID:S000006436, Chr VI from 64599-64243,64932-64921, Genome Release 64-1-1, reverse complement, intron sequence removed, Verified ORF, "Protein component of the large (60S) ribosomal subunit, has similarity to Rpl22Ap and to rat L22 rib
YDR383C	5.12266	10.4865	-2.04707	4.07303e-06	YDR383C NKP1 SGDID:S000002791, Chr IV from 1240676-1239960, Genome Release 64-1-1, reverse complement, Verified ORF, "Non-essential kinetochore protein, subunit of the Ctf19 central kinetochore complex (Ctf19p-Mcm21p-Okp1p-Mcm22p-Mcm16p-Ctf3p-Chl4p-Mcm19p
YLR411W	2.61681	5.35377	-2.04592	0.000930658	YLR411W CTR3 SGDID:S000004403, Chr XII from 947253-947978, Genome Release 64-1-1, Verified ORF, "High-affinity copper transporter of the plasma membrane, acts as a trimer; gene is disrupted by a Ty2 transposon insertion in many laboratory strains of S. ce
YGR169C	4.84723	9.91178	-2.04483	5.74512e-09	YGR169C PUS6 SGDID:S000003401, Chr VII from 835903-834689, Genome Release 64-1-1, reverse complement, Verified ORF, "tRNA:pseudouridine synthase, catalyzes the conversion of uridine to pseudouridine at position 31 in cytoplasmic and mitochondrial tRNAs; m
YOR094W	7.45695	15.2371	-2.04334	1.15568e-06	YOR094W ARF3 SGDID:S000005620, Chr XV from 502795-503346, Genome Release 64-1-1, Verified ORF, "Glucose-repressible ADP-ribosylation factor, GTPase of the Ras superfamily involved in development of polarity; also has mRNA binding activity"
YDR324C	7.90565	16.1278	-2.04004	1.04105e-24	YDR324C UTP4 SGDID:S000002732, Chr IV from 1116763-1114433, Genome Release 64-1-1, reverse complement, Verified ORF, "Subunit of U3-containing 90S preribosome and Small Subunit (SSU) processome complexes involved in production of 18S rRNA and assembly of
YOL033W	7.78317	15.8604	-2.03778	2.92164e-17	YOL033W MSE1 SGDID:S000005393, Chr XV from 263475-265085, Genome Release 64-1-1, Verified ORF, "Mitochondrial glutamyl-tRNA synthetase, predicted to be palmitoylated"
YPL229W	20.1911	41.1452	-2.03778	2.92164e-17	YPL229W YPL229W SGDID:S000006150, Chr XVI from 117067-117687, Genome Release 64-1-1, Uncharacterized ORF, "Putative protein of unknown function; green fluorescent protein (GFP)-fusion protein localizes to the cytoplasm; YPL229W is not an essential gene"
YJR124C	16.8777	34.3901	-2.0376	5.50301e-30	YJR124C YJR124C SGDID:S000003885, Chr X from 654238-652892, Genome Release 64-1-1, reverse complement, Uncharacterized ORF, "Putative protein of unknown function; expression induced under calcium shortage"
YOR375C	175.413	356.824	-2.0342	8.07944e-297	YOR375C GDH1 SGDID:S000005902, Chr XV from 1043042-1041678, Genome Release 64-1-1, reverse complement, Verified ORF, "NADP(+)-dependent glutamate dehydrogenase, synthesizes glutamate from ammonia and alpha-ketoglutarate; rate of alpha-ketoglutarate utiliz
YAL022C	30.5631	62.1605	-2.03384	2.15156e-60	YAL022C FUN26 SGDID:S000000020, Chr I from 110430-108877, Genome Release 64-1-1, reverse complement, Verified ORF, "Vacuolar membrane transporter with broad nucleoside selectivity; may regulate balance of nicotinamide riboside (NmR) levels between cytosol
YGR271C-A	4.23982	8.62289	-2.03378	4.07212e-05	YGR271C-A EFG1 SGDID:S000007608, Chr VII from 1038501-1037800, Genome Release 64-1-1, reverse complement, Verified ORF, "Essential protein required for maturation of 18S rRNA; null mutant is sensitive to hydroxyurea and is delayed in recovering from alpha
YOL120C	482.909	980.426	-2.03025	0	YOL120C RPL18A SGDID:S000005480, Chr XV from 93843-93395,94402-94291, Genome Release 64-1-1, reverse complement, intron sequence removed, Verified ORF, "Protein component of the large (60S) ribosomal subunit, identical to Rpl18Bp and has similarity to rat
YPR137W	8.64215	17.5393	-2.0295	6.05261e-20	YPR137W RRP9 SGDID:S000006341, Chr XVI from 802359-804080, Genome Release 64-1-1, Verified ORF, "Protein involved in pre-rRNA processing, associated with U3 snRNP; component of small ribosomal subunit (SSU) processosome; ortholog of the human U3-55k prote
YHR065C	10.176	20.6472	-2.02901	1.77948e-20	YHR065C RRP3 SGDID:S000001107, Chr VIII from 229037-227532, Genome Release 64-1-1, reverse complement, Verified ORF, "Protein involved in rRNA processing; required for maturation of the 35S primary transcript of pre-rRNA and for cleavage leading to mature
YDL069C	5.59845	11.3585	-2.02887	3.22465e-06	YDL069C CBS1 SGDID:S000002227, Chr IV from 333810-333121, Genome Release 64-1-1, reverse complement, Verified ORF, "Mitochondrial translational activator of the COB mRNA; membrane protein that interacts with translating ribosomes, acts on the COB mRNA 5'-
YBR023C	35.6824	72.3528	-2.02769	4.43127e-154	YBR023C CHS3 SGDID:S000000227, Chr II from 287925-284428, Genome Release 64-1-1, reverse complement, Verified ORF, "Chitin synthase III, catalyzes the transfer of N-acetylglucosamine (GlcNAc) to chitin; required for synthesis of the majority of cell wall
YPR110C	30.8466	62.3279	-2.02057	2.53724e-39	YPR110C RPC40 SGDID:S000006314, Chr XVI from 746835-745828, Genome Release 64-1-1, reverse complement, Verified ORF, "RNA polymerase subunit AC40, common to RNA polymerase I and III"
YPR010C	56.5066	114.171	-2.02049	9.94704e-248	YPR010C RPA135 SGDID:S000006214, Chr XVI from 581196-577585, Genome Release 64-1-1, reverse complement, Verified ORF, "RNA polymerase I second largest subunit A135"
YBL039C	20.9269	42.2593	-2.01938	1.15547e-45	YBL039C URA7 SGDID:S000000135, Chr II from 145728-143989, Genome Release 64-1-1, reverse complement, Verified ORF, "Major CTP synthase isozyme (see also URA8), catalyzes the ATP-dependent transfer of the amide nitrogen from glutamine to UTP, forming CTP,
YBL035C	11.5112	23.2251	-2.0176	4.68764e-31	YBL035C POL12 SGDID:S000000131, Chr II from 153610-151493, Genome Release 64-1-1, reverse complement, Verified ORF, "B subunit of DNA polymerase alpha-primase complex, required for initiation of DNA replication during mitotic and premeiotic DNA synthesis;
YPL153C	7.98646	16.0976	-2.01561	2.51639e-25	YPL153C RAD53 SGDID:S000006074, Chr XVI from 264192-261727, Genome Release 64-1-1, reverse complement, Verified ORF, "Protein kinase, required for cell-cycle arrest in response to DNA damage; activated by trans autophosphorylation when interacting with hy
YHR020W	78.5227	158.048	-2.01277	6.28654e-195	YHR020W YHR020W SGDID:S000001062, Chr VIII from 143996-146062, Genome Release 64-1-1, Verified ORF, "Protein of unknown function that may interact with ribosomes, based on co-purification experiments; has similarity to proline-tRNA ligase; YHR020W is an e
YOL047C	2.54253	5.11653	-2.01238	0.000115194	YOL047C YOL047C SGDID:S000005407, Chr XV from 242441-241614,242747-242505, Genome Release 64-1-1, reverse complement, intron sequence removed, Uncharacterized ORF, "Protein of unknown function; green fluorescent protein (GFP)-fusion protein localizes to t
YLR042C	2.73634	5.50654	-2.01238	0.007043	YLR042C YLR042C SGDID:S000004032, Chr XII from 230451-229966, Genome Release 64-1-1, reverse complement, Uncharacterized ORF, "Protein of unknown function; localizes to the cytoplasm; YLL042C is not an essential gene"
YIR030C	2.9294	5.89505	-2.01238	0.00060599	YIR030C DCG1 SGDID:S000001469, Chr IX from 412770-412036, Genome Release 64-1-1, reverse complement, Verified ORF, "Protein of unknown function, expression is sensitive to nitrogen catabolite repression and regulated by Dal80p; contains transmembrane doma
YNL210W	3.27149	6.58347	-2.01238	0.000138388	YNL210W MER1 SGDID:S000005154, Chr XIV from 250931-251743, Genome Release 64-1-1, Verified ORF, "Protein with RNA-binding motifs required for meiosis-specific mRNA splicing; required for chromosome pairing and meiotic recombination; Mer1p regulon embraces
YIL110W	9.77264	19.6662	-2.01238	7.29368e-15	YIL110W HPM1 SGDID:S000001372, Chr IX from 156045-157178, Genome Release 64-1-1, Verified ORF, "AdoMet-dependent methyltransferase involved in a novel 3-methylhistidine modification of ribosomal protein Rpl3p; seven beta-strand MTase family member; null m
YDR410C	14.2485	28.6734	-2.01238	7.16788e-14	YDR410C STE14 SGDID:S000002818, Chr IV from 1293091-1292372, Genome Release 64-1-1, reverse complement, Verified ORF, "Farnesyl cysteine-carboxyl methyltransferase, mediates the carboxyl methylation step during C-terminal CAAX motif processing of a-factor
YOL077C	16.41	33.0231	-2.01238	8.00033e-19	YOL077C BRX1 SGDID:S000005437, Chr XV from 186723-185848, Genome Release 64-1-1, reverse complement, Verified ORF, "Nucleolar protein, constituent of 66S pre-ribosomal particles; depletion leads to defects in rRNA processing and a block in the assembly of
YJL059W	23.3798	46.8931	-2.00571	1.45956e-35	YJL059W YHC3 SGDID:S000003595, Chr X from 324964-326190, Genome Release 64-1-1, Verified ORF, "Vacuolar membrane protein involved in the ATP-dependent transport of arginine into the vacuole and possibly in balancing ion homeostasis; homolog of human CLN3
YOR369C	517.022	1036.75	-2.00524	3.79477e-264	YOR369C RPS12 SGDID:S000005896, Chr XV from 1028625-1028194, Genome Release 64-1-1, reverse complement, Verified ORF, "Protein component of the small (40S) ribosomal subunit; has similarity to rat ribosomal protein S12"
YJL193W	13.7234	27.5113	-2.0047	3.15397e-21	YJL193W YJL193W SGDID:S000003729, Chr X from 71366-72574, Genome Release 64-1-1, Uncharacterized ORF, "Putative protein of unknown function, predicted to encode a triose phosphate transporter subfamily member based on phylogenetic analysis; similar to YOR
YGR123C	10.9651	21.942	-2.00107	1.7626e-21	YGR123C PPT1 SGDID:S000003355, Chr VII from 738203-736662, Genome Release 64-1-1, reverse complement, Verified ORF, "Protein serine/threonine phosphatase with similarity to human phosphatase PP5; present in both the nucleus and cytoplasm; expressed during
YLL060C	98.2376	49.0143	2.00426	3.27237e-42	YLL060C GTT2 SGDID:S000003983, Chr XII from 21839-21138, Genome Release 64-1-1, reverse complement, Verified ORF, "Glutathione S-transferase capable of homodimerization; functional overlap with Gtt2p, Grx1p, and Grx2p"
YIR036C	50.0537	24.5381	2.03984	5.82743e-26	YIR036C IRC24 SGDID:S000001475, Chr IX from 422865-422074, Genome Release 64-1-1, reverse complement, Uncharacterized ORF, "Putative benzil reductase;(GFP)-fusion protein localizes to the cytoplasm and is induced by the DNA-damaging agent MMS; sequence si
YHR112C	592.442	290.124	2.04203	0	YHR112C YHR112C SGDID:S000001154, Chr VIII from 335663-334527, Genome Release 64-1-1, reverse complement, Verified ORF, "Protein of unknown function; localizes to the cytoplasm and nucleus; overexpression affects protein trafficking through the endocytic
YIL099W	33.4672	16.3351	2.04879	7.55187e-36	YIL099W SGA1 SGDID:S000001361, Chr IX from 178004-179653, Genome Release 64-1-1, Verified ORF, "Intracellular sporulation-specific glucoamylase involved in glycogen degradation; induced during starvation of a/a diploids late in sporulation, but dispensabl
YEL060C	1094.97	533.626	2.05195	0	YEL060C PRB1 SGDID:S000000786, Chr V from 41953-40046, Genome Release 64-1-1, reverse complement, Verified ORF, "Vacuolar proteinase B (yscB), a serine protease of the subtilisin family; involved in protein degradation in the vacuole and required for full
YDL124W	481.458	234.178	2.05595	2.05122e-282	YDL124W YDL124W SGDID:S000002282, Chr IV from 240259-241197, Genome Release 64-1-1, Verified ORF, "NADPH-dependent alpha-keto amide reductase; reduces aromatic alpha-keto amides, aliphatic alpha-keto esters, and aromatic alpha-keto esters; member of the a
YJR096W	427.772	207.217	2.06437	2.24561e-229	YJR096W YJR096W SGDID:S000003857, Chr X from 611195-612043, Genome Release 64-1-1, Verified ORF, "Putative xylose and arabinose reductase; member of the aldo-keto reductase (AKR) family; GFP-fusion protein is induced in response to the DNA-damaging agent
YFR030W	539.337	260.594	2.06964	0	YFR030W MET10 SGDID:S000001926, Chr VI from 213312-216419, Genome Release 64-1-1, Verified ORF, "Subunit alpha of assimilatory sulfite reductase, which converts sulfite into sulfide"
YIL055C	14.2855	6.89947	2.07052	1.03798e-18	YIL055C YIL055C SGDID:S000001317, Chr IX from 253925-252042, Genome Release 64-1-1, reverse complement, Uncharacterized ORF, "Putative protein of unknown function"
YOR173W	309.299	149.337	2.07115	3.53303e-209	YOR173W DCS2 SGDID:S000005699, Chr XV from 657264-658325, Genome Release 64-1-1, Verified ORF, "Non-essential, stress induced regulatory protein; modulates m7G-oligoribonucleotide metabolism; inhibits Dcs1p; regulated by Msn2p, Msn4p, and the Ras-cAMP-cAP
YGR032W	477.411	230.308	2.07293	0	YGR032W GSC2 SGDID:S000003264, Chr VII from 548264-553951, Genome Release 64-1-1, Verified ORF, "Catalytic subunit of 1,3-beta-glucan synthase, involved in formation of the inner layer of the spore wall; activity positively regulated by Rho1p and negative
YFL020C	86.495	41.6157	2.07842	4.55112e-22	YFL020C PAU5 SGDID:S000001874, Chr VI from 99599-99231, Genome Release 64-1-1, reverse complement, Verified ORF, "Member of the seripauperin multigene family encoded mainly in subtelomeric regions; induced during alcoholic fermentation; induced by low tem
YGL184C	72.0692	34.0471	2.11675	1.23945e-68	YGL184C STR3 SGDID:S000003152, Chr VII from 156012-154615, Genome Release 64-1-1, reverse complement, Verified ORF, "Peroxisomal cystathionine beta-lyase, converts cystathionine into homocysteine; may be redox regulated by Gto1p"
Q0045	4.14287	1.9453	2.12968	5.97443e-06	Q0045 COX1 SGDID:S000007260, Chr Mito from 13818-13986,16435-16470,18954-18991,20508-20984,21995-22246,23612-23746,25318-25342,26229-26701, Genome Release 64-1-1, intron sequence removed, Verified ORF, "Subunit I of cytochrome c oxidase, which is the term
YGL156W	256.812	120.481	2.13155	0	YGL156W AMS1 SGDID:S000003124, Chr VII from 210416-213667, Genome Release 64-1-1, Verified ORF, "Vacuolar alpha mannosidase, involved in free oligosaccharide (fOS) degradation; delivered to the vacuole in a novel pathway separate from the secretory pathwa
YPL004C	148.318	69.5564	2.13234	2.65068e-104	YPL004C LSP1 SGDID:S000005925, Chr XVI from 551657-550632, Genome Release 64-1-1, reverse complement, Verified ORF, "Primary component of eisosomes, which are large immobile patch structures at the cell cortex associated with endocytosis, along with Pil1p
YBR158W	34.2732	15.949	2.14893	1.54324e-40	YBR158W AMN1 SGDID:S000000362, Chr II from 556549-558198, Genome Release 64-1-1, Verified ORF, "Protein required for daughter cell separation, multiple mitotic checkpoints, and chromosome stability; contains 12 degenerate leucine-rich repeat motifs; expre
YBR117C	42.125	19.4955	2.16075	1.54477e-61	YBR117C TKL2 SGDID:S000000321, Chr II from 476437-474392, Genome Release 64-1-1, reverse complement, Verified ORF, "Transketolase, similar to Tkl1p; catalyzes conversion of xylulose-5-phosphate and ribose-5-phosphate to sedoheptulose-7-phosphate and glyce
YGR248W	111.481	51.3565	2.17074	1.02321e-61	YGR248W SOL4 SGDID:S000003480, Chr VII from 985972-986739, Genome Release 64-1-1, Verified ORF, "6-phosphogluconolactonase with similarity to Sol3p"
YOR186W	16.596	7.61693	2.17882	1.35129e-06	YOR186W YOR186W SGDID:S000005712, Chr XV from 683111-683545, Genome Release 64-1-1, Uncharacterized ORF, "Putative protein of unknown function; proper regulation of expression during heat stress is sphingolipid-dependent"
YER124C	33.2447	15.2081	2.18599	1.92657e-42	YER124C DSE1 SGDID:S000000926, Chr V from 409063-407342, Genome Release 64-1-1, reverse complement, Verified ORF, "Daughter cell-specific protein, may regulate cross-talk between the mating and filamentation pathways; deletion affects cell separation afte
YLR303W	1695.69	774.933	2.18817	0	YLR303W MET17 SGDID:S000004294, Chr XII from 732542-733876, Genome Release 64-1-1, Verified ORF, "Methionine and cysteine synthase (O-acetyl homoserine-O-acetyl serine sulfhydrylase), required for sulfur amino acid synthesis"
YGR201C	274.509	124.712	2.20115	1.04043e-135	YGR201C YGR201C SGDID:S000003433, Chr VII from 903197-902520, Genome Release 64-1-1, reverse complement, Uncharacterized ORF, "Putative protein of unknown function"
YOR289W	87.87	39.5291	2.22292	1.33986e-50	YOR289W YOR289W SGDID:S000005815, Chr XV from 853357-854112, Genome Release 64-1-1, Uncharacterized ORF, "Putative protein of unknown function; transcription induced by the unfolded protein response; green fluorescent protein (GFP)-fusion protein localize
YPL158C	13.9057	6.24034	2.22836	4.03502e-25	YPL158C AIM44 SGDID:S000006079, Chr XVI from 254310-252034, Genome Release 64-1-1, reverse complement, Verified ORF, "Protein of unknown function; GFP-fusion protein localizes to the bud neck; transcription is regulated by Swi5p; null mutant displays elev
YOR273C	63.9984	28.7055	2.22948	2.14213e-95	YOR273C TPO4 SGDID:S000005799, Chr XV from 836431-834452, Genome Release 64-1-1, reverse complement, Verified ORF, "Polyamine transport protein, recognizes spermine, putrescine, and spermidine; localizes to the plasma membrane; member of the major facilit
YLR109W	2168.02	968.499	2.23853	0	YLR109W AHP1 SGDID:S000004099, Chr XII from 368781-369311, Genome Release 64-1-1, Verified ORF, "Thiol-specific peroxiredoxin, reduces hydroperoxides to protect against oxidative damage; function in vivo requires covalent conjugation to Urm1p"
YER067W	659.328	293.551	2.24604	1.12035e-241	YER067W RGI1 SGDID:S000000869, Chr V from 292066-292551, Genome Release 64-1-1, Verified ORF, "Protein of unknown function involved in energy metabolism under respiratory conditions; protein abundance is increased upon intracellular iron depletion"
YBR285W	46.7308	20.8001	2.24666	6.10176e-17	YBR285W YBR285W SGDID:S000000489, Chr II from 773922-774356, Genome Release 64-1-1, Uncharacterized ORF, "Putative protein of unknown function; YBR285W is not an essential gene"
YOR120W	355.075	158.041	2.24672	1.55766e-251	YOR120W GCY1 SGDID:S000005646, Chr XV from 551114-552052, Genome Release 64-1-1, Verified ORF, "Putative NADP(+) coupled glycerol dehydrogenase, proposed to be involved in an alternative pathway for glycerol catabolism; also has mRNA binding activity; mem
YOR032W-A	13.5475	6.02315	2.24924	0.00218113	YOR032W-A YOR032W-A SGDID:S000028710, Chr XV from 392176-392376, Genome Release 64-1-1, Uncharacterized ORF, "Identified by gene-trapping, microarray-based expression analysis, and genome-wide homology searching"
YPR160W	1191.68	526.284	2.26433	0	YPR160W GPH1 SGDID:S000006364, Chr XVI from 861306-864014, Genome Release 64-1-1, Verified ORF, "Non-essential glycogen phosphorylase required for the mobilization of glycogen, activity is regulated by cyclic AMP-mediated phosphorylation, expression is re
YNL274C	140.606	61.9638	2.26916	5.42261e-115	YNL274C GOR1 SGDID:S000005218, Chr XIV from 122170-121118, Genome Release 64-1-1, reverse complement, Verified ORF, "Glyoxylate reductase; null mutation results in increased biomass after diauxic shift; the authentic, non-tagged protein is detected in hig
YGL028C	77.2049	33.8346	2.28183	5.19827e-99	YGL028C SCW11 SGDID:S000002996, Chr VII from 442909-441281, Genome Release 64-1-1, reverse complement, Verified ORF, "Cell wall protein with similarity to glucanases; may play a role in conjugation during mating based on its regulation by Ste12p"
YKL164C	1188.95	519.561	2.28837	0	YKL164C PIR1 SGDID:S000001647, Chr XI from 142819-141794, Genome Release 64-1-1, reverse complement, Verified ORF, "O-glycosylated protein required for cell wall stability; attached to the cell wall via beta-1,3-glucan; mediates mitochondrial translocatio
YNL115C	73.5703	31.9745	2.3009	1.40531e-113	YNL115C YNL115C SGDID:S000005059, Chr XIV from 412053-410119, Genome Release 64-1-1, reverse complement, Uncharacterized ORF, "Putative protein of unknown function; green fluorescent protein (GFP)-fusion protein localizes to mitochondria; YNL115C is not a
YKL103C	291.057	126.447	2.3018	0	YKL103C LAP4 SGDID:S000001586, Chr XI from 247682-246138, Genome Release 64-1-1, reverse complement, Verified ORF, "Vacuolar aminopeptidase yscI; zinc metalloproteinase that belongs to the peptidase family M18; often used as a marker protein in studies of
YCR102C	54.1738	23.4844	2.3068	3.78062e-49	YCR102C YCR102C SGDID:S000000699, Chr III from 305467-304361, Genome Release 64-1-1, reverse complement, Uncharacterized ORF, "Putative protein of unknown function, involved in copper metabolism; similar to C. carbonum toxD gene; member of the quinone oxi
YKL026C	100.519	43.4905	2.31128	6.11915e-42	YKL026C GPX1 SGDID:S000001509, Chr XI from 389883-389380, Genome Release 64-1-1, reverse complement, Verified ORF, "Phospholipid hydroperoxide glutathione peroxidase induced by glucose starvation that protects cells from phospholipid hydroperoxides and no
YMR196W	324.058	139.627	2.32088	0	YMR196W YMR196W SGDID:S000004809, Chr XIII from 655076-658342, Genome Release 64-1-1, Uncharacterized ORF, "Putative protein of unknown function; green fluorescent protein (GFP)-fusion protein localizes to the cytoplasm; YMR196W is not an essential gene"
YFL057C	33.9398	14.5761	2.32845	3.54462e-14	YFL057C AAD16 SGDID:S000001837, Chr VI from 14763-14305, Genome Release 64-1-1, reverse complement, Verified ORF, "Putative aryl-alcohol dehydrogenase; similar to P. chrysosporium aryl-alcohol dehydrogenase; mutational analysis has not yet revealed a phys
YFL014W	181.345	77.6208	2.33629	3.45654e-50	YFL014W HSP12 SGDID:S000001880, Chr VI from 107256-107585, Genome Release 64-1-1, Verified ORF, "Plasma membrane protein involved in maintaining membrane organization in stress conditions; induced by heat shock, oxidative stress, osmostress, stationary ph
YPL171C	261.466	109.693	2.38361	3.72577e-265	YPL171C OYE3 SGDID:S000006092, Chr XVI from 227371-226169, Genome Release 64-1-1, reverse complement, Verified ORF, "Conserved NADPH oxidoreductase containing flavin mononucleotide (FMN), homologous to Oye2p with different ligand binding and catalytic pro
Q0250	4.43957	1.85424	2.39427	0.000309072	Q0250 COX2 SGDID:S000007281, Chr Mito from 73758-74513, Genome Release 64-1-1, Verified ORF, "Subunit II of cytochrome c oxidase, which is the terminal member of the mitochondrial inner membrane electron transport chain; one of three mitochondrially-encod
YIL074C	257.169	106.424	2.41647	0	YIL074C SER33 SGDID:S000001336, Chr IX from 222490-221081, Genome Release 64-1-1, reverse complement, Verified ORF, "3-phosphoglycerate dehydrogenase, catalyzes the first step in serine and glycine biosynthesis; isozyme of Ser3p"
YPL272C	290.716	120.221	2.41819	0	YPL272C YPL272C SGDID:S000006193, Chr XVI from 28164-26611, Genome Release 64-1-1, reverse complement, Uncharacterized ORF, "Putative protein of unknown function; gene expression induced in response to ketoconazole; YPL272C is not an essential gene"
YJL101C	227.597	92.8721	2.45065	0	YJL101C GSH1 SGDID:S000003637, Chr X from 236356-234320, Genome Release 64-1-1, reverse complement, Verified ORF, "Gamma glutamylcysteine synthetase catalyzes the first step in glutathione (GSH) biosynthesis; expression induced by oxidants, cadmium, and m
YDL243C	76.9516	30.8939	2.49084	8.53119e-71	YDL243C AAD4 SGDID:S000002402, Chr IV from 18566-17577, Genome Release 64-1-1, reverse complement, Verified ORF, "Putative aryl-alcohol dehydrogenase; involved in oxidative stress response; similar to P. chrysosporium aryl-alcohol dehydrogenase; expressio
YMR031C	38.2661	15.3257	2.49686	6.9225e-90	YMR031C EIS1 SGDID:S000004633, Chr XIII from 334743-332212, Genome Release 64-1-1, reverse complement, Verified ORF, "Component of the eisosome that is required for proper eisosome assembly; similarity to Ykl050cp and Uso1p; the authentic, non-tagged prot
YML128C	333.882	133.594	2.49923	0	YML128C MSC1 SGDID:S000004597, Chr XIII from 16676-15135, Genome Release 64-1-1, reverse complement, Verified ORF, "Protein of unknown function; mutant is defective in directing meiotic recombination events to homologous chromatids; the authentic, non-tag
YMR250W	423.727	169.046	2.50657	0	YMR250W GAD1 SGDID:S000004862, Chr XIII from 770801-772558, Genome Release 64-1-1, Verified ORF, "Glutamate decarboxylase, converts glutamate into gamma-aminobutyric acid (GABA) during glutamate catabolism; involved in response to oxidative stress"
YHR008C	724.649	288.821	2.50899	0	YHR008C SOD2 SGDID:S000001050, Chr VIII from 123590-122889, Genome Release 64-1-1, reverse complement, Verified ORF, "Mitochondrial manganese superoxide dismutase, protects cells against oxygen toxicity; phosphorylated"
YDR070C	282.5	112.524	2.51057	6.55246e-75	YDR070C FMP16 SGDID:S000002477, Chr IV from 588379-588098, Genome Release 64-1-1, reverse complement, Uncharacterized ORF, "Putative protein of unknown function; proposed to be involved in responding to conditions of stress; the authentic, non-tagged prot
YOR264W	19.9335	7.93402	2.5124	1.95965e-25	YOR264W DSE3 SGDID:S000005790, Chr XV from 818866-820158, Genome Release 64-1-1, Verified ORF, "Daughter cell-specific protein, may help establish daughter fate"
YPR127W	425.595	168.75	2.52204	0	YPR127W YPR127W SGDID:S000006331, Chr XVI from 790083-791120, Genome Release 64-1-1, Verified ORF, "Protein of unknown function, differentially expressed during alcoholic fermentation; expression activated by transcription factor YRM1/YOR172W; green fluor
YNL195C	104.255	40.9388	2.54662	8.54398e-79	YNL195C YNL195C SGDID:S000005139, Chr XIV from 272308-271523, Genome Release 64-1-1, reverse complement, Uncharacterized ORF, "Putative protein of unknown function; shares a promoter with YNL194C; the authentic, non-tagged protein is detected in highly pu
YIR017C	138.555	53.0988	2.60938	3.64543e-78	YIR017C MET28 SGDID:S000001456, Chr IX from 384119-383556, Genome Release 64-1-1, reverse complement, Verified ORF, "Basic leucine zipper (bZIP) transcriptional activator in the Cbf1p-Met4p-Met28p complex, participates in the regulation of sulfur metaboli
YPL230W	136.077	52.0694	2.61338	2.07362e-158	YPL230W USV1 SGDID:S000006151, Chr XVI from 115312-116487, Genome Release 64-1-1, Verified ORF, "Putative transcription factor containing a C2H2 zinc finger; mutation affects transcriptional regulation of genes involved in growth on non-fermentable carbon
YDR055W	2403.76	918.55	2.61691	0	YDR055W PST1 SGDID:S000002462, Chr IV from 563527-564861, Genome Release 64-1-1, Verified ORF, "Cell wall protein that contains a putative GPI-attachment site; secreted by regenerating protoplasts; up-regulated by activation of the cell integrity pathway,
YLR286C	283.677	108.197	2.62185	0	YLR286C CTS1 SGDID:S000004276, Chr XII from 710136-708448, Genome Release 64-1-1, reverse complement, Verified ORF, "Endochitinase, required for cell separation after mitosis; transcriptional activation during the G1 phase of the cell cycle is mediated by
YDL204W	77.3636	29.4874	2.62362	6.49006e-92	YDL204W RTN2 SGDID:S000002363, Chr IV from 94605-95786, Genome Release 64-1-1, Verified ORF, "Protein of unknown function; has similarity to mammalian reticulon proteins; member of the RTNLA (reticulon-like A) subfamily"
YKL068W-A	285.905	108.886	2.62573	1.1142e-68	YKL068W-A YKL068W-A SGDID:S000028524, Chr XI from 309206-309442, Genome Release 64-1-1, Uncharacterized ORF, "Putative protein of unknown function; identified by homology to <i>Ashbya gossypii</i>"
YNR067C	51.9415	19.7197	2.63399	2.17755e-174	YNR067C DSE4 SGDID:S000005350, Chr XIV from 759099-755746, Genome Release 64-1-1, reverse complement, Verified ORF, "Daughter cell-specific secreted protein with similarity to glucanases, degrades cell wall from the daughter side causing daughter to separ
YLL058W	185.912	70.5403	2.63555	0	YLL058W YLL058W SGDID:S000003981, Chr XII from 23569-25296, Genome Release 64-1-1, Uncharacterized ORF, "Putative protein of unknown function with similarity to Str2p, which is a cystathionine gamma-synthase important in sulfur metabolism; YLL058W is not
YLR258W	499.857	187.395	2.66739	0	YLR258W GSY2 SGDID:S000004248, Chr XII from 660716-662833, Genome Release 64-1-1, Verified ORF, "Glycogen synthase, similar to Gsy1p; expression induced by glucose limitation, nitrogen starvation, heat shock, and stationary phase; activity regulated by cA
YBL042C	17.6127	6.37186	2.76415	7.09089e-38	YBL042C FUI1 SGDID:S000000138, Chr II from 140260-138341, Genome Release 64-1-1, reverse complement, Verified ORF, "High affinity uridine permease, localizes to the plasma membrane; also mediates low but significant transport of the cytotoxic nucleoside a
YDR453C	102.759	36.9805	2.77872	4.17236e-67	YDR453C TSA2 SGDID:S000002861, Chr IV from 1365662-1365072, Genome Release 64-1-1, reverse complement, Verified ORF, "Stress inducible cytoplasmic thioredoxin peroxidase; cooperates with Tsa1p in the removal of reactive oxygen, nitrogen and sulfur species
YNL327W	110.042	39.2585	2.80301	0	YNL327W EGT2 SGDID:S000005271, Chr XIV from 24048-27173, Genome Release 64-1-1, Verified ORF, "Glycosylphosphatidylinositol (GPI)-anchored cell wall endoglucanase required for proper cell separation after cytokinesis, expression is activated by Swi5p and
YMR090W	666.967	236.616	2.81878	0	YMR090W YMR090W SGDID:S000004696, Chr XIII from 449245-449928, Genome Release 64-1-1, Uncharacterized ORF, "Putative protein of unknown function with similarity to DTDP-glucose 4,6-dehydratases; GFP-fusion protein localizes to the cytoplasm; up-regulated
YDL059C	53.0814	18.7512	2.83082	7.79379e-44	YDL059C RAD59 SGDID:S000002217, Chr IV from 344953-344237, Genome Release 64-1-1, reverse complement, Verified ORF, "Protein involved in the repair of double-strand breaks in DNA during vegetative growth via recombination and single-strand annealing; anne
YOR185C	116.815	41.2297	2.83328	2.0084e-87	YOR185C GSP2 SGDID:S000005711, Chr XV from 682106-681444, Genome Release 64-1-1, reverse complement, Verified ORF, "GTP binding protein (mammalian Ranp homolog) involved in the maintenance of nuclear organization, RNA processing and transport; interacts w
YLR092W	292.195	102.943	2.83842	0	YLR092W SUL2 SGDID:S000004082, Chr XII from 323544-326225, Genome Release 64-1-1, Verified ORF, "High affinity sulfate permease; sulfate uptake is mediated by specific sulfate transporters Sul1p and Sul2p, which control the concentration of endogenous act
YER073W	60.6527	20.9542	2.89454	9.21856e-110	YER073W ALD5 SGDID:S000000875, Chr V from 304030-305592, Genome Release 64-1-1, Verified ORF, "Mitochondrial aldehyde dehydrogenase, involved in regulation or biosynthesis of electron transport chain components and acetate formation; activated by K+; util
YBR072W	10446.4	3572	2.92452	0	YBR072W HSP26 SGDID:S000000276, Chr II from 382030-382674, Genome Release 64-1-1, Verified ORF, "Small heat shock protein (sHSP) with chaperone activity; forms hollow, sphere-shaped oligomers that suppress unfolded proteins aggregation; oligomer activatio
YPL223C	58.7052	19.9828	2.9378	2.1313e-36	YPL223C GRE1 SGDID:S000006144, Chr XVI from 129138-128632, Genome Release 64-1-1, reverse complement, Verified ORF, "Hydrophilin of unknown function; stress induced (osmotic, ionic, oxidative, heat shock and heavy metals); regulated by the HOG pathway"
YGR256W	184.243	60.8321	3.02871	0	YGR256W GND2 SGDID:S000003488, Chr VII from 1004624-1006102, Genome Release 64-1-1, Verified ORF, "6-phosphogluconate dehydrogenase (decarboxylating), catalyzes an NADPH regenerating reaction in the pentose phosphate pathway; required for growth on D-gluc
YLR178C	1255.88	413.785	3.03511	0	YLR178C TFS1 SGDID:S000004168, Chr XII from 513821-513162, Genome Release 64-1-1, reverse complement, Verified ORF, "Protein that interacts with and inhibits carboxypeptidase Y and Ira2p; phosphatidylethanolamine-binding protein (PEBP) family member; targ
YML058W-A	459.807	150.831	3.04848	5.84341e-118	YML058W-A HUG1 SGDID:S000007472, Chr XIII from 158760-158966, Genome Release 64-1-1, Verified ORF, "Protein involved in the Mec1p-mediated checkpoint pathway that responds to DNA damage or replication arrest, transcription is induced by DNA damage"
YNL015W	408.568	130.791	3.12383	4.43668e-119	YNL015W PBI2 SGDID:S000004960, Chr XIV from 605384-605611, Genome Release 64-1-1, Verified ORF, "Cytosolic inhibitor of vacuolar proteinase B (PRB1), required for efficient vacuole inheritance; with thioredoxin forms protein complex LMA1, which assists in
YKL096W	185.143	57.4352	3.2235	3.79121e-176	YKL096W CWP1 SGDID:S000001579, Chr XI from 261132-261851, Genome Release 64-1-1, Verified ORF, "Cell wall mannoprotein that localizes specifically to birth scars of daughter cells, linked to a beta-1,3- and beta-1,6-glucan heteropolymer through a phosphod
YLR438W	187.944	56.872	3.30468	0	YLR438W CAR2 SGDID:S000004430, Chr XII from 1012501-1013775, Genome Release 64-1-1, Verified ORF, "L-ornithine transaminase (OTAse), catalyzes the second step of arginine degradation, expression is dually-regulated by allophanate induction and a specific
YFL056C	61.9393	18.3478	3.37585	1.57846e-56	YFL056C AAD6 SGDID:S000001838, Chr VI from 15431-14793, Genome Release 64-1-1, reverse complement, Verified ORF, "Putative aryl-alcohol dehydrogenase; involved in oxidative stress response; similar to P. chrysosporium aryl-alcohol dehydrogenase; expressio
YMR011W	163.575	47.2599	3.46117	0	YMR011W HXT2 SGDID:S000004613, Chr XIII from 288079-289704, Genome Release 64-1-1, Verified ORF, "High-affinity glucose transporter of the major facilitator superfamily, expression is induced by low levels of glucose and repressed by high levels of glucos
YLR194C	162.249	44.4781	3.64784	2.46843e-188	YLR194C YLR194C SGDID:S000004184, Chr XII from 541573-540809, Genome Release 64-1-1, reverse complement, Verified ORF, "Structural constituent of the cell wall attached to the plasma membrane by a GPI-anchor; expression is upregulated in response to cell
YKL001C	295.317	76.6925	3.85066	3.62486e-287	YKL001C MET14 SGDID:S000001484, Chr XI from 439385-438777, Genome Release 64-1-1, reverse complement, Verified ORF, "Adenylylsulfate kinase, required for sulfate assimilation and involved in methionine metabolism"
YJR010W	388.536	98.2743	3.95358	0	YJR010W MET3 SGDID:S000003771, Chr X from 456239-457774, Genome Release 64-1-1, Verified ORF, "ATP sulfurylase, catalyzes the primary step of intracellular sulfate activation, essential for assimilatory reduction of sulfate to sulfide, involved in methion
YPR145C-A	7.48164	1.88198	3.9754	0.000260735	YPR145C-A YPR145C-A SGDID:S000113589, Chr XVI from 824926-824690, Genome Release 64-1-1, reverse complement, Uncharacterized ORF, "Putative protein of unknown function"
YOR374W	281.642	51.2199	5.49867	0	YOR374W ALD4 SGDID:S000005901, Chr XV from 1039840-1041399, Genome Release 64-1-1, Verified ORF, "Mitochondrial aldehyde dehydrogenase, required for growth on ethanol and conversion of acetaldehyde to acetate; phosphorylated; activity is K+ dependent; uti
YGR088W	265.905	33.3117	7.98231	0	YGR088W CTT1 SGDID:S000003320, Chr VII from 654634-656322, Genome Release 64-1-1, Verified ORF, "Cytosolic catalase T, has a role in protection from oxidative damage by hydrogen peroxide"
YPL061W	394.454	47.2696	8.34477	0	YPL061W ALD6 SGDID:S000005982, Chr XVI from 432588-434090, Genome Release 64-1-1, Verified ORF, "Cytosolic aldehyde dehydrogenase, activated by Mg2+ and utilizes NADP+ as the preferred coenzyme; required for conversion of acetaldehyde to acetate; constitu
YOL038C-A	5.93688	0.663735	8.94465	0.0072858	YOL038C-A YOL038C-A SGDID:S000028812, Chr XV from 255021-254926, Genome Release 64-1-1, reverse complement, Uncharacterized ORF, "Putative protein of unknown function; identified by SAGE analysis"
YGR087C	162.209	5.61115	28.9084	0	YGR087C PDC6 SGDID:S000003319, Chr VII from 652981-651290, Genome Release 64-1-1, reverse complement, Verified ORF, "Minor isoform of pyruvate decarboxylase, decarboxylates pyruvate to acetaldehyde, involved in amino acid catabolism; transcription is gluc

## Sheet: DE_FL1_vs_FL3
Gene Names	RPKM FL3	RPKM FL1	Ratio	p-value	Gene Description
YLR012C	0	3.61072	-34.2273	1.99e-05	YLR012C YLR012C SGDID:S000004002, Chr XII from 170281-169982, Genome Release 64-1-1, reverse complement, Uncharacterized ORF, "Putative protein of unknown function; YLR012C is not an essential gene"
YNL300W	27.6533	828.548	-29.962	0	YNL300W TOS6 SGDID:S000005244, Chr XIV from 65744-66052, Genome Release 64-1-1, Uncharacterized ORF, "Glycosylphosphatidylinositol-dependent cell wall protein, expression is periodic and decreases in respone to ergosterol perturbation or upon entry into s
YDR046C	1.53443	36.6162	-23.8631	2.03e-236	YDR046C BAP3 SGDID:S000002453, Chr IV from 550576-548762, Genome Release 64-1-1, reverse complement, Verified ORF, "Amino acid permease involved in the uptake of cysteine, leucine, isoleucine and valine"
YER070W	60.6373	986.479	-16.2685	0	YER070W RNR1 SGDID:S000000872, Chr V from 298950-301616, Genome Release 64-1-1, Verified ORF, "Major isoform of the large subunit of ribonucleotide-diphosphate reductase; the RNR complex catalyzes rate-limiting step in dNTP synthesis, regulated by DNA rep
YKR013W	119.174	1716.03	-14.3993	0	YKR013W PRY2 SGDID:S000001721, Chr XI from 463959-464948, Genome Release 64-1-1, Verified ORF, "Protein of unknown function"
YNL289W	7.83657	97.0191	-12.3803	4.73e-253	YNL289W PCL1 SGDID:S000005233, Chr XIV from 87897-88736, Genome Release 64-1-1, Verified ORF, "Cyclin, interacts with cyclin-dependent kinase Pho85p; member of the Pcl1,2-like subfamily, involved in the regulation of polarized growth and morphogenesis and
YFR012W-A	0.727533	8.78877	-12.0802	0.00104138	YFR012W-A YFR012W-A SGDID:S000007606, Chr VI from 169224-169310, Genome Release 64-1-1, Uncharacterized ORF, "Putative protein of unknown function; identified by homology"
YKL086W	0.98899	11.4494	-11.5769	5.66e-15	YKL086W SRX1 SGDID:S000001569, Chr XI from 278281-278664, Genome Release 64-1-1, Verified ORF, "Sulfiredoxin, contributes to oxidative stress resistance by reducing cysteine-sulfinic acid groups in the peroxiredoxin Tsa1p, which is formed upon exposure to
YHR092C	475.94	4553.39	-9.56716	0	YHR092C HXT4 SGDID:S000001134, Chr VIII from 288811-287081, Genome Release 64-1-1, reverse complement, Verified ORF, "High-affinity glucose transporter of the major facilitator superfamily, expression is induced by low levels of glucose and repressed by h
YOL007C	9.13032	82.3498	-9.01937	5.21e-235	YOL007C CSI2 SGDID:S000005367, Chr XV from 312367-311342, Genome Release 64-1-1, reverse complement, Verified ORF, "Protein of unknown function; green fluorescent protein (GFP)- fusion protein localizes to the mother side of the bud neck and the vacuole;
YMR305C	262.27	2041.34	-7.78334	0	YMR305C SCW10 SGDID:S000004921, Chr XIII from 880232-879063, Genome Release 64-1-1, reverse complement, Verified ORF, "Cell wall protein with similarity to glucanases; may play a role in conjugation during mating based on mutant phenotype and its regulati
YOR074C	6.9867	51.0445	-7.30595	5e-119	YOR074C CDC21 SGDID:S000005600, Chr XV from 467589-466675, Genome Release 64-1-1, reverse complement, Verified ORF, "Thymidylate synthase, required for de novo biosynthesis of pyrimidine deoxyribonucleotides; expression is induced at G1/S"
YKL178C	1.97098	14.1146	-7.1612	2.18e-51	YKL178C STE3 SGDID:S000001661, Chr XI from 114627-113215, Genome Release 64-1-1, reverse complement, Verified ORF, "Receptor for a factor pheromone, couples to MAP kinase cascade to mediate pheromone response; transcribed in alpha cells and required for m
YLR343W	2.9978	20.5137	-6.84292	7.84e-85	YLR343W GAS2 SGDID:S000004335, Chr XII from 816094-817761, Genome Release 64-1-1, Verified ORF, "1,3-beta-glucanosyltransferase, involved with Gas4p in spore wall assembly; has similarity to Gas1p"
YLR103C	2.20383	15.0732	-6.83955	3.15e-73	YLR103C CDC45 SGDID:S000004093, Chr XII from 345941-343989, Genome Release 64-1-1, reverse complement, Verified ORF, "DNA replication initiation factor; recruited to MCM pre-RC complexes at replication origins; promotes release of MCM from Mcm10p, recruit
YBR088C	22.1574	144.822	-6.53606	1.37e-267	YBR088C POL30 SGDID:S000000292, Chr II from 425766-424990, Genome Release 64-1-1, reverse complement, Verified ORF, "Proliferating cell nuclear antigen (PCNA), functions as the sliding clamp for DNA polymerase delta; may function as a docking site for oth
YPL256C	25.89	167.388	-6.46533	0	YPL256C CLN2 SGDID:S000006177, Chr XVI from 66614-64977, Genome Release 64-1-1, reverse complement, Verified ORF, "G1 cyclin involved in regulation of the cell cycle; activates Cdc28p kinase to promote the G1 to S phase transition; late G1 specific expres
YHR153C	2.96863	19.1049	-6.4356	1.62e-28	YHR153C SPO16 SGDID:S000001196, Chr VIII from 402682-402086, Genome Release 64-1-1, reverse complement, Verified ORF, "Meiosis-specific protein involved in synaptonemal complex assembly; implicated in regulation of crossover formation; required for sporul
YIL066C	47.4351	303.481	-6.39781	0	YIL066C RNR3 SGDID:S000001328, Chr IX from 240708-238099, Genome Release 64-1-1, reverse complement, Verified ORF, "Minor isoform of the large subunit of ribonucleotide-diphosphate reductase; the RNR complex catalyzes rate-limiting step in dNTP synthesis,
YNR050C	86.7066	538.021	-6.20507	0	YNR050C LYS9 SGDID:S000005333, Chr XIV from 715388-714048, Genome Release 64-1-1, reverse complement, Verified ORF, "Saccharopine dehydrogenase (NADP+, L-glutamate-forming); catalyzes the formation of saccharopine from alpha-aminoadipate 6-semialdehyde, t
YIL094C	136.119	831.767	-6.11059	0	YIL094C LYS12 SGDID:S000001356, Chr IX from 187632-186517, Genome Release 64-1-1, reverse complement, Verified ORF, "Homo-isocitrate dehydrogenase, an NAD-linked mitochondrial enzyme required for the fourth step in the biosynthesis of lysine, in which hom
YLR212C	6.23161	37.8637	-6.07607	8.78e-124	YLR212C TUB4 SGDID:S000004202, Chr XII from 566281-564860, Genome Release 64-1-1, reverse complement, Verified ORF, "Gamma-tubulin, involved in nucleating microtubules from both the cytoplasmic and nuclear faces of the spindle pole body"
YGL225W	110.111	649.062	-5.8946	0	YGL225W VRG4 SGDID:S000003193, Chr VII from 76894-77907, Genome Release 64-1-1, Verified ORF, "Golgi GDP-mannose transporter; regulates Golgi function and glycosylation in Golgi"
YEL071W	143.147	833.342	-5.82159	0	YEL071W DLD3 SGDID:S000000797, Chr V from 16355-17845, Genome Release 64-1-1, Verified ORF, "D-lactate dehydrogenase, part of the retrograde regulon which consists of genes whose expression is stimulated by damage to mitochondria and reduced in cells grow
YHR149C	4.90862	28.2616	-5.75754	2.76e-138	YHR149C SKG6 SGDID:S000001192, Chr VIII from 396659-394455, Genome Release 64-1-1, reverse complement, Verified ORF, "Integral membrane protein that localizes primarily to growing sites such as the bud tip or the cell periphery; potential Cdc28p substrate
YMR076C	3.02114	17.3007	-5.72656	1.47e-146	YMR076C PDS5 SGDID:S000004681, Chr XIII from 420029-416196, Genome Release 64-1-1, reverse complement, Verified ORF, "Protein required for establishment and maintenance of sister chromatid condensation and cohesion, colocalizes with cohesin on chromosomes
YDL003W	2.97685	17.0066	-5.71295	6.69e-65	YDL003W MCD1 SGDID:S000002161, Chr IV from 444683-446383, Genome Release 64-1-1, Verified ORF, "Essential subunit of the cohesin complex required for sister chromatid cohesion in mitosis and meiosis; apoptosis induces cleavage and translocation of a C-ter
YJL133C-A	660.522	3758.55	-5.69027	0	YJL133C-A YJL133C-A SGDID:S000028805, Chr X from 159847-159623, Genome Release 64-1-1, reverse complement, Uncharacterized ORF, "Putative protein of unknown function; the authentic, non-tagged protein is detected in highly purified mitochondria in high-th
YEL040W	4.37297	23.8264	-5.44856	1.67e-72	YEL040W UTR2 SGDID:S000000766, Chr V from 78053-79456, Genome Release 64-1-1, Verified ORF, "Chitin transglycosylase that functions in the transfer of chitin to beta(1-6) and beta(1-3) glucans in the cell wall; similar to and functionally redundant with C
YHR216W	1.81189	9.64696	-5.32425	2.49e-33	YHR216W IMD2 SGDID:S000001259, Chr VIII from 554396-555967, Genome Release 64-1-1, Verified ORF, "Inosine monophosphate dehydrogenase, catalyzes the rate-limiting step in GTP biosynthesis, expression is induced by mycophenolic acid resulting in resistance
YNL102W	4.15075	21.9769	-5.29468	3.24e-202	YNL102W POL1 SGDID:S000005046, Chr XIV from 430087-434493, Genome Release 64-1-1, Verified ORF, "Catalytic subunit of the DNA polymerase I alpha-primase complex, required for the initiation of DNA replication during mitotic DNA synthesis and premeiotic DN
YKR077W	9.21608	48.0807	-5.21704	2.03e-109	YKR077W MSA2 SGDID:S000001785, Chr XI from 583653-584744, Genome Release 64-1-1, Verified ORF, "Putative transcriptional activator, that interacts with G1-specific transcription factor, MBF and G1-specific promoters; ortholog of Msa2p, an MBF and SBF acti
YLR372W	81.2839	418.038	-5.14294	0	YLR372W SUR4 SGDID:S000004364, Chr XII from 867354-868391, Genome Release 64-1-1, Verified ORF, "Elongase, involved in fatty acid and sphingolipid biosynthesis; synthesizes very long chain 20-26-carbon fatty acids from C18-CoA primers; involved in regulat
YMR215W	31.4668	156.485	-4.97301	0	YMR215W GAS3 SGDID:S000004828, Chr XIII from 696796-698370, Genome Release 64-1-1, Verified ORF, "Low abundance, possibly inactive member of the GAS family of GPI-containing proteins; putative 1,3-beta-glucanosyltransferase with similarity to other GAS fa
YCR005C	142.426	699.891	-4.91407	0	YCR005C CIT2 SGDID:S000000598, Chr III from 122328-120946, Genome Release 64-1-1, reverse complement, Verified ORF, "Citrate synthase, catalyzes the condensation of acetyl coenzyme A and oxaloacetate to form citrate, peroxisomal isozyme involved in glyoxy
YIL140W	8.16797	40.1077	-4.91036	5.08e-196	YIL140W AXL2 SGDID:S000001402, Chr IX from 85366-87837, Genome Release 64-1-1, Verified ORF, "Integral plasma membrane protein required for axial budding in haploid cells, localizes to the incipient bud site and bud neck; glycosylated by Pmt4p; potential
YLR030W	6.15371	29.848	-4.8504	9.56e-48	YLR030W YLR030W SGDID:S000004020, Chr XII from 203290-204081, Genome Release 64-1-1, Uncharacterized ORF, "Putative protein of unknown function"
YLR031W	3.27195	15.7877	-4.82515	7.48e-19	YLR031W YLR031W SGDID:S000004021, Chr XII from 204225-204785, Genome Release 64-1-1, Uncharacterized ORF, "Putative protein of unknown function"
YAR008W	6.80349	32.0132	-4.70541	4.07e-52	YAR008W SEN34 SGDID:S000000066, Chr I from 158966-159793, Genome Release 64-1-1, Verified ORF, "Subunit of the tRNA splicing endonuclease, which is composed of Sen2p, Sen15p, Sen34p, and Sen54p; Sen34p contains the active site for tRNA 3' splice site clea
YPL163C	51.6548	241.854	-4.68212	0	YPL163C SVS1 SGDID:S000006084, Chr XVI from 242700-241918, Genome Release 64-1-1, reverse complement, Verified ORF, "Cell wall and vacuolar protein, required for wild-type resistance to vanadate"
YLR183C	6.1573	28.4783	-4.62513	3.66e-80	YLR183C TOS4 SGDID:S000004173, Chr XII from 522012-520543, Genome Release 64-1-1, reverse complement, Verified ORF, "Forkhead Associated domain containing protein and putative transcription factor found associated with chromatin; target of SBF transcripti
YDR144C	4.24089	19.4251	-4.58042	2.01e-66	YDR144C MKC7 SGDID:S000002551, Chr IV from 746101-744311, Genome Release 64-1-1, reverse complement, Verified ORF, "GPI-anchored aspartyl protease, member of the yapsin family of proteases involved in cell wall growth and maintenance; shares functions wit
YDL211C	2.94134	13.4384	-4.56881	1.21e-29	YDL211C YDL211C SGDID:S000002370, Chr IV from 80412-79294, Genome Release 64-1-1, reverse complement, Uncharacterized ORF, "Putative protein of unknown function; green fluorescent protein (GFP)-fusion protein localizes to the vacuole"
YOL047C	1.12289	5.11653	-4.55658	9.23e-12	YOL047C YOL047C SGDID:S000005407, Chr XV from 242441-241614,242747-242505, Genome Release 64-1-1, reverse complement, intron sequence removed, Uncharacterized ORF, "Protein of unknown function; green fluorescent protein (GFP)-fusion protein localizes to t
YDR507C	4.7993	21.6669	-4.5146	4.74e-138	YDR507C GIN4 SGDID:S000002915, Chr IV from 1465786-1462358, Genome Release 64-1-1, reverse complement, Verified ORF, "Protein kinase involved in bud growth and assembly of the septin ring, proposed to have kinase-dependent and kinase-independent activitie
YPL187W	1.65229	7.42104	-4.49137	2.61e-08	YPL187W MF(ALPHA)1 SGDID:S000006108, Chr XVI from 193648-194145, Genome Release 64-1-1, Verified ORF, "Mating pheromone alpha-factor, made by alpha cells; interacts with mating type a cells to induce cell cycle arrest and other responses leading to mating
YER003C	61.529	271.026	-4.40486	0	YER003C PMI40 SGDID:S000000805, Chr V from 158994-157736,159118-159088, Genome Release 64-1-1, reverse complement, intron sequence removed, Verified ORF, "Mannose-6-phosphate isomerase, catalyzes the interconversion of fructose-6-P and mannose-6-P; requir
YOL017W	3.45247	15.1202	-4.37952	7.76e-60	YOL017W ESC8 SGDID:S000005377, Chr XV from 292529-294673, Genome Release 64-1-1, Verified ORF, "Protein involved in telomeric and mating-type locus silencing, interacts with Sir2p and also interacts with the Gal11p, which is a component of the RNA pol II
YOL013W-A	1.97798	8.62856	-4.36231	0.000232283	YOL013W-A YOL013W-A SGDID:S000028811, Chr XV from 301047-301238, Genome Release 64-1-1, Uncharacterized ORF, "Putative protein of unknown function; identified by SAGE"
YHR154W	0.965289	4.20428	-4.35546	8.27e-26	YHR154W RTT107 SGDID:S000001197, Chr VIII from 402966-406178, Genome Release 64-1-1, Verified ORF, "Protein implicated in Mms22-dependent DNA repair during S phase; involved in recruiting the SMC5/6 complex to double-strand breaks; DNA damage induces phos
YBR291C	23.4896	101.525	-4.32212	2.93e-163	YBR291C CTP1 SGDID:S000000495, Chr II from 784572-783673, Genome Release 64-1-1, reverse complement, Verified ORF, "Mitochondrial inner membrane citrate transporter, member of the mitochondrial carrier family"
YGR152C	8.57849	37.033	-4.31696	2.09e-55	YGR152C RSR1 SGDID:S000003384, Chr VII from 795492-794674, Genome Release 64-1-1, reverse complement, Verified ORF, "GTP-binding protein of the ras superfamily required for bud site selection, morphological changes in response to mating pheromone, and eff
YDL182W	312.592	1328.63	-4.25038	0	YDL182W LYS20 SGDID:S000002341, Chr IV from 133437-134723, Genome Release 64-1-1, Verified ORF, "Homocitrate synthase isozyme, catalyzes the condensation of acetyl-CoA and alpha-ketoglutarate to form homocitrate, which is the first step in the lysine bios
YJR154W	3.34413	13.9557	-4.17317	1.13e-26	YJR154W YJR154W SGDID:S000003915, Chr X from 725784-726824, Genome Release 64-1-1, Uncharacterized ORF, "Putative protein of unknown function; green fluorescent protein (GFP)-fusion protein localizes to the cytoplasm"
YIL026C	6.01242	25.0409	-4.16486	1.1e-149	YIL026C IRR1 SGDID:S000001288, Chr IX from 307929-304477, Genome Release 64-1-1, reverse complement, Verified ORF, "Subunit of the cohesin complex, which is required for sister chromatid cohesion during mitosis and meiosis and interacts with centromeres a
YER091C	222.55	921.514	-4.1407	0	YER091C MET6 SGDID:S000000893, Chr V from 342167-339864, Genome Release 64-1-1, reverse complement, Verified ORF, "Cobalamin-independent methionine synthase, involved in methionine biosynthesis and regeneration; requires a minimum of two glutamates on the
YOR315W	6.32346	25.8302	-4.08482	4.95e-47	YOR315W SFG1 SGDID:S000005842, Chr XV from 904760-905800, Genome Release 64-1-1, Verified ORF, "Nuclear protein, putative transcription factor required for growth of superficial pseudohyphae (which do not invade the agar substrate) but not for invasive ps
YJL200C	33.437	136.202	-4.07338	0	YJL200C ACO2 SGDID:S000003736, Chr X from 58813-56444, Genome Release 64-1-1, reverse complement, Verified ORF, "Putative mitochondrial aconitase isozyme; similarity to Aco1p, an aconitase required for the TCA cycle; expression induced during growth on gl
YLR313C	4.17201	16.9196	-4.05551	7.73e-47	YLR313C SPH1 SGDID:S000004305, Chr XII from 762342-760750, Genome Release 64-1-1, reverse complement, Verified ORF, "Protein involved in shmoo formation and bipolar bud site selection; homologous to Spa2p, localizes to sites of polarized growth in a cell
YMR189W	8.58208	34.7836	-4.05305	6.35e-182	YMR189W GCV2 SGDID:S000004801, Chr XIII from 637500-640604, Genome Release 64-1-1, Verified ORF, "P subunit of the mitochondrial glycine decarboxylase complex, required for the catabolism of glycine to 5,10-methylene-THF; expression is regulated by levels
YGL253W	66.5879	269.223	-4.04312	0	YGL253W HXK2 SGDID:S000003222, Chr VII from 23935-25395, Genome Release 64-1-1, Verified ORF, "Hexokinase isoenzyme 2 that catalyzes phosphorylation of glucose in the cytosol; predominant hexokinase during growth on glucose; functions in the nucleus to re
YFR030W	64.4562	260.594	-4.04297	0	YFR030W MET10 SGDID:S000001926, Chr VI from 213312-216419, Genome Release 64-1-1, Verified ORF, "Subunit alpha of assimilatory sulfite reductase, which converts sulfite into sulfide"
YPR175W	5.16759	20.47	-3.96122	4.75e-71	YPR175W DPB2 SGDID:S000006379, Chr XVI from 888974-891043, Genome Release 64-1-1, Verified ORF, "Second largest subunit of DNA polymerase II (DNA polymerase epsilon), required for normal yeast chromosomal replication; expression peaks at the G1/S phase bo
YMR241W	75.4186	297.421	-3.9436	0	YMR241W YHM2 SGDID:S000004854, Chr XIII from 751961-752905, Genome Release 64-1-1, Verified ORF, "Carrier protein that exports citrate from and imports oxoglutarate into the mitochondrion, causing net export of NADPH reducing equivalents; also associates
YDR042C	2.30928	9.08756	-3.93523	1.67e-10	YDR042C YDR042C SGDID:S000002449, Chr IV from 541203-540601, Genome Release 64-1-1, reverse complement, Uncharacterized ORF, "Putative protein of unknown function; expression is increased in ssu72-ts69 mutant"
YML056C	72.5787	283.76	-3.90969	0	YML056C IMD4 SGDID:S000004520, Chr XIII from 163308-162194,164176-163717, Genome Release 64-1-1, reverse complement, intron sequence removed, Verified ORF, "Inosine monophosphate dehydrogenase, catalyzes the first step of GMP biosynthesis, member of a fou
YDR234W	118.291	457.384	-3.8666	0	YDR234W LYS4 SGDID:S000002642, Chr IV from 931129-933210, Genome Release 64-1-1, Verified ORF, "Homoaconitase, catalyzes the conversion of homocitrate to homoisocitrate, which is a step in the lysine biosynthesis pathway"
YLR040C	6.7515	25.9594	-3.84498	1.36e-29	YLR040C YLR040C SGDID:S000004030, Chr XII from 229582-228908, Genome Release 64-1-1, reverse complement, Uncharacterized ORF, "Putative protein of unknown function; localizes to the cell wall; predicted to be a GPI-attached protein; upregulated by Mcm1p-A
YFR012W	1.66293	6.38232	-3.83799	1.06e-07	YFR012W YFR012W SGDID:S000001908, Chr VI from 167888-168496, Genome Release 64-1-1, Uncharacterized ORF, "Putative protein of unknown function"
YMR232W	0.964678	3.69656	-3.8319	1.5e-13	YMR232W FUS2 SGDID:S000004845, Chr XIII from 736926-738959, Genome Release 64-1-1, Verified ORF, "Cytoplasmic protein localized to the shmoo tip; required for the alignment of parental nuclei before nuclear fusion during mating"
YBR252W	20.5282	78.5002	-3.82401	7.52e-57	YBR252W DUT1 SGDID:S000000456, Chr II from 722611-723054, Genome Release 64-1-1, Verified ORF, "deoxyuridine triphosphate diphosphatase (dUTPase); catalyzes hydrolysis of dUTP to dUMP and PPi, thereby preventing incorporation of uracil into DNA during rep
YLR303W	204.442	774.933	-3.79048	0	YLR303W MET17 SGDID:S000004294, Chr XII from 732542-733876, Genome Release 64-1-1, Verified ORF, "Methionine and cysteine synthase (O-acetyl homoserine-O-acetyl serine sulfhydrylase), required for sulfur amino acid synthesis"
YDR097C	7.01019	26.229	-3.74156	9.11e-153	YDR097C MSH6 SGDID:S000002504, Chr IV from 643837-640109, Genome Release 64-1-1, reverse complement, Verified ORF, "Protein required for mismatch repair in mitosis and meiosis, forms a complex with Msh2p to repair both single-base & insertion-deletion mis
YKL113C	7.93258	29.5579	-3.72614	4.63e-54	YKL113C RAD27 SGDID:S000001596, Chr XI from 225875-224727, Genome Release 64-1-1, reverse complement, Verified ORF, "5' to 3' exonuclease, 5' flap endonuclease, required for Okazaki fragment processing and maturation as well as for long-patch base-excisio
YDL131W	186.92	689.249	-3.68741	0	YDL131W LYS21 SGDID:S000002289, Chr IV from 227393-228715, Genome Release 64-1-1, Verified ORF, "Homocitrate synthase isozyme, catalyzes the condensation of acetyl-CoA and alpha-ketoglutarate to form homocitrate, which is the first step in the lysine bios
YJL074C	2.63945	9.71394	-3.68029	2.64e-56	YJL074C SMC3 SGDID:S000003610, Chr X from 302849-299157, Genome Release 64-1-1, reverse complement, Verified ORF, "Subunit of the multiprotein cohesin complex required for sister chromatid cohesion in mitotic cells; also required, with Rec8p, for cohesion
YJL037W	4.87609	17.8412	-3.65892	6.68e-20	YJL037W IRC18 SGDID:S000003574, Chr X from 376662-377336, Genome Release 64-1-1, Verified ORF, "Putative protein of unknown function; expression induced in respiratory-deficient cells and in carbon-limited chemostat cultures; similar to adjacent ORF, YJL0
YJL196C	99.7936	363.121	-3.63872	0	YJL196C ELO1 SGDID:S000003732, Chr X from 68782-67850, Genome Release 64-1-1, reverse complement, Verified ORF, "Elongase I, medium-chain acyl elongase, catalyzes carboxy-terminal elongation of unsaturated C12-C16 fatty acyl-CoAs to C16-C18 fatty acids"
YBR104W	6.96888	25.23	-3.62038	4.29e-39	YBR104W YMC2 SGDID:S000000308, Chr II from 449667-450656, Genome Release 64-1-1, Verified ORF, "Mitochondrial protein, putative inner membrane transporter with a role in oleate metabolism and glutamate biosynthesis; member of the mitochondrial carrier (MC
YGR014W	66.6369	239.81	-3.59876	0	YGR014W MSB2 SGDID:S000003246, Chr VII from 516943-520863, Genome Release 64-1-1, Verified ORF, "Mucin family member involved in the Cdc42p- and MAP kinase-dependent filamentous growth signaling pathway; also functions as an osmosensor in parallel to the
YJR143C	92.9383	333.402	-3.58735	0	YJR143C PMT4 SGDID:S000003904, Chr X from 700614-698326, Genome Release 64-1-1, reverse complement, Verified ORF, "Protein O-mannosyltransferase, transfers mannose residues from dolichyl phosphate-D-mannose to protein serine/threonine residues; appears to
YLR432W	40.385	144.745	-3.58413	0	YLR432W IMD3 SGDID:S000004424, Chr XII from 1002557-1004128, Genome Release 64-1-1, Verified ORF, "Inosine monophosphate dehydrogenase, catalyzes the first step of GMP biosynthesis, member of a four-gene family in S. cerevisiae, constitutively expressed"
YNL262W	6.15016	21.9657	-3.57156	4.29e-217	YNL262W POL2 SGDID:S000005206, Chr XIV from 148212-154880, Genome Release 64-1-1, Verified ORF, "Catalytic subunit of DNA polymerase (II) epsilon, a chromosomal DNA replication polymerase that exhibits processivity and proofreading exonuclease activity; a
YJL190C	188.275	670.585	-3.56172	0	YJL190C RPS22A SGDID:S000003726, Chr X from 75302-74910, Genome Release 64-1-1, reverse complement, Verified ORF, "Protein component of the small (40S) ribosomal subunit; nearly identical to Rps22Bp and has similarity to E. coli S8 and rat S15a ribosomal
YML022W	51.2872	180.875	-3.52671	8.91e-150	YML022W APT1 SGDID:S000004484, Chr XIII from 228937-229500, Genome Release 64-1-1, Verified ORF, "Adenine phosphoribosyltransferase, catalyzes the formation of AMP from adenine and 5-phosphoribosylpyrophosphate; involved in the salvage pathway of purine n
YPL267W	3.71735	13.0471	-3.5098	1.59e-13	YPL267W ACM1 SGDID:S000006188, Chr XVI from 38169-38798, Genome Release 64-1-1, Verified ORF, "Pseudosubstrate inhibitor of the anaphase-promoting complex/cyclosome (APC/C), that suppresses APC/C [Cdh1]-mediated proteolysis of mitotic cyclins; associates
YBR061C	6.85191	24.0396	-3.50845	3.63e-34	YBR061C TRM7 SGDID:S000000265, Chr II from 365719-364787, Genome Release 64-1-1, reverse complement, Verified ORF, "2'-O-ribose methyltransferase, methylates the 2'-O-ribose of nucleotides at positions 32 and 34 of the tRNA anticodon loop"
YBR070C	20.3893	71.2149	-3.49277	7.51e-75	YBR070C ALG14 SGDID:S000000274, Chr II from 379934-379221, Genome Release 64-1-1, reverse complement, Verified ORF, "Component of UDP-GlcNAc transferase required for the second step of dolichyl-linked oligosaccharide synthesis; anchors the catalytic subun
YHR213W-A	2.97542	10.3475	-3.47764	6.75e-05	YHR213W-A YHR213W-A SGDID:S000028651, Chr VIII from 540549-540782, Genome Release 64-1-1, Uncharacterized ORF, "Putative protein of unknown function; identified by gene-trapping, microarray-based expression analysis, and genome-wide homology searching"
YFL045C	180.95	628.607	-3.47392	0	YFL045C SEC53 SGDID:S000001849, Chr VI from 44392-43628, Genome Release 64-1-1, reverse complement, Verified ORF, "Phosphomannomutase, involved in synthesis of GDP-mannose and dolichol-phosphate-mannose; required for folding and glycosylation of secretory
YCR034W	36.4979	126.766	-3.47324	1.62e-190	YCR034W FEN1 SGDID:S000000630, Chr III from 190592-191635, Genome Release 64-1-1, Verified ORF, "Fatty acid elongase, involved in sphingolipid biosynthesis; acts on fatty acids of up to 24 carbons in length; mutations have regulatory effects on 1,3-beta-g
YIR034C	141.202	490.156	-3.47132	0	YIR034C LYS1 SGDID:S000001473, Chr IX from 420736-419615, Genome Release 64-1-1, reverse complement, Verified ORF, "Saccharopine dehydrogenase (NAD+, L-lysine-forming), catalyzes the conversion of saccharopine to L-lysine, which is the final step in the l
YML027W	32.0303	110.985	-3.46499	1.36e-184	YML027W YOX1 SGDID:S000004489, Chr XIII from 221406-222563, Genome Release 64-1-1, Verified ORF, "Homeodomain-containing transcriptional repressor, binds to Mcm1p and to early cell cycle boxes (ECBs) in the promoters of cell cycle-regulated genes expresse
YGR286C	22.5013	77.6712	-3.45186	5.91e-126	YGR286C BIO2 SGDID:S000003518, Chr VII from 1064940-1063813, Genome Release 64-1-1, reverse complement, Verified ORF, "Biotin synthase, catalyzes the conversion of dethiobiotin to biotin, which is the last step of the biotin biosynthesis pathway; compleme
YOR144C	3.64961	12.5774	-3.44625	4.2e-44	YOR144C ELG1 SGDID:S000005670, Chr XV from 605092-602717, Genome Release 64-1-1, reverse complement, Verified ORF, "Subunit of an alternative replication factor C complex important for DNA replication and genome integrity; suppresses spontaneous DNA damag
YDR321W	28.4995	96.8011	-3.39659	3.99e-156	YDR321W ASP1 SGDID:S000002729, Chr IV from 1108702-1109847, Genome Release 64-1-1, Verified ORF, "Cytosolic L-asparaginase, involved in asparagine catabolism"
YCL064C	1.81178	6.06003	-3.3448	1.38e-10	YCL064C CHA1 SGDID:S000000569, Chr III from 16880-15798, Genome Release 64-1-1, reverse complement, Verified ORF, "Catabolic L-serine (L-threonine) deaminase, catalyzes the degradation of both L-serine and L-threonine; required to use serine or threonine
YPL153C	4.82544	16.0976	-3.33599	5.86e-56	YPL153C RAD53 SGDID:S000006074, Chr XVI from 264192-261727, Genome Release 64-1-1, reverse complement, Verified ORF, "Protein kinase, required for cell-cycle arrest in response to DNA damage; activated by trans autophosphorylation when interacting with hy
YMR199W	26.537	88.4527	-3.33319	2.47e-199	YMR199W CLN1 SGDID:S000004812, Chr XIII from 662644-664284, Genome Release 64-1-1, Verified ORF, "G1 cyclin involved in regulation of the cell cycle; activates Cdc28p kinase to promote the G1 to S phase transition; late G1 specific expression depends on t
YJR137C	57.0521	189.743	-3.32578	0	YJR137C MET5 SGDID:S000003898, Chr X from 683285-678957, Genome Release 64-1-1, reverse complement, Verified ORF, "Sulfite reductase beta subunit, involved in amino acid biosynthesis, transcription repressed by methionine"
YEL047C	94.9654	313.678	-3.30307	0	YEL047C YEL047C SGDID:S000000773, Chr V from 66797-65385, Genome Release 64-1-1, reverse complement, Verified ORF, "Soluble fumarate reductase, required with isoenzyme Osm1p for anaerobic growth; may interact with ribosomes, based on co-purification exper
YOR247W	572.958	1889.61	-3.298	0	YOR247W SRL1 SGDID:S000005773, Chr XV from 797676-798308, Genome Release 64-1-1, Verified ORF, "Mannoprotein that exhibits a tight association with the cell wall, required for cell wall stability in the absence of GPI-anchored mannoproteins; has a high se
YJL173C	21.0985	69.2443	-3.28196	5.55e-36	YJL173C RFA3 SGDID:S000003709, Chr X from 96529-96161, Genome Release 64-1-1, reverse complement, Verified ORF, "Subunit of heterotrimeric Replication Protein A (RPA), which is a highly conserved single-stranded DNA binding protein involved in DNA replica
YDL102W	9.10807	29.6734	-3.25793	2.27e-131	YDL102W POL3 SGDID:S000002260, Chr IV from 276872-280165, Genome Release 64-1-1, Verified ORF, "Catalytic subunit of DNA polymerase delta; required for chromosomal DNA replication during mitosis and meiosis, intragenic recombination, repair of double stra
YCR087C-A	11.3712	36.9623	-3.25051	2.44e-24	YCR087C-A YCR087C-A SGDID:S000007223, Chr III from 264467-264006, Genome Release 64-1-1, reverse complement, Uncharacterized ORF, "Putative protein of unknown function; green fluorescent protein (GFP)-fusion protein localizes to the nucleolus; YCR087C-A i
YOL039W	310.956	1008.38	-3.24285	0	YOL039W RPP2A SGDID:S000005399, Chr XV from 254297-254617, Genome Release 64-1-1, Verified ORF, "Ribosomal protein P2 alpha, a component of the ribosomal stalk, which is involved in the interaction between translational elongation factors and the ribosome
YLR342W	432.232	1400.3	-3.23971	0	YLR342W FKS1 SGDID:S000004334, Chr XII from 809997-815627, Genome Release 64-1-1, Verified ORF, "Catalytic subunit of 1,3-beta-D-glucan synthase, functionally redundant with alternate catalytic subunit Gsc2p; binds to regulatory subunit Rho1p; involved in
YBL081W	35.1069	113.393	-3.22992	2e-166	YBL081W YBL081W SGDID:S000000177, Chr II from 71866-72972, Genome Release 64-1-1, Uncharacterized ORF, "Non-essential protein of unknown function; null mutation results in a decrease in plasma membrane electron transport"
YJL019W	10.1631	32.7456	-3.22201	1.3e-89	YJL019W MPS3 SGDID:S000003556, Chr X from 402897-404945, Genome Release 64-1-1, Verified ORF, "Nuclear envelope protein required for SPB duplication and nuclear fusion; localizes to the SPB half bridge and at telomeres during meiosis; required with Ndj1p
YBL035C	7.23205	23.2251	-3.21141	6.08e-66	YBL035C POL12 SGDID:S000000131, Chr II from 153610-151493, Genome Release 64-1-1, reverse complement, Verified ORF, "B subunit of DNA polymerase alpha-primase complex, required for initiation of DNA replication during mitotic and premeiotic DNA synthesis;
YLR058C	67.2906	215.152	-3.19736	0	YLR058C SHM2 SGDID:S000004048, Chr XII from 259401-257992, Genome Release 64-1-1, reverse complement, Verified ORF, "Cytosolic serine hydroxymethyltransferase, converts serine to glycine plus 5,10 methylenetetrahydrofolate; major isoform involved in gener
YBR189W	162.759	513.216	-3.15322	0	YBR189W RPS9B SGDID:S000000393, Chr II from 604508-604514,604928-605508, Genome Release 64-1-1, intron sequence removed, Verified ORF, "Protein component of the small (40S) ribosomal subunit; nearly identical to Rps9Ap and has similarity to E. coli S4 and
YPL189W	4.4618	14.0668	-3.15272	1.34e-34	YPL189W GUP2 SGDID:S000006110, Chr XVI from 189154-190983, Genome Release 64-1-1, Verified ORF, "Probable membrane protein with a possible role in proton symport of glycerol; member of the MBOAT family of putative membrane-bound O-acyltransferases; Gup1p
YER095W	248.814	779.983	-3.1348	0	YER095W RAD51 SGDID:S000000897, Chr V from 349980-351182, Genome Release 64-1-1, Verified ORF, "Strand exchange protein, forms a helical filament with DNA that searches for homology; involved in the recombinational repair of double-strand breaks in DNA du
YBR115C	57.9185	180.757	-3.12089	0	YBR115C LYS2 SGDID:S000000319, Chr II from 473926-469748, Genome Release 64-1-1, reverse complement, Verified ORF, "Alpha aminoadipate reductase, catalyzes the reduction of alpha-aminoadipate to alpha-aminoadipate 6-semialdehyde, which is the fifth step i
YLL002W	2.89681	9.04017	-3.12073	1.33e-16	YLL002W RTT109 SGDID:S000003925, Chr XII from 146291-147601, Genome Release 64-1-1, Verified ORF, "Histone acetyltransferase critical for cell survival in the presence of DNA damage during S phase; acetylates H3-K56 and H3-K9; involved in non-homologous e
YAR007C	20.454	63.4796	-3.10353	1.07e-149	YAR007C RFA1 SGDID:S000000065, Chr I from 158619-156754, Genome Release 64-1-1, reverse complement, Verified ORF, "Subunit of heterotrimeric Replication Protein A (RPA), which is a highly conserved single-stranded DNA binding protein involved in DNA repli
YKL101W	12.7785	39.5567	-3.09556	5.26e-226	YKL101W HSL1 SGDID:S000001584, Chr XI from 248920-253476, Genome Release 64-1-1, Verified ORF, "Nim1p-related protein kinase that regulates the morphogenesis and septin checkpoints; associates with the assembled septin filament; required along with Hsl7p
YER118C	15.8812	49.1164	-3.09275	2.84e-69	YER118C SHO1 SGDID:S000000920, Chr V from 399055-397952, Genome Release 64-1-1, reverse complement, Verified ORF, "Transmembrane osmosensor involved in activation of the Cdc42p- and MAP kinase-dependent filamentous growth pathway and the high-osmolarity g
YOR254C	29.9318	92.5711	-3.09273	6.97e-231	YOR254C SEC63 SGDID:S000005780, Chr XV from 807023-805032, Genome Release 64-1-1, reverse complement, Verified ORF, "Essential subunit of Sec63 complex (Sec63p, Sec62p, Sec66p and Sec72p); with Sec61 complex, Kar2p/BiP and Lhs1p forms a channel competent
YER096W	9.50047	29.106	-3.06364	7.12e-57	YER096W SHC1 SGDID:S000000898, Chr V from 351698-353236, Genome Release 64-1-1, Verified ORF, "Sporulation-specific activator of Chs3p (chitin synthase III), required for the synthesis of the chitosan layer of ascospores; has similarity to Skt5p, which ac
YHR204W	17.4453	53.1121	-3.0445	1.7e-156	YHR204W MNL1 SGDID:S000001247, Chr VIII from 506319-508709, Genome Release 64-1-1, Verified ORF, "Alpha-1,2-specific exomannosidase of the endoplasmic reticulum; in complex with Pdi1p, generates a Man7GlcNac2 oligosaccharide signal on glycoproteins destin
YOL123W	23.1886	70.5867	-3.04403	8.41e-140	YOL123W HRP1 SGDID:S000005483, Chr XV from 87844-89448, Genome Release 64-1-1, Verified ORF, "Subunit of cleavage factor I, a five-subunit complex required for the cleavage and polyadenylation of pre-mRNA 3' ends; RRM-containing heteronuclear RNA binding
YLR348C	47.0658	142.994	-3.03817	1.27e-157	YLR348C DIC1 SGDID:S000004340, Chr XII from 827873-826977, Genome Release 64-1-1, reverse complement, Verified ORF, "Mitochondrial dicarboxylate carrier, integral membrane protein, catalyzes a dicarboxylate-phosphate exchange across the inner mitochondria
YDR309C	32.1422	97.2372	-3.02522	3.71e-137	YDR309C GIC2 SGDID:S000002717, Chr IV from 1080199-1079048, Genome Release 64-1-1, reverse complement, Verified ORF, "Redundant rho-like GTPase Cdc42p effector; homolog of Gic1p; involved in initiation of budding and cellular polarization; interacts with
YBR187W	63.7459	192.516	-3.02006	2.29e-197	YBR187W GDT1 SGDID:S000000391, Chr II from 602634-603476, Genome Release 64-1-1, Uncharacterized ORF, "Putative protein of unknown function; expression is reduced in a gcr1 null mutant; GFP-fusion protein localizes to the vacuole; expression pattern and p
YLR023C	76.8309	231.644	-3.01498	0	YLR023C IZH3 SGDID:S000004013, Chr XII from 187129-185498, Genome Release 64-1-1, reverse complement, Verified ORF, "Membrane protein involved in zinc ion homeostasis, member of the four-protein IZH family, expression induced by zinc deficiency; deletion
YLR180W	107.586	323.972	-3.0113	0	YLR180W SAM1 SGDID:S000004170, Chr XII from 515262-516410, Genome Release 64-1-1, Verified ORF, "S-adenosylmethionine synthetase, catalyzes transfer of the adenosyl group of ATP to the sulfur atom of methionine; one of two differentially regulated isozyme
YBR243C	30.4024	90.2089	-2.96716	6.67e-145	YBR243C ALG7 SGDID:S000000447, Chr II from 706793-705447, Genome Release 64-1-1, reverse complement, Verified ORF, "UDP-N-acetyl-glucosamine-1-P transferase, transfers Glc-Nac-P from UDP-GlcNac to Dol-P in the ER in the first step of the dolichol pathway
YBL009W	5.67196	16.8159	-2.96475	5.16e-42	YBL009W ALK2 SGDID:S000000105, Chr II from 207194-209224, Genome Release 64-1-1, Verified ORF, "Protein kinase; accumulation and phosphorylation are periodic during the cell cycle; phosphorylated in response to DNA damage; contains characteristic motifs f
YHR089C	46.4985	137.851	-2.96463	4.58e-102	YHR089C GAR1 SGDID:S000001131, Chr VIII from 283298-282681, Genome Release 64-1-1, reverse complement, Verified ORF, "Protein component of the H/ACA snoRNP pseudouridylase complex, involved in the modification and cleavage of the 18S pre-rRNA"
YOL090W	6.73401	19.9409	-2.96123	1.14e-69	YOL090W MSH2 SGDID:S000005450, Chr XV from 147382-150276, Genome Release 64-1-1, Verified ORF, "Protein that forms heterodimers with Msh3p and Msh6p that bind to DNA mismatches to initiate the mismatch repair process; contains a Walker ATP-binding motif r
YDL219W	6.42734	18.989	-2.95441	1.05e-11	YDL219W DTD1 SGDID:S000002378, Chr IV from 65242-65306,65378-65765, Genome Release 64-1-1, intron sequence removed, Verified ORF, "D-Tyr-tRNA(Tyr) deacylase, functions in protein translation, may affect nonsense suppression via alteration of the protein s
YIR026C	5.14455	15.1877	-2.95219	3.38e-21	YIR026C YVH1 SGDID:S000001465, Chr IX from 405967-404873, Genome Release 64-1-1, reverse complement, Verified ORF, "Protein phosphatase involved in vegetative growth at low temperatures, sporulation, and glycogen accumulation; mutants are defective in 60S
YDR281C	6.43	18.8122	-2.92568	2.06e-08	YDR281C PHM6 SGDID:S000002689, Chr IV from 1022321-1022007, Genome Release 64-1-1, reverse complement, Verified ORF, "Protein of unknown function, expression is regulated by phosphate levels"
YOL091W	1.83314	5.36211	-2.92509	5.44e-13	YOL091W SPO21 SGDID:S000005451, Chr XV from 145334-147163, Genome Release 64-1-1, Verified ORF, "Component of the meiotic outer plaque of the spindle pole body, involved in modifying the meiotic outer plaque that is required prior to prospore membrane for
YDR341C	39.1779	114.407	-2.92019	3.85e-242	YDR341C YDR341C SGDID:S000002749, Chr IV from 1153626-1151803, Genome Release 64-1-1, reverse complement, Verified ORF, "Arginyl-tRNA synthetase, proposed to be cytoplasmic but the authentic, non-tagged protein is detected in highly purified mitochondria
YKR079C	3.57089	10.4046	-2.91372	6.76e-32	YKR079C TRZ1 SGDID:S000001787, Chr XI from 589305-586789, Genome Release 64-1-1, reverse complement, Verified ORF, "tRNA 3'-end processing endonuclease tRNase Z; also localized to mitochondria and interacts genetically with Rex2 exonuclease; homolog of th
YLR340W	679.599	1978.19	-2.91082	0	YLR340W RPP0 SGDID:S000004332, Chr XII from 805887-806825, Genome Release 64-1-1, Verified ORF, "Conserved ribosomal protein P0 of the ribosomal stalk, which is involved in interaction between translational elongation factors and the ribosome; similar to
YKL165C	22.5891	65.427	-2.8964	1.71e-207	YKL165C MCD4 SGDID:S000001648, Chr XI from 140691-137932, Genome Release 64-1-1, reverse complement, Verified ORF, "Protein involved in glycosylphosphatidylinositol (GPI) anchor synthesis; multimembrane-spanning protein that localizes to the endoplasmic r
YMR048W	7.29821	21.0392	-2.88278	1.71e-24	YMR048W CSM3 SGDID:S000004651, Chr XIII from 366981-367934, Genome Release 64-1-1, Verified ORF, "Replication fork associated factor, required for stable replication fork pausing; component of the DNA replication checkpoint pathway; required for accurate
YDR508C	1.97004	5.66174	-2.87393	2.17e-14	YDR508C GNP1 SGDID:S000002916, Chr IV from 1468444-1466453, Genome Release 64-1-1, reverse complement, Verified ORF, "High-affinity glutamine permease, also transports Leu, Ser, Thr, Cys, Met and Asn; expression is fully dependent on Grr1p and modulated b
YGR123C	7.63485	21.942	-2.87393	5.62e-40	YGR123C PPT1 SGDID:S000003355, Chr VII from 738203-736662, Genome Release 64-1-1, reverse complement, Verified ORF, "Protein serine/threonine phosphatase with similarity to human phosphatase PP5; present in both the nucleus and cytoplasm; expressed during
YNL312W	31.9557	91.7021	-2.86966	1.14e-86	YNL312W RFA2 SGDID:S000005256, Chr XIV from 48287-48293,48402-49216, Genome Release 64-1-1, intron sequence removed, Verified ORF, "Subunit of heterotrimeric Replication Protein A (RPA), which is a highly conserved single-stranded DNA binding protein invo
YCL024W	3.08956	8.86004	-2.86773	8.05e-33	YCL024W KCC4 SGDID:S000000529, Chr III from 79162-82275, Genome Release 64-1-1, Verified ORF, "Protein kinase of the bud neck involved in the septin checkpoint, associates with septin proteins, negatively regulates Swe1p by phosphorylation, shows structur
YBR156C	2.08268	5.95558	-2.85957	1.13e-15	YBR156C SLI15 SGDID:S000000360, Chr II from 553200-551104, Genome Release 64-1-1, reverse complement, Verified ORF, "Subunit of the conserved chromosomal passenger complex (CPC; Ipl1p-Sli15p-Bir1p-Nbl1p), which regulates kinetochore-microtubule attachment
YDR184C	6.29378	17.9276	-2.84847	2.14e-19	YDR184C ATC1 SGDID:S000002592, Chr IV from 831513-830629, Genome Release 64-1-1, reverse complement, Verified ORF, "Nuclear protein, possibly involved in regulation of cation stress responses and/or in the establishment of bipolar budding pattern"
YGL147C	82.3059	234.409	-2.84802	4.31e-152	YGL147C RPL9A SGDID:S000003115, Chr VII from 228329-227754, Genome Release 64-1-1, reverse complement, Verified ORF, "Protein component of the large (60S) ribosomal subunit, nearly identical to Rpl9Bp and has similarity to E. coli L6 and rat L9 ribosomal
YJR030C	10.6906	30.4357	-2.84695	1.2e-77	YJR030C YJR030C SGDID:S000003791, Chr X from 486196-483959, Genome Release 64-1-1, reverse complement, Uncharacterized ORF, "Putative protein of unknown function; expression repressed in carbon limited vs carbon replete chemostat cultures; YJR030C is a no
YJL194W	9.2357	26.2808	-2.84557	6.66e-47	YJL194W CDC6 SGDID:S000003730, Chr X from 69338-70879, Genome Release 64-1-1, Verified ORF, "Essential ATP-binding protein required for DNA replication, component of the pre-replicative complex (pre-RC) which requires ORC to associate with chromatin and i
YHL015W	305.582	868.732	-2.84288	0	YHL015W RPS20 SGDID:S000001007, Chr VIII from 75412-75777, Genome Release 64-1-1, Verified ORF, "Protein component of the small (40S) ribosomal subunit; overproduction suppresses mutations affecting RNA polymerase III-dependent transcription; has similari
YLR083C	36.5117	103.749	-2.84154	2.37e-232	YLR083C EMP70 SGDID:S000004073, Chr XII from 296094-294091, Genome Release 64-1-1, reverse complement, Verified ORF, "Protein with a role in cellular adhesion, filamentous growth, and endosome-to-vacuole sorting; similar to Tmn2p and Tmn3p; member of Tran
YLR073C	12.911	36.6672	-2.84	2.71e-26	YLR073C RFU1 SGDID:S000004063, Chr XII from 281621-281019, Genome Release 64-1-1, reverse complement, Verified ORF, "Protein that inhibits Doa4p deubiquitinating activity; contributes to ubiquitin homeostasis by regulating the conversion of free ubiquitin
YIL123W	224.387	635.138	-2.83055	0	YIL123W SIM1 SGDID:S000001385, Chr IX from 128151-129581, Genome Release 64-1-1, Verified ORF, "Protein of the SUN family (Sim1p, Uth1p, Nca3p, Sun4p) that may participate in DNA replication, promoter contains SCB regulation box at -300 bp indicating that
YNL313C	6.20131	17.5314	-2.82705	2.74e-54	YNL313C EMW1 SGDID:S000005257, Chr XIV from 48022-45308, Genome Release 64-1-1, reverse complement, Verified ORF, "Essential conserved protein with a role in maintaining cell wall integrity; contains six TPR (tetratricopeptide repeat) domains clustered in
YBR084W	15.6941	44.3506	-2.82593	9.04e-145	YBR084W MIS1 SGDID:S000000288, Chr II from 411054-413981, Genome Release 64-1-1, Verified ORF, "Mitochondrial C1-tetrahydrofolate synthase, involved in interconversion between different oxidation states of tetrahydrofolate (THF); provides activities of fo
YJL216C	12.9418	36.5305	-2.82267	5.69e-72	YJL216C IMA5 SGDID:S000003752, Chr X from 26086-24341, Genome Release 64-1-1, reverse complement, Verified ORF, "Alpha-glucosidase with specificity for isomaltose, maltose, and palatinose; member of the IMA isomaltase family; not required for isomaltose u
YNL112W	17.357	48.9635	-2.82096	4.24e-90	YNL112W DBP2 SGDID:S000005056, Chr XIV from 413639-414911,415914-416281, Genome Release 64-1-1, intron sequence removed, Verified ORF, "Essential ATP-dependent RNA helicase of the DEAD-box protein family, involved in nonsense-mediated mRNA decay and rRNA
YNL263C	70.797	199.18	-2.81339	1.3e-207	YNL263C YIF1 SGDID:S000005207, Chr XIV from 147840-146896, Genome Release 64-1-1, reverse complement, Verified ORF, "Integral membrane protein required for the fusion of ER-derived COPII transport vesicles with the Golgi; interacts with Yip1p and Yos1p; l
YDR523C	1.41802	3.97971	-2.80652	6.08e-08	YDR523C SPS1 SGDID:S000002931, Chr IV from 1487038-1485566, Genome Release 64-1-1, reverse complement, Verified ORF, "Putative protein serine/threonine kinase expressed at the end of meiosis and localized to the prospore membrane, required for correct loc
YBL002W	187.169	524.874	-2.80428	5.49e-228	YBL002W HTB2 SGDID:S000000098, Chr II from 236492-236887, Genome Release 64-1-1, Verified ORF, "Histone H2B, core histone protein required for chromatin assembly and chromosome function; nearly identical to HTB1; Rad6p-Bre1p-Lge1p mediated ubiquitination
YNL082W	3.6693	10.2795	-2.8015	4.15e-31	YNL082W PMS1 SGDID:S000005026, Chr XIV from 473391-476012, Genome Release 64-1-1, Verified ORF, "ATP-binding protein required for mismatch repair in mitosis and meiosis; functions as a heterodimer with Mlh1p, binds double- and single-stranded DNA via its
YLR029C	197.914	553.782	-2.7981	0	YLR029C RPL15A SGDID:S000004019, Chr XII from 202590-201976, Genome Release 64-1-1, reverse complement, Verified ORF, "Protein component of the large (60S) ribosomal subunit, nearly identical to Rpl15Bp and has similarity to rat L15 ribosomal protein; bin
YPR036W-A	814.773	2278.25	-2.79618	0	YPR036W-A YPR036W-A SGDID:S000028425, Chr XVI from 645950-646153, Genome Release 64-1-1, Verified ORF, "Protein of unknown function; transcription is regulated by Pdr1p"
YLR186W	22.3493	62.4593	-2.79468	3.2e-53	YLR186W EMG1 SGDID:S000004176, Chr XII from 523632-524390, Genome Release 64-1-1, Verified ORF, "Member of the alpha/beta knot fold methyltransferase superfamily; required for maturation of 18S rRNA and for 40S ribosome production; interacts with RNA and
YNL069C	405.642	1132.53	-2.79194	0	YNL069C RPL16B SGDID:S000005013, Chr XIV from 494524-493956,495001-494974, Genome Release 64-1-1, reverse complement, intron sequence removed, Verified ORF, "N-terminally acetylated protein component of the large (60S) ribosomal subunit, binds to 5.8 S rR
YLR409C	10.5268	29.3512	-2.78824	3.04e-91	YLR409C UTP21 SGDID:S000004401, Chr XII from 937233-934414, Genome Release 64-1-1, reverse complement, Verified ORF, "Subunit of U3-containing 90S preribosome and Small Subunit (SSU) processome complexes involved in production of 18S rRNA and assembly of
YCL061C	3.67348	10.2422	-2.78815	3.17e-38	YCL061C MRC1 SGDID:S000000566, Chr III from 22106-18816, Genome Release 64-1-1, reverse complement, Verified ORF, "S-phase checkpoint protein required for DNA replication; interacts with and stabilizes Pol2p at stalled replication forks during stress, whe
YLR445W	2.34427	6.51795	-2.78037	1.94e-05	YLR445W YLR445W SGDID:S000004437, Chr XII from 1024189-1024572,1024655-1024837, Genome Release 64-1-1, intron sequence removed, Uncharacterized ORF, "Putative protein of unknown function; transcription is regulated by Ume6p and induced in response to alph
YOR107W	10.9576	30.4205	-2.7762	3.63e-32	YOR107W RGS2 SGDID:S000005633, Chr XV from 521353-522282, Genome Release 64-1-1, Verified ORF, "Negative regulator of glucose-induced cAMP signaling; directly activates the GTPase activity of the heterotrimeric G protein alpha subunit Gpa2p"
YDL103C	18.2294	50.5216	-2.77144	2.04e-79	YDL103C QRI1 SGDID:S000002261, Chr IV from 276581-275148, Genome Release 64-1-1, reverse complement, Verified ORF, "UDP-N-acetylglucosamine pyrophosphorylase, catalyzes the formation of UDP-N-acetylglucosamine (UDP-GlcNAc), which is important in cell wall
YML054C-A	3.18467	8.81641	-2.76839	0.00872718	YML054C-A YML054C-A SGDID:S000028573, Chr XIII from 167781-167623, Genome Release 64-1-1, reverse complement, Uncharacterized ORF, "Putative protein of unknown function"
YML060W	3.52574	9.74652	-2.76439	2.04e-13	YML060W OGG1 SGDID:S000004525, Chr XIII from 151871-153001, Genome Release 64-1-1, Verified ORF, "Mitochondrial glycosylase/lyase that specifically excises 7,8-dihydro-8-oxoguanine residues located opposite cytosine or thymine residues in DNA, repairs oxi
YKL042W	6.95553	19.1389	-2.75161	6.69e-24	YKL042W SPC42 SGDID:S000001525, Chr XI from 358475-359566, Genome Release 64-1-1, Verified ORF, "Central plaque component of spindle pole body (SPB); involved in SPB duplication, may facilitate attachment of the SPB to the nuclear membrane"
YAL012W	279.301	767.796	-2.74899	0	YAL012W CYS3 SGDID:S000000010, Chr I from 130799-131983, Genome Release 64-1-1, Verified ORF, "Cystathionine gamma-lyase, catalyzes one of the two reactions involved in the transsulfuration pathway that yields cysteine from homocysteine with the intermedi
YFL025C	19.2754	52.9751	-2.74833	7.77e-175	YFL025C BST1 SGDID:S000001869, Chr VI from 87234-84145, Genome Release 64-1-1, reverse complement, Verified ORF, "GPI inositol deacylase of the ER that negatively regulates COPII vesicle formation, prevents production of vesicles with defective subunits,
YOR195W	4.36343	11.9634	-2.74174	6.83e-33	YOR195W SLK19 SGDID:S000005721, Chr XV from 712866-715331, Genome Release 64-1-1, Verified ORF, "Kinetochore-associated protein required for normal segregation of chromosomes in meiosis and mitosis; component of the FEAR regulatory network, which promotes
YPL208W	15.86	43.3519	-2.73342	1.58e-81	YPL208W RKM1 SGDID:S000006129, Chr XVI from 157842-159593, Genome Release 64-1-1, Verified ORF, "SET-domain lysine-N-methyltransferase, catalyzes the formation of dimethyllysine residues on the large ribsomal subunit protein L23a (RPL23A and RPL23B)"
YAL007C	50.8902	138.942	-2.73023	4e-96	YAL007C ERP2 SGDID:S000000005, Chr I from 138345-137698, Genome Release 64-1-1, reverse complement, Verified ORF, "Protein that forms a heterotrimeric complex with Erp1p, Emp24p, and Erv25p; member, along with Emp24p and Erv25p, of the p24 family involved
YPL227C	7.43169	20.2885	-2.73	4.19e-23	YPL227C ALG5 SGDID:S000006148, Chr XVI from 121167-120163, Genome Release 64-1-1, reverse complement, Verified ORF, "UDP-glucose:dolichyl-phosphate glucosyltransferase, involved in asparagine-linked glycosylation in the endoplasmic reticulum"
YGL027C	30.4334	82.8189	-2.72132	1.4e-217	YGL027C CWH41 SGDID:S000002995, Chr VII from 446143-443642, Genome Release 64-1-1, reverse complement, Verified ORF, "Processing alpha glucosidase I, ER type II integral membrane N-glycoprotein involved in assembly of cell wall beta 1,6 glucan and asparag
YDL229W	387.194	1053.54	-2.72095	0	YDL229W SSB1 SGDID:S000002388, Chr IV from 44065-45906, Genome Release 64-1-1, Verified ORF, "Cytoplasmic ATPase that is a ribosome-associated molecular chaperone, functions with J-protein partner Zuo1p; may be involved in folding of newly-made polypeptid
YPR183W	136.589	370.503	-2.71254	0	YPR183W DPM1 SGDID:S000006387, Chr XVI from 900755-901558, Genome Release 64-1-1, Verified ORF, "Dolichol phosphate mannose (Dol-P-Man) synthase of the ER membrane, catalyzes the formation of Dol-P-Man from Dol-P and GDP-Man; required for glycosyl phospha
YPL131W	501.478	1358.26	-2.70852	0	YPL131W RPL5 SGDID:S000006052, Chr XVI from 303121-304014, Genome Release 64-1-1, Verified ORF, "Protein component of the large (60S) ribosomal subunit with similarity to E. coli L18 and rat L5 ribosomal proteins; binds 5S rRNA and is required for 60S sub
YJR097W	2.68304	7.24354	-2.69975	2.49e-05	YJR097W JJJ3 SGDID:S000003858, Chr X from 612413-612931, Genome Release 64-1-1, Verified ORF, "Protein of unknown function, contains a J-domain, which is a region with homology to the E. coli DnaJ protein"
YLR383W	4.18185	11.2389	-2.68753	2.86e-40	YLR383W SMC6 SGDID:S000004375, Chr XII from 885288-888632, Genome Release 64-1-1, Verified ORF, "Protein involved in structural maintenance of chromosomes; essential subunit of Mms21-Smc5-Smc6 complex; required for growth, DNA repair, interchromosomal and
YNL248C	16.7875	45.0829	-2.68551	2.54e-59	YNL248C RPA49 SGDID:S000005192, Chr XIV from 182608-181361, Genome Release 64-1-1, reverse complement, Verified ORF, "RNA polymerase I subunit A49"
YMR321C	7.5636	20.2377	-2.67567	4.31e-08	YMR321C YMR321C SGDID:S000004940, Chr XIII from 917896-917579, Genome Release 64-1-1, reverse complement, Uncharacterized ORF, "Putative protein of unknown function; proposed to be a palmitoylated membrane protein"
YNL209W	570.071	1524.65	-2.67449	0	YNL209W SSB2 SGDID:S000005153, Chr XIV from 252059-253900, Genome Release 64-1-1, Verified ORF, "Cytoplasmic ATPase that is a ribosome-associated molecular chaperone, functions with J-protein partner Zuo1p; may be involved in the folding of newly-synthesi
YNL291C	19.9071	53.2342	-2.67413	8.01e-91	YNL291C MID1 SGDID:S000005235, Chr XIV from 85815-84169, Genome Release 64-1-1, reverse complement, Verified ORF, "N-glycosylated integral membrane protein of the ER membrane and plasma membrane, functions as a stretch-activated Ca2+-permeable cation chan
YNL182C	5.16077	13.7522	-2.66476	6.4e-25	YNL182C IPI3 SGDID:S000005126, Chr XIV from 297627-295960, Genome Release 64-1-1, reverse complement, Verified ORF, "Essential component of the Rix1 complex (Rix1p, Ipi1p, Ipi3p) that is required for processing of ITS2 sequences from 35S pre-rRNA; highly
YCR040W	1.67829	4.46513	-2.66053	0.00096353	YCR040W MATALPHA1 SGDID:S000000636, Chr III from 200442-200969, Genome Release 64-1-1, Verified ORF, "Transcriptional co-activator involved in regulation of mating-type-specific gene expression; targets the transcription factor Mcm1p to the promoters of a
YOR369C	389.882	1036.75	-2.65915	0	YOR369C RPS12 SGDID:S000005896, Chr XV from 1028625-1028194, Genome Release 64-1-1, reverse complement, Verified ORF, "Protein component of the small (40S) ribosomal subunit; has similarity to rat ribosomal protein S12"
YLR381W	6.12258	16.2624	-2.65614	8.75e-38	YLR381W CTF3 SGDID:S000004373, Chr XII from 879723-881924, Genome Release 64-1-1, Verified ORF, "Outer kinetochore protein that forms a complex with Mcm16p and Mcm22p; may bind the kinetochore to spindle microtubules"
YER170W	8.21533	21.8034	-2.65399	1.58e-16	YER170W ADK2 SGDID:S000000972, Chr V from 525974-526651, Genome Release 64-1-1, Verified ORF, "Mitochondrial adenylate kinase, catalyzes the reversible synthesis of GTP and AMP from GDP and ADP; may serve as a back-up for synthesizing GTP or ADP depending
YBR275C	5.43695	14.4145	-2.65121	7.22e-85	YBR275C RIF1 SGDID:S000000479, Chr II from 757106-751356, Genome Release 64-1-1, reverse complement, Verified ORF, "Protein that binds to the Rap1p C-terminus and acts synergistically with Rif2p to help control telomere length and establish telomeric sile
YDR064W	474.715	1256.21	-2.64623	0	YDR064W RPS13 SGDID:S000002471, Chr IV from 579458-579478,580018-580452, Genome Release 64-1-1, intron sequence removed, Verified ORF, "Protein component of the small (40S) ribosomal subunit; has similarity to E. coli S15 and rat S13 ribosomal proteins"
YAL040C	119.401	315.778	-2.6447	0	YAL040C CLN3 SGDID:S000000038, Chr I from 67520-65778, Genome Release 64-1-1, reverse complement, Verified ORF, "G1 cyclin involved in cell cycle progression; activates Cdc28p kinase to promote the G1 to S phase transition; plays a role in regulating tran
YHR025W	106.73	282.106	-2.64318	1.85e-303	YHR025W THR1 SGDID:S000001067, Chr VIII from 159438-160511, Genome Release 64-1-1, Verified ORF, "Homoserine kinase, conserved protein required for threonine biosynthesis; expression is regulated by the GCN4-mediated general amino acid control pathway"
YLR042C	2.0838	5.50654	-2.64255	0.000467891	YLR042C YLR042C SGDID:S000004032, Chr XII from 230451-229966, Genome Release 64-1-1, reverse complement, Uncharacterized ORF, "Protein of unknown function; localizes to the cytoplasm; YLL042C is not an essential gene"
YDR113C	7.44651	19.6494	-2.63874	1.12e-23	YDR113C PDS1 SGDID:S000002520, Chr IV from 681617-680496, Genome Release 64-1-1, reverse complement, Verified ORF, "Securin, inhibits anaphase by binding separin Esp1p; blocks cyclin destruction and mitotic exit, essential for meiotic progression and mito
YFL008W	4.83578	12.7506	-2.63673	2.09e-48	YFL008W SMC1 SGDID:S000001886, Chr VI from 119429-123106, Genome Release 64-1-1, Verified ORF, "Subunit of the multiprotein cohesin complex, essential protein involved in chromosome segregation and in double-strand DNA break repair; SMC chromosomal ATPase
YOL120C	372.1	980.426	-2.63485	0	YOL120C RPL18A SGDID:S000005480, Chr XV from 93843-93395,94402-94291, Genome Release 64-1-1, reverse complement, intron sequence removed, Verified ORF, "Protein component of the large (60S) ribosomal subunit, identical to Rpl18Bp and has similarity to rat
YDR503C	26.0086	68.4299	-2.63105	1.02e-57	YDR503C LPP1 SGDID:S000002911, Chr IV from 1455866-1455042, Genome Release 64-1-1, reverse complement, Verified ORF, "Lipid phosphate phosphatase, catalyzes Mg(2+)-independent dephosphorylation of phosphatidic acid (PA), lysophosphatidic acid, and diacylg
YJR010W	37.3756	98.2743	-2.62937	5.33e-151	YJR010W MET3 SGDID:S000003771, Chr X from 456239-457774, Genome Release 64-1-1, Verified ORF, "ATP sulfurylase, catalyzes the primary step of intracellular sulfate activation, essential for assimilatory reduction of sulfate to sulfide, involved in methion
YPR167C	26.7354	70.285	-2.62891	1.89e-56	YPR167C MET16 SGDID:S000006371, Chr XVI from 877632-876847, Genome Release 64-1-1, reverse complement, Verified ORF, "3'-phosphoadenylsulfate reductase, reduces 3'-phosphoadenylyl sulfate to adenosine-3',5'-bisphosphate and free sulfite using reduced thio
YDR465C	9.96174	26.1766	-2.62771	7.72e-34	YDR465C RMT2 SGDID:S000002873, Chr IV from 1394574-1393336, Genome Release 64-1-1, reverse complement, Verified ORF, "Arginine N5 methyltransferase; methylates ribosomal protein Rpl12 (L12) on Arg67"
YGL157W	8.79102	23.0705	-2.62433	1.65e-25	YGL157W ARI1 SGDID:S000003125, Chr VII from 209006-210049, Genome Release 64-1-1, Verified ORF, "NADPH-dependent aldehyde reductase, utilizes aromatic and alophatic aldehyde substrates; member of the short-chain dehydrogenase/reductase superfamily"
YLL022C	11.9157	31.144	-2.61369	3.88e-37	YLL022C HIF1 SGDID:S000003945, Chr XII from 100201-99044, Genome Release 64-1-1, reverse complement, Verified ORF, "Non-essential component of the HAT-B histone acetyltransferase complex (Hat1p-Hat2p-Hif1p), localized to the nucleus; has a role in telomer
YAR002C-A	116.713	304.305	-2.60729	1.29e-197	YAR002C-A ERP1 SGDID:S000002129, Chr I from 154724-154065, Genome Release 64-1-1, reverse complement, Verified ORF, "Protein that forms a heterotrimeric complex with Erp2p, Emp24p, and Erv25p; member, along with Emp24p and Erv25p, of the p24 family involv
YNL175C	6.58021	17.1388	-2.6046	5.6e-22	YNL175C NOP13 SGDID:S000005119, Chr XIV from 308612-307401, Genome Release 64-1-1, reverse complement, Verified ORF, "Nucleolar protein found in preribosomal complexes; contains an RNA recognition motif (RRM)"
YBR073W	4.35609	11.2953	-2.59298	3.14e-33	YBR073W RDH54 SGDID:S000000277, Chr II from 383112-385988, Genome Release 64-1-1, Verified ORF, "DNA-dependent ATPase, stimulates strand exchange by modifying the topology of double-stranded DNA; involved in recombinational repair of DNA double-strand bre
YEL048C	3.86115	9.99507	-2.58862	6.59e-06	YEL048C TCA17 SGDID:S000000774, Chr V from 65167-64709, Genome Release 64-1-1, reverse complement, Verified ORF, "Subunit of TRAPPII, a multimeric GEF involved in intra-Golgi and endosome-to-Golgi transport; promotes association of TRAPPII-specific subuni
YJR043C	4.62844	11.9813	-2.58862	7.82e-14	YJR043C POL32 SGDID:S000003804, Chr X from 517513-516461, Genome Release 64-1-1, reverse complement, Verified ORF, "Third subunit of DNA polymerase delta, involved in chromosomal DNA replication; required for error-prone DNA synthesis in the presence of D
YDL081C	367.152	948.831	-2.5843	1.93e-294	YDL081C RPP1A SGDID:S000002239, Chr IV from 310122-309802, Genome Release 64-1-1, reverse complement, Verified ORF, "Ribosomal stalk protein P1 alpha, involved in the interaction between translational elongation factors and the ribosome; accumulation of P
YHR021C	451.964	1164.08	-2.5756	8.28e-279	YHR021C RPS27B SGDID:S000001063, Chr VIII from 148116-147871,148669-148667, Genome Release 64-1-1, reverse complement, intron sequence removed, Verified ORF, "Protein component of the small (40S) ribosomal subunit; nearly identical to Rps27Ap and has simi
YKR075C	24.1125	62.0636	-2.57391	1.19e-56	YKR075C YKR075C SGDID:S000001783, Chr XI from 580750-579827, Genome Release 64-1-1, reverse complement, Uncharacterized ORF, "Protein of unknown function; similar to YOR062Cp and Reg1p; expression regulated by glucose and Rgt1p; GFP-fusion protein is indu
YPL026C	49.1179	126.424	-2.57389	5.12e-184	YPL026C SKS1 SGDID:S000005947, Chr XVI from 502183-500675, Genome Release 64-1-1, reverse complement, Verified ORF, "Putative serine/threonine protein kinase; involved in the adaptation to low concentrations of glucose independent of the SNF3 regulated pa
YGL031C	136.328	350.725	-2.57264	1.73e-158	YGL031C RPL24A SGDID:S000002999, Chr VII from 437934-437467, Genome Release 64-1-1, reverse complement, Verified ORF, "Ribosomal protein L30 of the large (60S) ribosomal subunit, nearly identical to Rpl24Bp and has similarity to rat L24 ribosomal protein;
YGR034W	266.698	685.307	-2.5696	2.24e-252	YGR034W RPL26B SGDID:S000003266, Chr VII from 555812-555830,556308-556672, Genome Release 64-1-1, intron sequence removed, Verified ORF, "Protein component of the large (60S) ribosomal subunit, nearly identical to Rpl26Ap and has similarity to E. coli L24
YML019W	27.8145	70.926	-2.54997	1.52e-68	YML019W OST6 SGDID:S000004481, Chr XIII from 233457-234455, Genome Release 64-1-1, Verified ORF, "Subunit of the oligosaccharyltransferase complex of the ER lumen, which catalyzes asparagine-linked glycosylation of newly synthesized proteins; similar to a
YCR065W	26.6625	67.9289	-2.54774	4.82e-110	YCR065W HCM1 SGDID:S000000661, Chr III from 229310-231004, Genome Release 64-1-1, Verified ORF, "Forkhead transcription factor that drives S-phase specific expression of genes involved in chromosome segregation, spindle dynamics, and budding; suppressor o
YIL162W	88.7877	226.024	-2.54567	0	YIL162W SUC2 SGDID:S000001424, Chr IX from 37385-38983, Genome Release 64-1-1, Verified ORF, "Invertase, sucrose hydrolyzing enzyme; a secreted, glycosylated form is regulated by glucose repression, and an intracellular, nonglycosylated enzyme is produced
YLR130C	30.276	77.0247	-2.54408	1.71e-93	YLR130C ZRT2 SGDID:S000004120, Chr XII from 404062-402794, Genome Release 64-1-1, reverse complement, Verified ORF, "Low-affinity zinc transporter of the plasma membrane; transcription is induced under low-zinc conditions by the Zap1p transcription factor
YLR065C	25.7355	65.4691	-2.54392	2.51e-35	YLR065C YLR065C SGDID:S000004055, Chr XII from 266918-266373, Genome Release 64-1-1, reverse complement, Uncharacterized ORF, "Putative protein of unknown function; YLR065C is not an essential gene"
YIL159W	2.03931	5.1864	-2.54321	8.26e-22	YIL159W BNR1 SGDID:S000001421, Chr IX from 41825-45952, Genome Release 64-1-1, Verified ORF, "Formin, nucleates the formation of linear actin filaments, involved in cell processes such as budding and mitotic spindle orientation which require the formation
YMR116C	661.832	1682.5	-2.54219	0	YMR116C ASC1 SGDID:S000004722, Chr XIII from 499878-499456,500688-500152, Genome Release 64-1-1, reverse complement, intron sequence removed, Verified ORF, "G-protein beta subunit and guanine nucleotide dissociation inhibitor for Gpa2p; ortholog of RACK1
YKL001C	30.2446	76.6925	-2.53574	2.15e-45	YKL001C MET14 SGDID:S000001484, Chr XI from 439385-438777, Genome Release 64-1-1, reverse complement, Verified ORF, "Adenylylsulfate kinase, required for sulfate assimilation and involved in methionine metabolism"
YPL209C	1.77732	4.50186	-2.53295	4.06e-06	YPL209C IPL1 SGDID:S000006130, Chr XVI from 157593-156490, Genome Release 64-1-1, reverse complement, Verified ORF, "Aurora kinase subunit of the conserved chromosomal passenger complex (CPC; Ipl1p-Sli15p-Bir1p-Nbl1p), involved in regulating kinetochore-m
YMR078C	7.50673	18.9782	-2.52816	4.96e-41	YMR078C CTF18 SGDID:S000004683, Chr XIII from 424728-422503, Genome Release 64-1-1, reverse complement, Verified ORF, "Subunit of a complex with Ctf8p that shares some subunits with Replication Factor C and is required for sister chromatid cohesion; may h
YDR012W	572.855	1445.81	-2.52387	0	YDR012W RPL4B SGDID:S000002419, Chr IV from 471853-472941, Genome Release 64-1-1, Verified ORF, "Protein component of the large (60S) ribosomal subunit, nearly identical to Rpl4Ap and has similarity to E. coli L4 and rat L4 ribosomal proteins"
YNL273W	8.58242	21.6167	-2.51871	5.91e-76	YNL273W TOF1 SGDID:S000005217, Chr XIV from 122883-126599, Genome Release 64-1-1, Verified ORF, "Subunit of a replication-pausing checkpoint complex (Tof1p-Mrc1p-Csm3p) that acts at the stalled replication fork to promote sister chromatid cohesion after D
YMR133W	2.2623	5.69358	-2.51672	2.61e-08	YMR133W REC114 SGDID:S000004740, Chr XIII from 536207-537448,537565-537609, Genome Release 64-1-1, intron sequence removed, Verified ORF, "Protein involved in early stages of meiotic recombination; possibly involved in the coordination of recombination an
YBL039C	16.806	42.2593	-2.51454	1.76e-69	YBL039C URA7 SGDID:S000000135, Chr II from 145728-143989, Genome Release 64-1-1, reverse complement, Verified ORF, "Major CTP synthase isozyme (see also URA8), catalyzes the ATP-dependent transfer of the amide nitrogen from glutamine to UTP, forming CTP,
YGL123W	528.537	1328.68	-2.51388	0	YGL123W RPS2 SGDID:S000003091, Chr VII from 277617-278381, Genome Release 64-1-1, Verified ORF, "Protein component of the small (40S) subunit, essential for control of translational accuracy; phosphorylation by C-terminal domain kinase I (CTDK-I) enhances
YDL164C	10.1864	25.5942	-2.51258	3.64e-55	YDL164C CDC9 SGDID:S000002323, Chr IV from 167254-164987, Genome Release 64-1-1, reverse complement, Verified ORF, "DNA ligase found in the nucleus and mitochondria, an essential enzyme that joins Okazaki fragments during DNA replication; also acts in nuc
YLR264W	313.064	785.863	-2.51023	8.54e-149	YLR264W RPS28B SGDID:S000004254, Chr XII from 673131-673334, Genome Release 64-1-1, Verified ORF, "Protein component of the small (40S) ribosomal subunit; nearly identical to Rps28Ap and has similarity to rat S28 ribosomal protein"
YEL054C	232.846	584.215	-2.50902	3.83e-268	YEL054C RPL12A SGDID:S000000780, Chr V from 53218-52721, Genome Release 64-1-1, reverse complement, Verified ORF, "Protein component of the large (60S) ribosomal subunit, nearly identical to Rpl12Bp; rpl12a rpl12b double mutant exhibits slow growth and sl
YJL080C	48.8904	122.279	-2.50109	0	YJL080C SCP160 SGDID:S000003616, Chr X from 289226-285558, Genome Release 64-1-1, reverse complement, Verified ORF, "Essential RNA-binding G protein effector of mating response pathway, mainly associated with nuclear envelope and ER, interacts in mRNA-dep
YGL200C	199.091	497.88	-2.50077	3.43e-279	YGL200C EMP24 SGDID:S000003168, Chr VII from 123305-122694, Genome Release 64-1-1, reverse complement, Verified ORF, "Component of the p24 complex; binds to GPI anchor proteins and mediates their efficient transport from the ER to the Golgi; integral memb
YKL006W	278.53	695.251	-2.49614	6.28e-265	YKL006W RPL14A SGDID:S000001489, Chr XI from 431906-432034,432433-432720, Genome Release 64-1-1, intron sequence removed, Verified ORF, "N-terminally acetylated protein component of the large (60S) ribosomal subunit, nearly identical to Rpl14Bp and has si
YDL083C	316.33	788.37	-2.49224	0	YDL083C RPS16B SGDID:S000002241, Chr IV from 307333-306926,307789-307766, Genome Release 64-1-1, reverse complement, intron sequence removed, Verified ORF, "Protein component of the small (40S) ribosomal subunit; identical to Rps16Ap and has similarity to
YGR142W	18.2751	45.4247	-2.48561	2.31e-52	YGR142W BTN2 SGDID:S000003374, Chr VII from 772454-773686, Genome Release 64-1-1, Verified ORF, "v-SNARE binding protein that facilitates specific protein retrieval from a late endosome to the Golgi; modulates arginine uptake, possible role in mediating p
YMR272C	600.402	1492.06	-2.48511	0	YMR272C SCS7 SGDID:S000004885, Chr XIII from 810777-809623, Genome Release 64-1-1, reverse complement, Verified ORF, "Sphingolipid alpha-hydroxylase, functions in the alpha-hydroxylation of sphingolipid-associated very long chain fatty acids, has both cyt
YGR109C	4.87313	12.0971	-2.4824	4.1e-14	YGR109C CLB6 SGDID:S000003341, Chr VII from 706501-705359, Genome Release 64-1-1, reverse complement, Verified ORF, "B-type cyclin involved in DNA replication during S phase; activates Cdc28p to promote initiation of DNA synthesis; functions in formation
YBL028C	8.08445	20.0485	-2.47989	2.58e-07	YBL028C YBL028C SGDID:S000000124, Chr II from 167838-167518, Genome Release 64-1-1, reverse complement, Verified ORF, "Protein of unknown function that may interact with ribosomes; green fluorescent protein (GFP)-fusion protein localizes to the nucleolus;
YNL130C	81.9305	202.961	-2.47724	8.52e-217	YNL130C CPT1 SGDID:S000005074, Chr XIV from 380689-379558,380831-380782, Genome Release 64-1-1, reverse complement, intron sequence removed, Verified ORF, "Cholinephosphotransferase, required for phosphatidylcholine biosynthesis and for inositol-dependent
YPR102C	163.965	405.736	-2.47452	2.26e-192	YPR102C RPL11A SGDID:S000006306, Chr XVI from 731748-731224, Genome Release 64-1-1, reverse complement, Verified ORF, "Protein of the large 60S ribosomal subunit, nearly identical to Rpl11Bp but expressed at twice the level; involved in ribosomal assembly
YDR013W	9.48926	23.4753	-2.47388	7.55e-15	YDR013W PSF1 SGDID:S000002420, Chr IV from 473157-473783, Genome Release 64-1-1, Verified ORF, "Subunit of the GINS complex (Sld5p, Psf1p, Psf2p, Psf3p), which is localized to DNA replication origins and implicated in assembly of the DNA replication machi
YER131W	76.4819	188.855	-2.46928	1.72e-62	YER131W RPS26B SGDID:S000000933, Chr V from 423952-424311, Genome Release 64-1-1, Verified ORF, "Protein component of the small (40S) ribosomal subunit; nearly identical to Rps26Ap and has similarity to rat S26 ribosomal protein"
YLR404W	7.67216	18.9373	-2.46832	3.54e-16	YLR404W FLD1 SGDID:S000004396, Chr XII from 928743-929600, Genome Release 64-1-1, Verified ORF, "Seipin protein involved in lipid droplet morphology, number, and size; proposed to be involved in lipid metabolism; related to the human BSCL2 which is associ
YOR341W	44.1103	108.8	-2.46654	0	YOR341W RPA190 SGDID:S000005868, Chr XV from 960987-965981, Genome Release 64-1-1, Verified ORF, "RNA polymerase I largest subunit A190"
YGL061C	6.80595	16.7861	-2.46638	9.12e-13	YGL061C DUO1 SGDID:S000003029, Chr VII from 389711-388968, Genome Release 64-1-1, reverse complement, Verified ORF, "Essential subunit of the Dam1 complex (aka DASH complex), couples kinetochores to the force produced by MT depolymerization thereby aiding
YMR307W	711.319	1753.93	-2.46574	0	YMR307W GAS1 SGDID:S000004924, Chr XIII from 887003-888682, Genome Release 64-1-1, Verified ORF, "Beta-1,3-glucanosyltransferase, required for cell wall assembly and also has a role in transcriptional silencing; localizes to the cell surface via a glycosy
YJR124C	13.956	34.3901	-2.46418	5.32e-43	YJR124C YJR124C SGDID:S000003885, Chr X from 654238-652892, Genome Release 64-1-1, reverse complement, Uncharacterized ORF, "Putative protein of unknown function; expression induced under calcium shortage"
YLR167W	538.493	1326.15	-2.46271	0	YLR167W RPS31 SGDID:S000004157, Chr XII from 498947-499405, Genome Release 64-1-1, Verified ORF, "Fusion protein that is cleaved to yield a ribosomal protein of the small (40S) subunit and ubiquitin; ubiquitin may facilitate assembly of the ribosomal prot
YMR233W	3.16012	7.766	-2.4575	3.59e-06	YMR233W TRI1 SGDID:S000004846, Chr XIII from 739185-739865, Genome Release 64-1-1, Verified ORF, "Non-essential sumoylated protein of unknown function with similarity to components of human SWI/SNF complex including SMRD3; green fluorescent protein (GFP)-
YDR400W	61.6248	151.23	-2.45405	2.59e-138	YDR400W URH1 SGDID:S000002808, Chr IV from 1271063-1272085, Genome Release 64-1-1, Verified ORF, "Uridine nucleosidase (uridine-cytidine N-ribohydrolase), cleaves N-glycosidic bonds in nucleosides; involved in the pyrimidine salvage and nicotinamide ribos
YBR031W	592.384	1452.25	-2.45153	0	YBR031W RPL4A SGDID:S000000235, Chr II from 300166-301254, Genome Release 64-1-1, Verified ORF, "N-terminally acetylated protein component of the large (60S) ribosomal subunit, nearly identical to Rpl4Bp and has similarity to E. coli L4 and rat L4 ribosom
YOR272W	10.8009	26.4457	-2.44847	5.9e-34	YOR272W YTM1 SGDID:S000005798, Chr XV from 832813-834195, Genome Release 64-1-1, Verified ORF, "Constituent of 66S pre-ribosomal particles, forms a complex with Nop7p and Erb1p that is required for maturation of the large ribosomal subunit; has seven C-te
YDR382W	374.83	917.701	-2.44831	3.99e-270	YDR382W RPP2B SGDID:S000002790, Chr IV from 1239492-1239824, Genome Release 64-1-1, Verified ORF, "Ribosomal protein P2 beta, a component of the ribosomal stalk, which is involved in the interaction between translational elongation factors and the ribosom
YJL091C	27.0713	66.1843	-2.44481	2.57e-87	YJL091C GWT1 SGDID:S000003627, Chr X from 262552-261080, Genome Release 64-1-1, reverse complement, Verified ORF, "Protein involved in the inositol acylation of glucosaminyl phosphatidylinositol (GlcN-PI) to form glucosaminyl(acyl)phosphatidylinositol (Gl
YMR274C	10.616	25.9445	-2.44391	2.64e-23	YMR274C RCE1 SGDID:S000004887, Chr XIII from 815311-814364, Genome Release 64-1-1, reverse complement, Verified ORF, "Type II CAAX prenyl protease involved in the proteolysis and maturation of Ras and the a-factor mating pheromone"
YPR174C	12.1649	29.6588	-2.43807	5.88e-19	YPR174C YPR174C SGDID:S000006378, Chr XVI from 888708-888043, Genome Release 64-1-1, reverse complement, Uncharacterized ORF, "Protein of unknown function; green fluorescent protein (GFP)-fusion protein localizes to the nuclear periphery; potential Cdc28p
YBR220C	14.2161	34.5663	-2.43149	2.3e-52	YBR220C YBR220C SGDID:S000000424, Chr II from 664677-662995, Genome Release 64-1-1, reverse complement, Uncharacterized ORF, "Putative protein of unknown function; YBR220C is not an essential gene"
YGL135W	382.095	928.596	-2.43028	0	YGL135W RPL1B SGDID:S000003103, Chr VII from 254641-255294, Genome Release 64-1-1, Verified ORF, "N-terminally acetylated protein component of the large (60S) ribosomal subunit, nearly identical to Rpl1Ap and has similarity to E. coli L1 and rat L10a ribo
YAR035W	6.40927	15.4666	-2.41316	3.83e-29	YAR035W YAT1 SGDID:S000000080, Chr I from 190193-192256, Genome Release 64-1-1, Verified ORF, "Outer mitochondrial carnitine acetyltransferase, minor ethanol-inducible enzyme involved in transport of activated acyl groups from the cytoplasm into the mitoc
YJL025W	5.48969	13.2386	-2.41154	3.13e-19	YJL025W RRN7 SGDID:S000003562, Chr X from 393967-395511, Genome Release 64-1-1, Verified ORF, "Component of the core factor (CF) rDNA transcription factor complex; CF is required for transcription of 35S rRNA genes by RNA polymerase I and is composed of R
YIR035C	65.1156	157.006	-2.41119	1.32e-104	YIR035C YIR035C SGDID:S000001474, Chr IX from 421790-421026, Genome Release 64-1-1, reverse complement, Uncharacterized ORF, "Putative cytoplasmic protein of unknown function"
YFR027W	2.46897	5.95008	-2.40995	8.82e-06	YFR027W ECO1 SGDID:S000001923, Chr VI from 207452-208297, Genome Release 64-1-1, Verified ORF, "Acetyltransferase required for establishment of sister chromatid cohesion; modifies Smc3p at replication forks and Mcd1p in response to ds DNA breaks; has a C2
YHR065C	8.57387	20.6472	-2.40815	2.48e-28	YHR065C RRP3 SGDID:S000001107, Chr VIII from 229037-227532, Genome Release 64-1-1, reverse complement, Verified ORF, "Protein involved in rRNA processing; required for maturation of the 35S primary transcript of pre-rRNA and for cleavage leading to mature
YPL273W	19.351	46.5836	-2.40729	1.07e-40	YPL273W SAM4 SGDID:S000006194, Chr XVI from 25087-26064, Genome Release 64-1-1, Verified ORF, "S-adenosylmethionine-homocysteine methyltransferase, functions along with Mht1p in the conversion of S-adenosylmethionine (AdoMet) to methionine to control the
YDL220C	6.5006	15.6369	-2.40545	8.56e-39	YDL220C CDC13 SGDID:S000002379, Chr IV from 65018-62244, Genome Release 64-1-1, reverse complement, Verified ORF, "Single stranded DNA-binding protein found at TG1-3 telomere G-tails; regulates telomere replication through recruitment of specific sub-comp
YMR290C	15.3443	36.8963	-2.40456	1.56e-49	YMR290C HAS1 SGDID:S000004903, Chr XIII from 851591-850074, Genome Release 64-1-1, reverse complement, Verified ORF, "ATP-dependent RNA helicase; localizes to both the nuclear periphery and nucleolus; highly enriched in nuclear pore complex fractions; con
YNL283C	69.8258	167.725	-2.40205	3.47e-217	YNL283C WSC2 SGDID:S000005227, Chr XIV from 106695-105184, Genome Release 64-1-1, reverse complement, Verified ORF, "Partially redundant sensor-transducer of the stress-activated PKC1-MPK1 signaling pathway involved in maintenance of cell wall integrity a
YPR018W	4.51861	10.8472	-2.40056	1.73e-18	YPR018W RLF2 SGDID:S000006222, Chr XVI from 594476-596296, Genome Release 64-1-1, Verified ORF, "Largest subunit (p90) of the Chromatin Assembly Complex (CAF-1) with Cac2p and Msi1p that assembles newly synthesized histones onto recently replicated DNA; i
YJR063W	25.787	61.8643	-2.39905	1.42e-21	YJR063W RPA12 SGDID:S000003824, Chr X from 555195-555572, Genome Release 64-1-1, Verified ORF, "RNA polymerase I subunit A12.2; contains two zinc binding domains, and the N terminal domain is responsible for anchoring to the RNA pol I complex"
YDL014W	106.972	256.169	-2.39474	9.93e-215	YDL014W NOP1 SGDID:S000002172, Chr IV from 427364-428347, Genome Release 64-1-1, Verified ORF, "Nucleolar protein, component of the small subunit processome complex, which is required for processing of pre-18S rRNA; has similarity to mammalian fibrillarin
YLR048W	402.705	962.999	-2.39132	0	YLR048W RPS0B SGDID:S000004038, Chr XII from 242232-242321,242681-243349, Genome Release 64-1-1, intron sequence removed, Verified ORF, "Protein component of the small (40S) ribosomal subunit, nearly identical to Rps0Ap; required for maturation of 18S rRN
YBR023C	30.3268	72.3528	-2.38578	3.71e-214	YBR023C CHS3 SGDID:S000000227, Chr II from 287925-284428, Genome Release 64-1-1, reverse complement, Verified ORF, "Chitin synthase III, catalyzes the transfer of N-acetylglucosamine (GlcNAc) to chitin; required for synthesis of the majority of cell wall
YLR106C	10.0315	23.9123	-2.38371	7.92e-297	YLR106C MDN1 SGDID:S000004096, Chr XII from 363738-349006, Genome Release 64-1-1, reverse complement, Verified ORF, "Huge dynein-related AAA-type ATPase (midasin), forms extended pre-60S particle with the Rix1 complex (Rix1p-Ipi1p-Ipi3p); acts in removal
YLR435W	6.96454	16.5998	-2.38348	3.34e-10	YLR435W TSR2 SGDID:S000004427, Chr XII from 1006378-1006995, Genome Release 64-1-1, Verified ORF, "Protein with a potential role in pre-rRNA processing"
YBR160W	26.2496	62.511	-2.38141	9.15e-49	YBR160W CDC28 SGDID:S000000364, Chr II from 560078-560974, Genome Release 64-1-1, Verified ORF, "Catalytic subunit of the main cell cycle cyclin-dependent kinase (CDK); alternately associates with G1 cyclins (CLNs) and G2/M cyclins (CLBs) which direct the
YMR049C	10.7842	25.6557	-2.379	8.54e-54	YMR049C ERB1 SGDID:S000004652, Chr XIII from 370517-368094, Genome Release 64-1-1, reverse complement, Verified ORF, "Constituent of 66S pre-ribosomal particles, forms a complex with Nop7p and Ytm1p that is required for maturation of the large ribosomal s
YNL178W	345.017	817.061	-2.36818	0	YNL178W RPS3 SGDID:S000005122, Chr XIV from 302680-303402, Genome Release 64-1-1, Verified ORF, "Protein component of the small (40S) ribosomal subunit, has apurinic/apyrimidinic (AP) endonuclease activity; essential for viability; has similarity to E. co
YIL018W	618.971	1462.36	-2.36257	0	YIL018W RPL2B SGDID:S000001280, Chr IX from 316768-316771,317172-317932, Genome Release 64-1-1, intron sequence removed, Verified ORF, "Protein component of the large (60S) ribosomal subunit, identical to Rpl2Ap and has similarity to E. coli L2 and rat L8
YOR298W	2.5494	6.01787	-2.36051	1.04e-08	YOR298W MUM3 SGDID:S000005824, Chr XV from 875599-877038, Genome Release 64-1-1, Verified ORF, "Protein of unknown function involved in the organization of the outer spore wall layers; has similarity to the tafazzins superfamily of acyltransferases"
YGR189C	215.927	509.414	-2.3592	0	YGR189C CRH1 SGDID:S000003421, Chr VII from 878192-876669, Genome Release 64-1-1, reverse complement, Verified ORF, "Chitin transglycosylase that functions in the transfer of chitin to beta(1-6) and beta(1-3) glucans in the cell wall; similar and function
YNL298W	17.5195	41.2949	-2.35708	1.26e-87	YNL298W CLA4 SGDID:S000005242, Chr XIV from 68915-71443, Genome Release 64-1-1, Verified ORF, "Cdc42p-activated signal transducing kinase of the PAK (p21-activated kinase) family, along with Ste20p and Skm1p; involved in septin ring assembly, vacuole inhe
YGL030W	606.481	1428.46	-2.35532	0	YGL030W RPL30 SGDID:S000002998, Chr VII from 439091-439093,439324-439638, Genome Release 64-1-1, intron sequence removed, Verified ORF, "Protein component of the large (60S) ribosomal subunit, has similarity to rat L30 ribosomal protein; involved in pre-r
YKR057W	153.923	362.279	-2.35364	3.37e-80	YKR057W RPS21A SGDID:S000001765, Chr XI from 551657-551680,552003-552242, Genome Release 64-1-1, intron sequence removed, Verified ORF, "Protein component of the small (40S) ribosomal subunit; nearly identical to Rps21Bp and has similarity to rat S21 ribo
YOL094C	9.63756	22.6817	-2.35347	8.69e-20	YOL094C RFC4 SGDID:S000005454, Chr XV from 142555-141584, Genome Release 64-1-1, reverse complement, Verified ORF, "Subunit of heteropentameric Replication factor C (RF-C), which is a DNA binding protein and ATPase that acts as a clamp loader of the proli
YHR128W	34.2242	80.4557	-2.35084	1.2e-44	YHR128W FUR1 SGDID:S000001170, Chr VIII from 362115-362765, Genome Release 64-1-1, Verified ORF, "Uracil phosphoribosyltransferase, synthesizes UMP from uracil; involved in the pyrimidine salvage pathway"
YPR096C	2.50675	5.88819	-2.34894	0.00972959	YPR096C YPR096C SGDID:S000006300, Chr XVI from 725144-724842, Genome Release 64-1-1, reverse complement, Verified ORF, "Protein of unknown function that may interact with ribosomes, based on co-purification experiments"
YPL220W	317.251	744.845	-2.34781	0	YPL220W RPL1A SGDID:S000006141, Chr XVI from 135790-136443, Genome Release 64-1-1, Verified ORF, "N-terminally acetylated protein component of the large (60S) ribosomal subunit, nearly identical to Rpl1Bp and has similarity to E. coli L1 and rat L10a ribo
YGL117W	14.8324	34.8137	-2.34714	2.1e-24	YGL117W YGL117W SGDID:S000003085, Chr VII from 288512-289309, Genome Release 64-1-1, Uncharacterized ORF, "Putative protein of unknown function"
YJR024C	31.9491	74.9885	-2.34713	9.29e-47	YJR024C MDE1 SGDID:S000003785, Chr X from 470964-470230, Genome Release 64-1-1, reverse complement, Verified ORF, "5'-methylthioribulose-1-phosphate dehydratase; acts in the methionine salvage pathway; potential Smt3p sumoylation substrate; expression dow
YPR010C	48.6456	114.171	-2.347	0	YPR010C RPA135 SGDID:S000006214, Chr XVI from 581196-577585, Genome Release 64-1-1, reverse complement, Verified ORF, "RNA polymerase I second largest subunit A135"
YDR534C	3.70918	8.67247	-2.33811	8.68e-13	YDR534C FIT1 SGDID:S000002942, Chr IV from 1504900-1503314, Genome Release 64-1-1, reverse complement, Verified ORF, "Mannoprotein that is incorporated into the cell wall via a glycosylphosphatidylinositol (GPI) anchor, involved in the retention of sidero
YBR021W	29.3848	68.6097	-2.33487	3.68e-107	YBR021W FUR4 SGDID:S000000225, Chr II from 281443-283344, Genome Release 64-1-1, Verified ORF, "Uracil permease, localized to the plasma membrane; expression is tightly regulated by uracil levels and environmental cues"
YNL233W	9.66323	22.5477	-2.33335	1.54e-50	YNL233W BNI4 SGDID:S000005177, Chr XIV from 211922-214600, Genome Release 64-1-1, Verified ORF, "Targeting subunit for Glc7p protein phosphatase, localized to the bud neck, required for localization of chitin synthase III to the bud neck via interaction w
YML018C	53.9242	125.712	-2.33127	2.09e-121	YML018C YML018C SGDID:S000004480, Chr XIII from 235952-234771, Genome Release 64-1-1, reverse complement, Uncharacterized ORF, "Putative protein of unknown function; green fluorescent protein (GFP)-fusion protein localizes to the membrane of the vacuole;
YLL034C	4.35565	10.1382	-2.3276	3.35e-22	YLL034C RIX7 SGDID:S000003957, Chr XII from 73146-70633, Genome Release 64-1-1, reverse complement, Verified ORF, "Putative ATPase of the AAA family, required for export of pre-ribosomal large subunits from the nucleus; distributed between the nucleolus,
YDR440W	4.30654	10.0186	-2.32638	9.75e-16	YDR440W DOT1 SGDID:S000002848, Chr IV from 1342493-1344241, Genome Release 64-1-1, Verified ORF, "Nucleosomal histone H3-Lys79 methylase; methylation is required for telomeric silencing, meiotic checkpoint control, and DNA damage response"
YPL250C	61.9093	143.871	-2.32389	3.76e-49	YPL250C ICY2 SGDID:S000006171, Chr XVI from 74719-74309, Genome Release 64-1-1, reverse complement, Verified ORF, "Protein of unknown function; mobilized into polysomes upon a shift from a fermentable to nonfermentable carbon source; potential Cdc28p subs
YJL073W	22.2742	51.7179	-2.32187	6.52e-82	YJL073W JEM1 SGDID:S000003609, Chr X from 303181-305118, Genome Release 64-1-1, Verified ORF, "DnaJ-like chaperone required for nuclear membrane fusion during mating, localizes to the ER membrane; exhibits genetic interactions with KAR2"
YDL085C-A	11.0079	25.549	-2.32097	1.07e-05	YDL085C-A YDL085C-A SGDID:S000007588, Chr IV from 302670-302464, Genome Release 64-1-1, reverse complement, Uncharacterized ORF, "Putative protein of unknown function; green fluorescent protein (GFP)-fusion protein localizes to the cytoplasm and nucleus"
YJL060W	60.0239	139.274	-2.32031	4.2e-150	YJL060W BNA3 SGDID:S000003596, Chr X from 323386-324720, Genome Release 64-1-1, Verified ORF, "Kynurenine aminotransferase, catalyzes formation of kynurenic acid from kynurenine; potential Cdc28p substrate"
YLR406C	37.0148	85.7034	-2.31538	4.67e-25	YLR406C RPL31B SGDID:S000004398, Chr XII from 931349-931065,931755-931699, Genome Release 64-1-1, reverse complement, intron sequence removed, Verified ORF, "Protein component of the large (60S) ribosomal subunit, nearly identical to Rpl31Ap and has simil
YHR142W	35.3416	81.809	-2.31481	1.21e-63	YHR142W CHS7 SGDID:S000001184, Chr VIII from 383538-384488, Genome Release 64-1-1, Verified ORF, "Protein of unknown function, involved in chitin biosynthesis by regulating Chs3p export from the ER"
YLR060W	63.1184	145.861	-2.31092	3.79e-208	YLR060W FRS1 SGDID:S000004050, Chr XII from 260979-262766, Genome Release 64-1-1, Verified ORF, "Beta subunit of cytoplasmic phenylalanyl-tRNA synthetase, forms a tetramer with Frs2p to generate active enzyme; able to hydrolyze mis-aminoacylated tRNA-Phe,
YCR057C	8.79102	20.2741	-2.30623	3.68e-46	YCR057C PWP2 SGDID:S000000653, Chr III from 223228-220457, Genome Release 64-1-1, reverse complement, Verified ORF, "Conserved 90S pre-ribosomal component essential for proper endonucleolytic cleavage of the 35 S rRNA precursor at A0, A1, and A2 sites; co
YLR020C	30.4147	70.1417	-2.30618	2.72e-91	YLR020C YEH2 SGDID:S000004010, Chr XII from 183405-181789, Genome Release 64-1-1, reverse complement, Verified ORF, "Steryl ester hydrolase, catalyzes steryl ester hydrolysis at the plasma membrane; involved in sterol metabolism"
YJR078W	11.8505	27.3213	-2.30551	3.98e-31	YJR078W BNA2 SGDID:S000003839, Chr X from 578860-580221, Genome Release 64-1-1, Verified ORF, "Putative tryptophan 2,3-dioxygenase or indoleamine 2,3-dioxygenase, required for de novo biosynthesis of NAD from tryptophan via kynurenine; interacts genetical
YNL206C	12.8164	29.5304	-2.30411	1.3e-33	YNL206C RTT106 SGDID:S000005150, Chr XIV from 258155-256788, Genome Release 64-1-1, reverse complement, Verified ORF, "Histone chaperone, involved in regulation of chromatin structure in both transcribed and silenced chromosomal regions; affects transcrip
YLL045C	290.863	669.996	-2.30347	0	YLL045C RPL8B SGDID:S000003968, Chr XII from 48629-47859, Genome Release 64-1-1, reverse complement, Verified ORF, "Ribosomal protein L4 of the large (60S) ribosomal subunit, nearly identical to Rpl8Ap and has similarity to rat L7a ribosomal protein; muta
YJR070C	169.176	389.609	-2.30298	3.39e-301	YJR070C LIA1 SGDID:S000003831, Chr X from 570598-569621, Genome Release 64-1-1, reverse complement, Verified ORF, "Deoxyhypusine hydroxylase, a HEAT-repeat containing metalloenzyme that catalyzes hypusine formation; binds to and is required for the modifi
YPL198W	175.935	405.025	-2.30212	1.31e-235	YPL198W RPL7B SGDID:S000006119, Chr XVI from 173152-173162,173572-173665,174073-174702, Genome Release 64-1-1, intron sequence removed, Verified ORF, "Protein component of the large (60S) ribosomal subunit, nearly identical to Rpl7Ap and has similarity to
YNL141W	47.7747	109.921	-2.30082	6e-92	YNL141W AAH1 SGDID:S000005085, Chr XIV from 359596-360639, Genome Release 64-1-1, Verified ORF, "Adenine deaminase (adenine aminohydrolase), converts adenine to hypoxanthine; involved in purine salvage; transcriptionally regulated by nutrient levels and g
YPL207W	20.9684	48.2407	-2.30064	5.52e-94	YPL207W TYW1 SGDID:S000006128, Chr XVI from 159909-162341, Genome Release 64-1-1, Verified ORF, "Protein required for the synthesis of wybutosine, a modified guanosine found at the 3'-position adjacent to the anticodon of phenylalanine tRNA which supports
YDL018C	19.3247	44.4526	-2.3003	2.01e-25	YDL018C ERP3 SGDID:S000002176, Chr IV from 423510-422833, Genome Release 64-1-1, reverse complement, Verified ORF, "Protein with similarity to Emp24p and Erv25p, member of the p24 family involved in ER to Golgi transport"
YDL082W	139.461	320.398	-2.29741	2.77e-152	YDL082W RPL13A SGDID:S000002240, Chr IV from 308424-308427,308793-309388, Genome Release 64-1-1, intron sequence removed, Verified ORF, "Protein component of the large (60S) ribosomal subunit, nearly identical to Rpl13Bp; not essential for viability; has
YKL114C	9.9759	22.9133	-2.29687	1.53e-21	YKL114C APN1 SGDID:S000001597, Chr XI from 224455-223352, Genome Release 64-1-1, reverse complement, Verified ORF, "Major apurinic/apyrimidinic endonuclease, 3'-repair diesterase involved in repair of DNA damage by oxidation and alkylating agents; also fu
YHR014W	2.31216	5.30988	-2.2965	4.37e-05	YHR014W SPO13 SGDID:S000001056, Chr VIII from 132047-132922, Genome Release 64-1-1, Verified ORF, "Meiosis-specific protein, involved in maintaining sister chromatid cohesion during meiosis I as well as promoting proper attachment of kinetochores to the s
YOL121C	159.33	365.173	-2.29194	1.29e-125	YOL121C RPS19A SGDID:S000005481, Chr XV from 92440-92026,92850-92831, Genome Release 64-1-1, reverse complement, intron sequence removed, Verified ORF, "Protein component of the small (40S) ribosomal subunit, required for assembly and maturation of pre-40
YFL065C	8.19357	18.765	-2.29021	5.33e-06	YFL065C YFL065C SGDID:S000001829, Chr VI from 3338-3030, Genome Release 64-1-1, reverse complement, Uncharacterized ORF, "Putative protein of unknown function; induced by treatment with 8-methoxypsoralen and UVA irradiation"
YER060W	46.8633	107.001	-2.28325	3.45e-133	YER060W FCY21 SGDID:S000000862, Chr V from 274567-276153, Genome Release 64-1-1, Verified ORF, "Putative purine-cytosine permease, very similar to Fcy2p but cannot substitute for its function"
YIL069C	188.8	431.038	-2.28304	7.68e-138	YIL069C RPS24B SGDID:S000001331, Chr IX from 231957-231553,232369-232367, Genome Release 64-1-1, reverse complement, intron sequence removed, Verified ORF, "Protein component of the small (40S) ribosomal subunit; identical to Rps24Ap and has similarity to
YDL156W	6.25289	14.2544	-2.27966	5.64e-19	YDL156W YDL156W SGDID:S000002315, Chr IV from 174918-176486, Genome Release 64-1-1, Uncharacterized ORF, "Putative protein of unknown function; protein sequence contains three WD domains (WD-40 repeat); green fluorescent protein (GFP)-fusion protein local
YOL146W	7.7902	17.7541	-2.27903	1.34e-09	YOL146W PSF3 SGDID:S000005506, Chr XV from 48864-49448, Genome Release 64-1-1, Verified ORF, "Subunit of the GINS complex (Sld5p, Psf1p, Psf2p, Psf3p), which is localized to DNA replication origins and implicated in assembly of the DNA replication machine
YGL174W	7.58596	17.2621	-2.27553	2.85e-12	YGL174W BUD13 SGDID:S000003142, Chr VII from 174545-175345, Genome Release 64-1-1, Verified ORF, "Subunit of the RES complex, which is required for nuclear pre-mRNA retention and splicing; involved in bud-site selection; diploid mutants display a unipolar
YDR087C	11.0408	25.122	-2.27539	7.11e-18	YDR087C RRP1 SGDID:S000002494, Chr IV from 618306-617470, Genome Release 64-1-1, reverse complement, Verified ORF, "Essential evolutionarily conserved nucleolar protein necessary for biogenesis of 60S ribosomal subunits and processing of pre-rRNAs to matu
YLR367W	210.34	476.511	-2.26543	1.68e-144	YLR367W RPS22B SGDID:S000004359, Chr XII from 856442-856574,857058-857317, Genome Release 64-1-1, intron sequence removed, Verified ORF, "Protein component of the small (40S) ribosomal subunit; nearly identical to Rps22Ap and has similarity to E. coli S8
YMR280C	10.9906	24.8387	-2.25999	6.61e-83	YMR280C CAT8 SGDID:S000004893, Chr XIII from 831329-827028, Genome Release 64-1-1, reverse complement, Verified ORF, "Zinc cluster transcriptional activator necessary for derepression of a variety of genes under non-fermentative growth conditions, active
YPR120C	5.95209	13.4452	-2.25891	5.22e-15	YPR120C CLB5 SGDID:S000006324, Chr XVI from 775182-773875, Genome Release 64-1-1, reverse complement, Verified ORF, "B-type cyclin involved in DNA replication during S phase; activates Cdc28p to promote initiation of DNA synthesis; functions in formation
YPR135W	7.47995	16.8909	-2.25816	1.97e-37	YPR135W CTF4 SGDID:S000006339, Chr XVI from 799234-802017, Genome Release 64-1-1, Verified ORF, "Chromatin-associated protein, required for sister chromatid cohesion; interacts with DNA polymerase alpha (Pol1p) and may link DNA synthesis to sister chromat
YMR229C	13.5372	30.5579	-2.25734	7.69e-122	YMR229C RRP5 SGDID:S000004842, Chr XIII from 731123-725934, Genome Release 64-1-1, reverse complement, Verified ORF, "RNA binding protein with preference for single stranded tracts of U's involved in synthesis of both 18S and 5.8S rRNAs; component of both
YDR180W	5.56412	12.5532	-2.2561	2.28e-44	YDR180W SCC2 SGDID:S000002588, Chr IV from 821295-825776, Genome Release 64-1-1, Verified ORF, "Subunit of cohesin loading factor (Scc2p-Scc4p), a complex required for loading of cohesin complexes onto chromosomes; involved in establishing sister chromati
YMR292W	24.5896	55.4673	-2.25572	3.32e-19	YMR292W GOT1 SGDID:S000004906, Chr XIII from 854795-854816,854899-855293, Genome Release 64-1-1, intron sequence removed, Verified ORF, "Homodimeric protein that is packaged into COPII vesicles and cycles between the ER and Golgi; involved in secretory tr
YEL042W	87.2395	196.762	-2.25543	4.27e-233	YEL042W GDA1 SGDID:S000000768, Chr V from 73771-75327, Genome Release 64-1-1, Verified ORF, "Guanosine diphosphatase located in the Golgi, involved in the transport of GDP-mannose into the Golgi lumen by converting GDP to GMP after mannose is transferred
YGL076C	232.083	523.446	-2.25543	3.41e-292	YGL076C RPL7A SGDID:S000003044, Chr VII from 364964-364335,365526-365433,365996-365986, Genome Release 64-1-1, reverse complement, intron sequence removed, Verified ORF, "Protein component of the large (60S) ribosomal subunit, nearly identical to Rpl7Bp a
YDL130W	447.208	1008.58	-2.25528	3.5e-246	YDL130W RPP1B SGDID:S000002288, Chr IV from 229906-230019,230321-230527, Genome Release 64-1-1, intron sequence removed, Verified ORF, "Ribosomal protein P1 beta, component of the ribosomal stalk, which is involved in interaction of translational elongati
YHR172W	3.73832	8.42879	-2.2547	1.93e-17	YHR172W SPC97 SGDID:S000001215, Chr VIII from 448335-450806, Genome Release 64-1-1, Verified ORF, "Component of the microtubule-nucleating Tub4p (gamma-tubulin) complex; interacts with Spc110p at the spindle pole body (SPB) inner plaque and with Spc72p at
YJL097W	71.5218	161.148	-2.25313	2.55e-81	YJL097W PHS1 SGDID:S000003633, Chr X from 245591-246244, Genome Release 64-1-1, Verified ORF, "Essential 3-hydroxyacyl-CoA dehydratase of the ER membrane, involved in elongation of very long-chain fatty acids; evolutionarily conserved, similar to mammalia
YGR085C	144.796	325.875	-2.25059	1.6e-130	YGR085C RPL11B SGDID:S000003317, Chr VII from 648907-648383, Genome Release 64-1-1, reverse complement, Verified ORF, "Protein component of the large (60S) ribosomal subunit, nearly identical to Rpl11Ap; involved in ribosomal assembly; depletion causes de
YDL093W	42.8491	96.4343	-2.25055	1.09e-163	YDL093W PMT5 SGDID:S000002251, Chr IV from 289909-292140, Genome Release 64-1-1, Verified ORF, "Protein O-mannosyltransferase, transfers mannose residues from dolichyl phosphate-D-mannose to protein serine/threonine residues; acts in a complex with Pmt3p,
YML080W	6.76743	15.2283	-2.25024	2.89e-16	YML080W DUS1 SGDID:S000004545, Chr XIII from 108806-110077, Genome Release 64-1-1, Verified ORF, "Dihydrouridine synthase, member of a widespread family of conserved proteins including Smm1p, Dus3p, and Dus4p; modifies pre-tRNA(Phe) at U17"
YOR167C	285.45	641.559	-2.24754	4.8e-100	YOR167C RPS28A SGDID:S000005693, Chr XV from 649007-648804, Genome Release 64-1-1, reverse complement, Verified ORF, "Protein component of the small (40S) ribosomal subunit; nearly identical to Rps28Bp and has similarity to rat S28 ribosomal protein"
YLR441C	207.358	465.03	-2.24264	2.15e-268	YLR441C RPS1A SGDID:S000004433, Chr XII from 1018908-1018141, Genome Release 64-1-1, reverse complement, Verified ORF, "Ribosomal protein 10 (rp10) of the small (40S) subunit; nearly identical to Rps1Bp and has similarity to rat S3a ribosomal protein"
YLR342W-A	8.00286	17.9437	-2.24217	0.00106962	YLR342W-A YLR342W-A SGDID:S000028571, Chr XII from 815810-815983, Genome Release 64-1-1, Uncharacterized ORF, "Putative protein of unknown function"
YNL166C	8.74012	19.5839	-2.24069	2.03e-21	YNL166C BNI5 SGDID:S000005110, Chr XIV from 323565-322219, Genome Release 64-1-1, reverse complement, Verified ORF, "Protein involved in organization of septins at the mother-bud neck, may interact directly with the Cdc11p septin, localizes to bud neck in
YCL059C	12.1133	27.1357	-2.24015	5.6e-21	YCL059C KRR1 SGDID:S000000564, Chr III from 23379-22429, Genome Release 64-1-1, reverse complement, Verified ORF, "Essential nucleolar protein required for the synthesis of 18S rRNA and for the assembly of 40S ribosomal subunit"
YKL045W	12.9622	29.0287	-2.23949	3.87e-36	YKL045W PRI2 SGDID:S000001528, Chr XI from 353493-355079, Genome Release 64-1-1, Verified ORF, "Subunit of DNA primase, which is required for DNA synthesis and double-strand break repair"
YJL187C	16.9302	37.8944	-2.23827	3.1e-71	YJL187C SWE1 SGDID:S000003723, Chr X from 79262-76803, Genome Release 64-1-1, reverse complement, Verified ORF, "Protein kinase that regulates the G2/M transition by inhibition of Cdc28p kinase activity; localizes to the nucleus and to the daughter side o
YOR096W	213.857	478.056	-2.23541	4.89e-205	YOR096W RPS7A SGDID:S000005622, Chr XV from 505794-505937,506339-506767, Genome Release 64-1-1, intron sequence removed, Verified ORF, "Protein component of the small (40S) ribosomal subunit, nearly identical to Rps7Bp; interacts with Kti11p; deletion cau
YDR331W	26.0146	58.0994	-2.23334	4.63e-55	YDR331W GPI8 SGDID:S000002739, Chr IV from 1129588-1130823, Genome Release 64-1-1, Verified ORF, "ER membrane glycoprotein subunit of the glycosylphosphatidylinositol transamidase complex that adds glycosylphosphatidylinositol (GPI) anchors to newly synth
YMR117C	4.53518	10.1235	-2.23222	2.61e-06	YMR117C SPC24 SGDID:S000004723, Chr XIII from 501891-501250, Genome Release 64-1-1, reverse complement, Verified ORF, "Component of the evolutionarily conserved kinetochore-associated Ndc80 complex (Ndc80p-Nuf2p-Spc24p-Spc25p); involved in chromosome segr
YJR041C	5.63822	12.563	-2.22818	1.79e-34	YJR041C URB2 SGDID:S000003802, Chr X from 513763-510239, Genome Release 64-1-1, reverse complement, Verified ORF, "Nucleolar protein required for normal metabolism of the rRNA primary transcript, proposed to be involved in ribosome biogenesis"
YPR159W	223.626	498.23	-2.22796	0	YPR159W KRE6 SGDID:S000006363, Chr XVI from 857583-859745, Genome Release 64-1-1, Verified ORF, "Type II integral membrane protein required for beta-1,6 glucan biosynthesis; putative beta-glucan synthase; localizes to the ER, plasma membrane, sites of pol
YGR159C	73.0566	162.7	-2.22704	4.95e-151	YGR159C NSR1 SGDID:S000003391, Chr VII from 807656-806412, Genome Release 64-1-1, reverse complement, Verified ORF, "Nucleolar protein that binds nuclear localization sequences, required for pre-rRNA processing and ribosome biogenesis"
YNL309W	12.3283	27.4449	-2.22617	2.66e-27	YNL309W STB1 SGDID:S000005253, Chr XIV from 52662-53924, Genome Release 64-1-1, Verified ORF, "Protein with a role in regulation of MBF-specific transcription at Start, phosphorylated by Cln-Cdc28p kinases in vitro; unphosphorylated form binds Swi6p and b
YFR018C	35.4153	78.773	-2.22427	4.43e-65	YFR018C YFR018C SGDID:S000001914, Chr VI from 184222-183131, Genome Release 64-1-1, reverse complement, Uncharacterized ORF, "Putative protein of unknown function"
YHR010W	254.413	565.716	-2.22361	1.55e-172	YHR010W RPL27A SGDID:S000001052, Chr VIII from 126521-126551,127113-127492, Genome Release 64-1-1, intron sequence removed, Verified ORF, "Protein component of the large (60S) ribosomal subunit, nearly identical to Rpl27Bp and has similarity to rat L27 ri
YGR214W	245.843	546.603	-2.22338	3.52e-306	YGR214W RPS0A SGDID:S000003446, Chr VII from 920575-920664,921120-921788, Genome Release 64-1-1, intron sequence removed, Verified ORF, "Protein component of the small (40S) ribosomal subunit, nearly identical to Rps0Bp; required for maturation of 18S rRN
YLR032W	6.05904	13.4699	-2.2231	1.57e-36	YLR032W RAD5 SGDID:S000004022, Chr XII from 204991-208500, Genome Release 64-1-1, Verified ORF, "DNA helicase proposed to promote replication fork regression during postreplication repair by template switching; RING finger containing ubiquitin ligase; sti
YER187W	50.9632	113.228	-2.22175	3.43e-37	YER187W YER187W SGDID:S000000989, Chr V from 566230-566655, Genome Release 64-1-1, Uncharacterized ORF, "Putative protein of unknown function; induced in respiratory-deficient cells"
YHR088W	7.27041	16.1449	-2.22063	3.83e-12	YHR088W RPF1 SGDID:S000001130, Chr VIII from 281495-282382, Genome Release 64-1-1, Verified ORF, "Nucleolar protein involved in the assembly and export of the large ribosomal subunit; constituent of 66S pre-ribosomal particles; contains a sigma(70)-like m
YER110C	49.9052	110.735	-2.21891	2.97e-272	YER110C KAP123 SGDID:S000000912, Chr V from 382103-378762, Genome Release 64-1-1, reverse complement, Verified ORF, "Karyopherin beta, mediates nuclear import of ribosomal proteins prior to assembly into ribosomes and import of histones H3 and H4; localiz
YPL241C	8.86292	19.6604	-2.21827	2.95e-13	YPL241C CIN2 SGDID:S000006162, Chr XVI from 96153-95372,96258-96234, Genome Release 64-1-1, reverse complement, intron sequence removed, Verified ORF, "GTPase-activating protein (GAP) for Cin4p; tubulin folding factor C involved in beta-tubulin (Tub2p) fo
YDR472W	18.2011	40.3102	-2.21471	8.38e-27	YDR472W TRS31 SGDID:S000002880, Chr IV from 1403322-1404173, Genome Release 64-1-1, Verified ORF, "One of 10 subunits of the transport protein particle (TRAPP) complex of the cis-Golgi which mediates vesicle docking and fusion; involved in endoplasmic ret
YDR091C	60.8702	134.796	-2.21448	3.83e-181	YDR091C RLI1 SGDID:S000002498, Chr IV from 628534-626708, Genome Release 64-1-1, reverse complement, Verified ORF, "Essential iron-sulfur protein required for ribosome biogenesis and translation initiation and termination; facilitates binding of a multifa
YHL036W	26.1899	57.9331	-2.21204	5.82e-71	YHL036W MUP3 SGDID:S000001028, Chr VIII from 26241-27881, Genome Release 64-1-1, Verified ORF, "Low affinity methionine permease, similar to Mup1p"
YPL211W	17.7366	39.2114	-2.21076	2.99e-17	YPL211W NIP7 SGDID:S000006132, Chr XVI from 153495-154040, Genome Release 64-1-1, Verified ORF, "Nucleolar protein required for 60S ribosome subunit biogenesis, constituent of 66S pre-ribosomal particles; physically interacts with Nop8p and the exosome su
YFR031C-A	379.027	836.588	-2.2072	0	YFR031C-A RPL2A SGDID:S000002104, Chr VI from 221267-220507,221418-221415, Genome Release 64-1-1, reverse complement, intron sequence removed, Verified ORF, "Protein component of the large (60S) ribosomal subunit, identical to Rpl2Bp and has similarity to
YMR079W	81.6268	180.083	-2.20618	5.91e-121	YMR079W SEC14 SGDID:S000004684, Chr XIII from 424989-424997,425154-426059, Genome Release 64-1-1, intron sequence removed, Verified ORF, "Phosphatidylinositol/phosphatidylcholine transfer protein; involved in regulating PtdIns, PtdCho, and ceramide metabo
YOL033W	7.18997	15.8604	-2.20591	3.34e-20	YOL033W MSE1 SGDID:S000005393, Chr XV from 263475-265085, Genome Release 64-1-1, Verified ORF, "Mitochondrial glutamyl-tRNA synthetase, predicted to be palmitoylated"
YEL022W	7.89024	17.3844	-2.20328	9.32e-57	YEL022W GEA2 SGDID:S000000748, Chr V from 111421-115800, Genome Release 64-1-1, Verified ORF, "Guanine nucleotide exchange factor for ADP ribosylation factors (ARFs), involved in vesicular transport between the Golgi and ER, Golgi organization, and actin
YOR108W	26.2249	57.7505	-2.20213	2.34e-77	YOR108W LEU9 SGDID:S000005634, Chr XV from 523027-524841, Genome Release 64-1-1, Verified ORF, "Alpha-isopropylmalate synthase II (2-isopropylmalate synthase), catalyzes the first step in the leucine biosynthesis pathway; the minor isozyme, responsible fo
YDR380W	6.73425	14.8276	-2.20182	4.03e-22	YDR380W ARO10 SGDID:S000002788, Chr IV from 1234218-1236125, Genome Release 64-1-1, Verified ORF, "Phenylpyruvate decarboxylase, catalyzes decarboxylation of phenylpyruvate to phenylacetaldehyde, which is the first specific step in the Ehrlich pathway"
YNL104C	294.528	648.354	-2.20133	0	YNL104C LEU4 SGDID:S000005048, Chr XIV from 426754-424895, Genome Release 64-1-1, reverse complement, Verified ORF, "Alpha-isopropylmalate synthase (2-isopropylmalate synthase); the main isozyme responsible for the first step in the leucine biosynthesis p
YHR094C	26.4932	58.2878	-2.20011	1.21e-73	YHR094C HXT1 SGDID:S000001136, Chr VIII from 292625-290913, Genome Release 64-1-1, reverse complement, Verified ORF, "Low-affinity glucose transporter of the major facilitator superfamily, expression is induced by Hxk2p in the presence of glucose and repr
YLL021W	6.47192	14.2321	-2.19905	7.9e-47	YLL021W SPA2 SGDID:S000003944, Chr XII from 100947-105347, Genome Release 64-1-1, Verified ORF, "Component of the polarisome, which functions in actin cytoskeletal organization during polarized growth; acts as a scaffold for Mkk1p and Mpk1p cell wall inte
YCL066W	2.63731	5.7926	-2.19641	0.00151597	YCL066W HMLALPHA1 SGDID:S000000571, Chr III from 13282-13809, Genome Release 64-1-1, Verified ORF, "Silenced copy of ALPHA1 at HML, encoding a transcriptional coactivator involved in the regulation of mating-type alpha-specific gene expression"
YPR110C	28.3824	62.3279	-2.196	7.73e-47	YPR110C RPC40 SGDID:S000006314, Chr XVI from 746835-745828, Genome Release 64-1-1, reverse complement, Verified ORF, "RNA polymerase subunit AC40, common to RNA polymerase I and III"
YML109W	6.93586	15.2033	-2.19198	1.71e-32	YML109W ZDS2 SGDID:S000004577, Chr XIII from 51640-54468, Genome Release 64-1-1, Verified ORF, "Protein with a role in regulating Swe1p-dependent polarized growth; interacts with Cdc55p; interacts with silencing proteins at the telomere; implicated in the
YML061C	8.53751	18.6957	-2.18983	3.64e-36	YML061C PIF1 SGDID:S000004526, Chr XIII from 151532-148953, Genome Release 64-1-1, reverse complement, Verified ORF, "DNA helicase; exists in a nuclear form that acts as a catalytic inhibitor of telomerase; and as a mitochondrial form involved in repair a
YML055W	15.5586	34.0544	-2.18878	1.09e-14	YML055W SPC2 SGDID:S000004519, Chr XIII from 164790-165326, Genome Release 64-1-1, Verified ORF, "Subunit of signal peptidase complex (Spc1p, Spc2p, Spc3p, Sec11p), which catalyzes cleavage of N-terminal signal sequences of proteins targeted to the secret
YJL118W	26.5649	58.0225	-2.18418	6.49e-29	YJL118W YJL118W SGDID:S000003654, Chr X from 191639-192298, Genome Release 64-1-1, Verified ORF, "Putative protein of unknown function; may interact with ribosomes, based on co-purification experiments; YJL18W is a non-essential gene; deletion enhances th
YKL068W-A	49.9419	108.886	-2.18026	6.06e-20	YKL068W-A YKL068W-A SGDID:S000028524, Chr XI from 309206-309442, Genome Release 64-1-1, Uncharacterized ORF, "Putative protein of unknown function; identified by homology to <i>Ashbya gossypii</i>"
YOR375C	163.733	356.824	-2.1793	0	YOR375C GDH1 SGDID:S000005902, Chr XV from 1043042-1041678, Genome Release 64-1-1, reverse complement, Verified ORF, "NADP(+)-dependent glutamate dehydrogenase, synthesizes glutamate from ammonia and alpha-ketoglutarate; rate of alpha-ketoglutarate utiliz
YHR127W	9.5116	20.7172	-2.1781	2.53e-12	YHR127W YHR127W SGDID:S000001169, Chr VIII from 360913-361644, Genome Release 64-1-1, Verified ORF, "Protein of unknown function; localizes to the nucleus; required for asymmetric localization of Kar9p during mitosis"
YER086W	123.044	267.868	-2.17702	0	YER086W ILV1 SGDID:S000000888, Chr V from 328477-330207, Genome Release 64-1-1, Verified ORF, "Threonine deaminase, catalyzes the first step in isoleucine biosynthesis; expression is under general amino acid control; ILV1 locus exhibits highly positioned
YGR208W	9.25609	20.1433	-2.17622	7.53e-15	YGR208W SER2 SGDID:S000003440, Chr VII from 911883-912812, Genome Release 64-1-1, Verified ORF, "Phosphoserine phosphatase of the phosphoglycerate pathway, involved in serine and glycine biosynthesis, expression is regulated by the available nitrogen sour
YKL049C	5.77914	12.559	-2.17316	1.29e-07	YKL049C CSE4 SGDID:S000001532, Chr XI from 346764-346075, Genome Release 64-1-1, reverse complement, Verified ORF, "Centromere protein that resembles histone H3, required for proper kinetochore function; homolog of human CENP-A; levels are regulated by E3
YJL208C	11.1246	24.1358	-2.16958	2.07e-18	YJL208C NUC1 SGDID:S000003744, Chr X from 41183-40194, Genome Release 64-1-1, reverse complement, Verified ORF, "Major mitochondrial nuclease, has RNAse and DNA endo- and exonucleolytic activities; has roles in mitochondrial recombination, apoptosis and m
YBR191W	272.445	591.013	-2.16929	4.68e-201	YBR191W RPL21A SGDID:S000000395, Chr II from 606270-606280,606669-607140, Genome Release 64-1-1, intron sequence removed, Verified ORF, "Protein component of the large (60S) ribosomal subunit, nearly identical to Rpl21Bp and has similarity to rat L21 ribo
YLR264C-A	116.853	253.241	-2.16717	2.12e-22	YLR264C-A YLR264C-A SGDID:S000028808, Chr XII from 673944-673828, Genome Release 64-1-1, reverse complement, Uncharacterized ORF, "Putative protein of unknown function"
YOL136C	121.926	264.213	-2.167	1.71e-221	YOL136C PFK27 SGDID:S000005496, Chr XV from 68754-67561, Genome Release 64-1-1, reverse complement, Verified ORF, "6-phosphofructo-2-kinase, catalyzes synthesis of fructose-2,6-bisphosphate; inhibited by phosphoenolpyruvate and sn-glycerol 3-phosphate, ex
YEL055C	14.6637	31.7451	-2.16487	1.31e-69	YEL055C POL5 SGDID:S000000781, Chr V from 51539-48471, Genome Release 64-1-1, reverse complement, Verified ORF, "DNA Polymerase phi; has sequence similarity to the human MybBP1A and weak sequence similarity to B-type DNA polymerases, not required for chro
YPL144W	18.8328	40.7685	-2.16475	2.41e-14	YPL144W POC4 SGDID:S000006065, Chr XVI from 280480-280926, Genome Release 64-1-1, Verified ORF, "Component of a heterodimeric Poc4p-Irc25p chaperone involved in assembly of alpha subunits into the 20S proteasome; may regulate formation of proteasome isofo
YNL132W	10.5991	22.9073	-2.16125	3.48e-52	YNL132W KRE33 SGDID:S000005076, Chr XIV from 375321-378491, Genome Release 64-1-1, Verified ORF, "Essential protein, required for biogenesis of the small ribosomal subunit; heterozygous mutant shows haploinsufficiency in K1 killer toxin resistance"
YDR354W	35.1641	75.7599	-2.15447	1.81e-61	YDR354W TRP4 SGDID:S000002762, Chr IV from 1184747-1185889, Genome Release 64-1-1, Verified ORF, "Anthranilate phosphoribosyl transferase of the tryptophan biosynthetic pathway, catalyzes the phosphoribosylation of anthranilate, subject to the general con
YAL025C	9.34655	20.1326	-2.15401	1.96e-14	YAL025C MAK16 SGDID:S000000023, Chr I from 101145-100225, Genome Release 64-1-1, reverse complement, Verified ORF, "Essential nuclear protein, constituent of 66S pre-ribosomal particles; required for maturation of 25S and 5.8S rRNAs; required for maintena
YJL177W	195.588	421.117	-2.15308	1.92e-162	YJL177W RPL17B SGDID:S000003713, Chr X from 90786-91094,91412-91657, Genome Release 64-1-1, intron sequence removed, Verified ORF, "Protein component of the large (60S) ribosomal subunit, nearly identical to Rpl17Ap and has similarity to E. coli L22 and r
YAL024C	4.62814	9.95418	-2.15079	3.26e-31	YAL024C LTE1 SGDID:S000000022, Chr I from 105872-101565, Genome Release 64-1-1, reverse complement, Verified ORF, "Protein similar to GDP/GTP exchange factors but without detectable GEF activity; required for asymmetric localization of Bfa1p at daughter-d
YML096W	8.54367	18.3726	-2.15043	1.26e-21	YML096W YML096W SGDID:S000004562, Chr XIII from 79909-81486, Genome Release 64-1-1, Uncharacterized ORF, "Putative protein of unknown function with similarity to asparagine synthetases; green fluorescent protein (GFP)-fusion protein localizes to the cytop
5207	11.4665	24.6563	-2.15028	2.53e-13	[NODE_2475_length_336740_cov_11.112692;3759;4448;+;AUGUSTUS;]
YOR166C	11.1698	24.0159	-2.15008	1.97e-24	YOR166C SWT1 SGDID:S000005692, Chr XV from 648502-647126, Genome Release 64-1-1, reverse complement, Verified ORF, "RNA endoribonuclease involved in perinuclear mRNP quality control via the turnover of aberrant, unprocessed pre-mRNAs; interacts with subun
YGR173W	8.00483	17.2104	-2.15	9.77e-15	YGR173W RBG2 SGDID:S000003405, Chr VII from 843854-844960, Genome Release 64-1-1, Verified ORF, "Protein with a role in translation; forms a complex with Gir2p; has similarity to mammalian developmentally regulated GTP-binding protein"
YJL193W	12.8266	27.5113	-2.14486	1.9e-24	YJL193W YJL193W SGDID:S000003729, Chr X from 71366-72574, Genome Release 64-1-1, Uncharacterized ORF, "Putative protein of unknown function, predicted to encode a triose phosphate transporter subfamily member based on phylogenetic analysis; similar to YOR
YOR222W	37.9498	81.3722	-2.14421	4.33e-53	YOR222W ODC2 SGDID:S000005748, Chr XV from 758330-759253, Genome Release 64-1-1, Verified ORF, "Mitochondrial inner membrane transporter, exports 2-oxoadipate and 2-oxoglutarate from the mitochondrial matrix to the cytosol for use in lysine and glutamate
YJR094W-A	147.235	315.167	-2.14057	1.45e-61	YJR094W-A RPL43B SGDID:S000003855, Chr X from 608305-608306,608582-608858, Genome Release 64-1-1, intron sequence removed, Verified ORF, "Protein component of the large (60S) ribosomal subunit, identical to Rpl43Ap and has similarity to rat L37a ribosomal
YEL064C	20.5721	44.0246	-2.14001	5.95e-45	YEL064C AVT2 SGDID:S000000790, Chr V from 31239-29797, Genome Release 64-1-1, reverse complement, Verified ORF, "Putative transporter, member of a family of seven S. cerevisiae genes (AVT1-7) related to vesicular GABA-glycine transporters"
YNL191W	28.2295	60.3962	-2.13947	7.74e-46	YNL191W DUG3 SGDID:S000005135, Chr XIV from 280432-281505, Genome Release 64-1-1, Verified ORF, "Probable glutamine amidotransferase, forms a complex with Dug1p and Dug2p to degrade glutathione (GSH) and other peptides containing a gamma-glu-X bond in an
YDR345C	1277.2	2732.31	-2.1393	0	YDR345C HXT3 SGDID:S000002753, Chr IV from 1164660-1162957, Genome Release 64-1-1, reverse complement, Verified ORF, "Low affinity glucose transporter of the major facilitator superfamily, expression is induced in low or high glucose conditions"
YOR084W	21.751	46.5299	-2.13921	1.5e-38	YOR084W LPX1 SGDID:S000005610, Chr XV from 480587-481750, Genome Release 64-1-1, Verified ORF, "Oleic acid-inducible, peroxisomal matrix localized lipase; transcriptionally activated by Yrm1p along with genes involved in multidrug resistance; peroxisomal
YOR079C	10.3476	22.1189	-2.13757	8.49e-16	YOR079C ATX2 SGDID:S000005605, Chr XV from 474416-473475, Genome Release 64-1-1, reverse complement, Verified ORF, "Golgi membrane protein involved in manganese homeostasis; overproduction suppresses the sod1 (copper, zinc superoxide dismutase) null mutat
YIL110W	9.20964	19.6662	-2.1354	9.09e-17	YIL110W HPM1 SGDID:S000001372, Chr IX from 156045-157178, Genome Release 64-1-1, Verified ORF, "AdoMet-dependent methyltransferase involved in a novel 3-methylhistidine modification of ribosomal protein Rpl3p; seven beta-strand MTase family member; null m
YPR060C	11.9038	25.3717	-2.1314	7.67e-15	YPR060C ARO7 SGDID:S000006264, Chr XVI from 675631-674861, Genome Release 64-1-1, reverse complement, Verified ORF, "Chorismate mutase, catalyzes the conversion of chorismate to prephenate to initiate the tyrosine/phenylalanine-specific branch of aromatic
YOR184W	71.0208	151.198	-2.12892	2.22e-122	YOR184W SER1 SGDID:S000005710, Chr XV from 679357-680544, Genome Release 64-1-1, Verified ORF, "3-phosphoserine aminotransferase, catalyzes the formation of phosphoserine from 3-phosphohydroxypyruvate, required for serine and glycine biosynthesis; regulat
YML063W	224.171	477.226	-2.12885	1.37e-247	YML063W RPS1B SGDID:S000004528, Chr XIII from 146482-147249, Genome Release 64-1-1, Verified ORF, "Ribosomal protein 10 (rp10) of the small (40S) subunit; nearly identical to Rps1Ap and has similarity to rat S3a ribosomal protein"
YKL092C	3.01679	6.41991	-2.12806	5.78e-16	YKL092C BUD2 SGDID:S000001575, Chr XI from 269459-266145, Genome Release 64-1-1, reverse complement, Verified ORF, "GTPase activating factor for Rsr1p/Bud1p required for both axial and bipolar budding patterns; mutants exhibit random budding in all cell t
YHR143W-A	44.8714	95.4283	-2.12671	2.69e-15	YHR143W-A RPC10 SGDID:S000001185, Chr VIII from 387233-387445, Genome Release 64-1-1, Verified ORF, "RNA polymerase subunit ABC10-alpha, found in RNA polymerase complexes I, II, and III"
YGR260W	76.7037	162.889	-2.12362	2.83e-176	YGR260W TNA1 SGDID:S000003492, Chr VII from 1012485-1014089, Genome Release 64-1-1, Verified ORF, "High affinity nicotinic acid plasma membrane permease, responsible for uptake of low levels of nicotinic acid; expression of the gene increases in the absen
YBR014C	26.5799	56.4305	-2.12305	8.27e-25	YBR014C GRX7 SGDID:S000000218, Chr II from 267336-266725, Genome Release 64-1-1, reverse complement, Verified ORF, "Cis-golgi localized monothiol glutaredoxin; more similar in activity to dithiol than other monothiol glutaredoxins; involved in the oxidati
YPL024W	18.1342	38.4418	-2.11985	2.7e-20	YPL024W RMI1 SGDID:S000005945, Chr XVI from 503517-504242, Genome Release 64-1-1, Verified ORF, "Subunit of the RecQ (Sgs1p) - Topo III (Top3p) complex; stimulates superhelical relaxing and ssDNA binding activities of Top3p; involved in response to DNA da
YHR144C	8.35849	17.7109	-2.11891	1.07e-12	YHR144C DCD1 SGDID:S000001187, Chr VIII from 388726-387788, Genome Release 64-1-1, reverse complement, Verified ORF, "Deoxycytidine monophosphate (dCMP) deaminase required for dCTP and dTTP synthesis; expression is NOT cell cycle regulated"
YOL077C	15.6071	33.0231	-2.11591	6.7e-21	YOL077C BRX1 SGDID:S000005437, Chr XV from 186723-185848, Genome Release 64-1-1, reverse complement, Verified ORF, "Nucleolar protein, constituent of 66S pre-ribosomal particles; depletion leads to defects in rRNA processing and a block in the assembly of
YKL014C	4.47072	9.44648	-2.11297	7.66e-35	YKL014C URB1 SGDID:S000001497, Chr XI from 416913-411619, Genome Release 64-1-1, reverse complement, Verified ORF, "Nucleolar protein required for the normal accumulation of 25S and 5.8S rRNAs, associated with the 27SA2 pre-ribosomal particle; proposed to
YDR297W	919.772	1943.3	-2.1128	0	YDR297W SUR2 SGDID:S000002705, Chr IV from 1056551-1057600, Genome Release 64-1-1, Verified ORF, "Sphinganine C4-hydroxylase, catalyses the conversion of sphinganine to phytosphingosine in sphingolipid biosyntheis"
YER053C-A	113.265	239.224	-2.11207	1.01e-19	YER053C-A YER053C-A SGDID:S000007523, Chr V from 261046-260933, Genome Release 64-1-1, reverse complement, Uncharacterized ORF, "Putative protein of unknown function; green fluorescent protein (GFP)-fusion protein localizes to the endoplasmic reticulum"
YIL039W	26.974	56.9524	-2.11138	3.04e-55	YIL039W TED1 SGDID:S000001301, Chr IX from 278426-279847, Genome Release 64-1-1, Verified ORF, "Conserved phosphoesterase domain-containing protein that acts together with Emp24p/Erv25p in cargo exit from the ER; deletion confers sensitivity to 4-(N-(S-gl
YGR027C	511.008	1078.93	-2.11137	3.05e-234	YGR027C RPS25A SGDID:S000003259, Chr VII from 534458-534132, Genome Release 64-1-1, reverse complement, Verified ORF, "Protein component of the small (40S) ribosomal subunit; nearly identical to Rps25Bp and has similarity to rat S25 ribosomal protein"
YKL089W	4.41149	9.30678	-2.10967	9.69e-12	YKL089W MIF2 SGDID:S000001572, Chr XI from 273394-275043, Genome Release 64-1-1, Verified ORF, "Kinetochore protein with homology to human CENP-C, required for structural integrity of the spindle during anaphase spindle elongation, interacts with histones
YOR095C	4.31744	9.10266	-2.10834	3.85e-06	YOR095C RKI1 SGDID:S000005621, Chr XV from 504328-503552, Genome Release 64-1-1, reverse complement, Verified ORF, "Ribose-5-phosphate ketol-isomerase, catalyzes the interconversion of ribose 5-phosphate and ribulose 5-phosphate in the pentose phosphate p
YDL061C	338.316	712.456	-2.10589	1.01e-81	YDL061C RPS29B SGDID:S000002219, Chr IV from 340798-340628, Genome Release 64-1-1, reverse complement, Verified ORF, "Protein component of the small (40S) ribosomal subunit; nearly identical to Rps29Ap and has similarity to rat S29 and E. coli S14 ribosom
YDR101C	15.8771	33.4326	-2.10571	7.07e-41	YDR101C ARX1 SGDID:S000002508, Chr IV from 657467-655686, Genome Release 64-1-1, reverse complement, Verified ORF, "Shuttling pre-60S factor; involved in the biogenesis of ribosomal large subunit biogenesis; interacts directly with Alb1; responsible for T
YGR040W	13.1508	27.6862	-2.10529	7.95e-22	YGR040W KSS1 SGDID:S000003272, Chr VII from 575398-576504, Genome Release 64-1-1, Verified ORF, "Mitogen-activated protein kinase (MAPK) involved in signal transduction pathways that control filamentous growth and pheromone response; the KSS1 gene is nonf
YGL062W	105.779	222.682	-2.10517	0	YGL062W PYC1 SGDID:S000003030, Chr VII from 385196-388732, Genome Release 64-1-1, Verified ORF, "Pyruvate carboxylase isoform, cytoplasmic enzyme that converts pyruvate to oxaloacetate; highly similar to isoform Pyc2p but differentially regulated; mutatio
YDR261C	83.3445	175.424	-2.10481	9.99e-196	YDR261C EXG2 SGDID:S000002669, Chr IV from 979209-977521, Genome Release 64-1-1, reverse complement, Verified ORF, "Exo-1,3-beta-glucanase, involved in cell wall beta-glucan assembly; may be anchored to the plasma membrane via a glycosylphosphatidylinosit
YMR177W	14.6161	30.7163	-2.10153	1.56e-32	YMR177W MMT1 SGDID:S000004789, Chr XIII from 616566-618098, Genome Release 64-1-1, Verified ORF, "Putative metal transporter involved in mitochondrial iron accumulation; closely related to Mmt2p"
YMR132C	2.32184	4.87798	-2.10091	0.0024792	YMR132C JLP2 SGDID:S000004739, Chr XIII from 535570-534944, Genome Release 64-1-1, reverse complement, Uncharacterized ORF, "Protein of unknown function, contains sequence that closely resembles a J domain (typified by the E. coli DnaJ protein)"
YPL108W	2.99623	6.28388	-2.09726	0.00205356	YPL108W YPL108W SGDID:S000006029, Chr XVI from 348446-348952, Genome Release 64-1-1, Uncharacterized ORF, "Cytoplasmic protein of unknown function; non-essential gene that is induced in a GDH1 deleted strain with altered redox metabolism; GFP-fusion prote
YBR281C	13.0575	27.377	-2.09665	1.03e-48	YBR281C DUG2 SGDID:S000000485, Chr II from 767606-764970, Genome Release 64-1-1, reverse complement, Verified ORF, "Probable di- and tri-peptidase; forms a complex with Dug1p and Dug3p to degrade glutathione (GSH) and other peptides containing a gamma-glu
YDL157C	50.1753	105.127	-2.09519	4.2e-26	YDL157C YDL157C SGDID:S000002316, Chr IV from 174588-174232, Genome Release 64-1-1, reverse complement, Uncharacterized ORF, "Putative protein of unknown function; the authentic, non-tagged protein is detected in highly purified mitochondria in high-throu
YNL225C	3.58891	7.51777	-2.09472	4.15e-10	YNL225C CNM67 SGDID:S000005169, Chr XIV from 224469-222724, Genome Release 64-1-1, reverse complement, Verified ORF, "Component of the spindle pole body outer plaque; required for spindle orientation and mitotic nuclear migration"
YGL184C	16.254	34.0471	-2.09469	1.21e-32	YGL184C STR3 SGDID:S000003152, Chr VII from 156012-154615, Genome Release 64-1-1, reverse complement, Verified ORF, "Peroxisomal cystathionine beta-lyase, converts cystathionine into homocysteine; may be redox regulated by Gto1p"
YHR020W	75.4522	158.048	-2.09468	2.41e-213	YHR020W YHR020W SGDID:S000001062, Chr VIII from 143996-146062, Genome Release 64-1-1, Verified ORF, "Protein of unknown function that may interact with ribosomes, based on co-purification experiments; has similarity to proline-tRNA ligase; YHR020W is an e
YMR242C	233.059	488.141	-2.0945	7.1e-166	YMR242C RPL20A SGDID:S000004855, Chr XIII from 753742-753225,754220-754220, Genome Release 64-1-1, reverse complement, intron sequence removed, Verified ORF, "Protein component of the large (60S) ribosomal subunit, nearly identical to Rpl20Bp and has simi
YKR026C	20.6848	43.312	-2.09391	1.6e-27	YKR026C GCN3 SGDID:S000001734, Chr XI from 489655-488738, Genome Release 64-1-1, reverse complement, Verified ORF, "Alpha subunit of the translation initiation factor eIF2B, the guanine-nucleotide exchange factor for eIF2; activity subsequently regulated
YGR200C	12.381	25.9235	-2.09382	1.5e-41	YGR200C ELP2 SGDID:S000003432, Chr VII from 902270-899904, Genome Release 64-1-1, reverse complement, Verified ORF, "Subunit of Elongator complex, which is required for modification of wobble nucleosides in tRNA; target of Kluyveromyces lactis zymocin"
YER056C	113.947	238.328	-2.09156	3.51e-248	YER056C FCY2 SGDID:S000000858, Chr V from 268113-266512, Genome Release 64-1-1, reverse complement, Verified ORF, "Purine-cytosine permease, mediates purine (adenine, guanine, and hypoxanthine) and cytosine accumulation"
YNL153C	18.8263	39.3748	-2.09148	1.51e-11	YNL153C GIM3 SGDID:S000005097, Chr XIV from 346058-345669, Genome Release 64-1-1, reverse complement, Verified ORF, "Subunit of the heterohexameric cochaperone prefoldin complex which binds specifically to cytosolic chaperonin and transfers target protein
YML106W	141.462	295.856	-2.09142	6.66e-132	YML106W URA5 SGDID:S000004574, Chr XIII from 56773-57453, Genome Release 64-1-1, Verified ORF, "Major orotate phosphoribosyltransferase (OPRTase) isozyme that catalyzes the fifth enzymatic step in de novo biosynthesis of pyrimidines, converting orotate in
YPL249C-A	221.011	462.223	-2.0914	2.8e-92	YPL249C-A RPL36B SGDID:S000006438, Chr XVI from 75985-75699,76239-76224, Genome Release 64-1-1, reverse complement, intron sequence removed, Verified ORF, "Protein component of the large (60S) ribosomal subunit, nearly identical to Rpl36Ap and has similar
YOR368W	8.13497	17.0128	-2.09131	6.3e-15	YOR368W RAD17 SGDID:S000005895, Chr XV from 1026843-1028048, Genome Release 64-1-1, Verified ORF, "Checkpoint protein, involved in the activation of the DNA damage and meiotic pachytene checkpoints; with Mec3p and Ddc1p, forms a clamp that is loaded onto
YOR321W	56.7196	118.479	-2.08886	2.52e-174	YOR321W PMT3 SGDID:S000005848, Chr XV from 916030-918291, Genome Release 64-1-1, Verified ORF, "Protein O-mannosyltransferase, transfers mannose residues from dolichyl phosphate-D-mannose to protein serine/threonine residues; acts in a complex with Pmt5p,
YOR033C	25.4202	52.9931	-2.08469	1.65e-73	YOR033C EXO1 SGDID:S000005559, Chr XV from 394524-392416, Genome Release 64-1-1, reverse complement, Verified ORF, "5'-3' exonuclease and flap-endonuclease involved in recombination, double-strand break repair and DNA mismatch repair; member of the Rad2p
YMR310C	19.1744	39.8742	-2.07956	5e-26	YMR310C YMR310C SGDID:S000004927, Chr XIII from 896669-895716, Genome Release 64-1-1, reverse complement, Uncharacterized ORF, "Putative protein of unknown function; predicted to be involved in ribosome biogenesis; green fluorescent protein (GFP)-fusion p
YDL180W	21.907	45.541	-2.07883	1.53e-49	YDL180W YDL180W SGDID:S000002339, Chr IV from 135896-137539, Genome Release 64-1-1, Uncharacterized ORF, "Putative protein of unknown function; green fluorescent protein (GFP)-fusion protein localizes to the vacuole"
YFL059W	47.0658	97.8155	-2.07827	1.02e-57	YFL059W SNZ3 SGDID:S000001835, Chr VI from 11363-12259, Genome Release 64-1-1, Verified ORF, "Member of a stationary phase-induced gene family; transcription of SNZ2 is induced prior to diauxic shift, and also in the absence of thiamin in a Thi2p-dependen
YOR340C	8.06516	16.7578	-2.0778	4.21e-12	YOR340C RPA43 SGDID:S000005867, Chr XV from 960182-959202, Genome Release 64-1-1, reverse complement, Verified ORF, "RNA polymerase I subunit A43"
YJL072C	13.9013	28.8818	-2.07763	1.85e-13	YJL072C PSF2 SGDID:S000003608, Chr X from 305862-305221, Genome Release 64-1-1, reverse complement, Verified ORF, "Subunit of the GINS complex (Sld5p, Psf1p, Psf2p, Psf3p), which is localized to DNA replication origins and implicated in assembly of the DN
YDR410C	13.8019	28.6734	-2.07749	8.2e-15	YDR410C STE14 SGDID:S000002818, Chr IV from 1293091-1292372, Genome Release 64-1-1, reverse complement, Verified ORF, "Farnesyl cysteine-carboxyl methyltransferase, mediates the carboxyl methylation step during C-terminal CAAX motif processing of a-factor
YIL150C	7.00823	14.5558	-2.07695	1.36e-17	YIL150C MCM10 SGDID:S000001412, Chr IX from 62728-61013, Genome Release 64-1-1, reverse complement, Verified ORF, "Essential chromatin-associated protein involved in the initiation of DNA replication; required for the association of the MCM2-7 complex wit
YMR144W	7.87347	16.3476	-2.07629	2.48e-12	YMR144W YMR144W SGDID:S000004752, Chr XIII from 553362-554390, Genome Release 64-1-1, Uncharacterized ORF, "Putative protein of unknown function; localized to the nucleus; YMR144W is not an essential gene"
YDL017W	6.43752	13.3374	-2.07183	1.58e-14	YDL017W CDC7 SGDID:S000002175, Chr IV from 424209-425732, Genome Release 64-1-1, Verified ORF, "DDK (Dbf4-dependent kinase) catalytic subunit required for firing origins and replication fork progression in S phase through phosphorylation of Mcm2-7p comple
YDR518W	57.4709	118.95	-2.06974	1.94e-118	YDR518W EUG1 SGDID:S000002926, Chr IV from 1478608-1480161, Genome Release 64-1-1, Verified ORF, "Protein disulfide isomerase of the endoplasmic reticulum lumen, function overlaps with that of Pdi1p; may interact with nascent polypeptides in the ER"
YDR098C	41.3117	85.478	-2.0691	4.45e-48	YDR098C GRX3 SGDID:S000002505, Chr IV from 645035-644178, Genome Release 64-1-1, reverse complement, Verified ORF, "Hydroperoxide and superoxide-radical responsive glutathione-dependent oxidoreductase; monothiol glutaredoxin subfamily member along with Gr
YGR140W	5.22501	10.8084	-2.06859	2.7e-21	YGR140W CBF2 SGDID:S000003372, Chr VII from 767429-770299, Genome Release 64-1-1, Verified ORF, "Essential kinetochore protein, component of the CBF3 multisubunit complex that binds to the CDEIII region of the centromere; Cbf2p also binds to the CDEII reg
YNL188W	4.95862	10.2283	-2.06272	6.16e-10	YNL188W KAR1 SGDID:S000005132, Chr XIV from 286308-287609, Genome Release 64-1-1, Verified ORF, "Essential protein involved in karyogamy during mating and in spindle pole body duplication during mitosis, localizes to the half-bridge of the spindle pole bo
YLR222C	5.85495	12.0738	-2.06216	2.84e-20	YLR222C UTP13 SGDID:S000004212, Chr XII from 581771-579318, Genome Release 64-1-1, reverse complement, Verified ORF, "Nucleolar protein, component of the small subunit (SSU) processome containing the U3 snoRNA that is involved in processing of pre-18S rRN
YOL092W	41.5824	85.7142	-2.06131	1.63e-51	YOL092W YOL092W SGDID:S000005452, Chr XV from 144204-145130, Genome Release 64-1-1, Uncharacterized ORF, "Putative protein of unknown function; predicted to contain six transmembrane domains and is 58% similar to the uncharacterized ORF YBR147W"
YJR053W	3.96284	8.16337	-2.05998	2.13e-10	YJR053W BFA1 SGDID:S000003814, Chr X from 534027-535751, Genome Release 64-1-1, Verified ORF, "Component of the GTPase-activating Bfa1p-Bub2p complex involved in multiple cell cycle checkpoint pathways that control exit from mitosis"
YBR246W	24.0348	49.4859	-2.05892	9.88e-38	YBR246W RRT2 SGDID:S000000450, Chr II from 711591-712754, Genome Release 64-1-1, Uncharacterized ORF, "Putative protein of unknown function; non-essential gene identified in a screen for mutants with increased levels of rDNA transcription; null mutants di
YJL002C	117.921	242.451	-2.05604	2.74e-217	YJL002C OST1 SGDID:S000003539, Chr X from 434651-433221, Genome Release 64-1-1, reverse complement, Verified ORF, "Alpha subunit of the oligosaccharyltransferase complex of the ER lumen, which catalyzes asparagine-linked glycosylation of newly synthesized
YHR197W	4.58422	9.42435	-2.05582	4.2e-15	YHR197W RIX1 SGDID:S000001240, Chr VIII from 493896-496187, Genome Release 64-1-1, Verified ORF, "Essential component of the Rix1 complex (Rix1p, Ipi1p, Ipi3p) that is required for processing of ITS2 sequences from 35S pre-rRNA; Rix1 complex associates wi
YKL084W	14.246	29.227	-2.0516	6.8e-08	YKL084W HOT13 SGDID:S000001567, Chr XI from 280509-280859, Genome Release 64-1-1, Verified ORF, "Zinc-binding mitochondrial intermembrane space (IMS) protein involved in a disulfide relay system for IMS import of cysteine-containing proteins; binds Mia40p
YDL154W	3.76591	7.72347	-2.05089	1.37e-14	YDL154W MSH5 SGDID:S000002313, Chr IV from 178334-181039, Genome Release 64-1-1, Verified ORF, "Protein of the MutS family, forms a dimer with Msh4p that facilitates crossovers between homologs during meiosis; msh5-Y823H mutation confers tolerance to DNA
YOL093W	7.96574	16.327	-2.04965	1.7e-10	YOL093W TRM10 SGDID:S000005453, Chr XV from 142815-143696, Genome Release 64-1-1, Verified ORF, "tRNA methyltransferase, methylates the N-1 position of guanosine in tRNAs"
YBL082C	62.6978	128.455	-2.0488	7.05e-111	YBL082C ALG3 SGDID:S000000178, Chr II from 71127-69751, Genome Release 64-1-1, reverse complement, Verified ORF, "Dolichol-P-Man dependent alpha(1-3) mannosyltransferase, involved in the synthesis of dolichol-linked oligosaccharide donor for N-linked glyc
YGR283C	5.7373	11.7376	-2.04585	5.61e-09	YGR283C YGR283C SGDID:S000003515, Chr VII from 1060040-1059015, Genome Release 64-1-1, reverse complement, Verified ORF, "Protein of unknown function; may interact with ribosomes, based on co-purification experiments; predicted to be involved in ribosome
YLR326W	27.1391	55.5224	-2.04585	1.93e-26	YLR326W YLR326W SGDID:S000004318, Chr XII from 782174-782896, Genome Release 64-1-1, Uncharacterized ORF, "Putative protein of unknown function, predicted to be palmitoylated"
YER056C-A	132.989	271.936	-2.04479	6.14e-63	YER056C-A RPL34A SGDID:S000002135, Chr V from 269751-269423,270185-270149, Genome Release 64-1-1, reverse complement, intron sequence removed, Verified ORF, "Protein component of the large (60S) ribosomal subunit, nearly identical to Rpl34Bp and has simil
YDR179W-A	8.77586	17.9437	-2.04467	4.95e-17	YDR179W-A YDR179W-A SGDID:S000002587, Chr IV from 819433-820824, Genome Release 64-1-1, Uncharacterized ORF, "Putative protein of unknown function"
YER074W	258.301	528.021	-2.04421	6.18e-134	YER074W RPS24A SGDID:S000000876, Chr V from 306323-306325,306792-307196, Genome Release 64-1-1, intron sequence removed, Verified ORF, "Protein component of the small (40S) ribosomal subunit; identical to Rps24Bp and has similarity to rat S24 ribosomal pr
YJL122W	20.2593	41.3929	-2.04316	4.53e-15	YJL122W ALB1 SGDID:S000003658, Chr X from 189716-190243, Genome Release 64-1-1, Verified ORF, "Shuttling pre-60S factor; involved in the biogenesis of ribosomal large subunit; interacts directly with Arx1p; responsible for Tif6p recycling defects in absen
YBR181C	254.072	518.8	-2.04194	2.59e-227	YBR181C RPS6B SGDID:S000000385, Chr II from 592416-591712,592774-592769, Genome Release 64-1-1, reverse complement, intron sequence removed, Verified ORF, "Protein component of the small (40S) ribosomal subunit; identical to Rps6Ap and has similarity to r
YMR312W	16.3243	33.3321	-2.04186	1.77e-18	YMR312W ELP6 SGDID:S000004929, Chr XIII from 898405-899226, Genome Release 64-1-1, Verified ORF, "Subunit of Elongator complex, which is required for modification of wobble nucleosides in tRNA; required for Elongator structural integrity"
YLR075W	909.134	1854.06	-2.03937	0	YLR075W RPL10 SGDID:S000004065, Chr XII from 282927-283592, Genome Release 64-1-1, Verified ORF, "Protein component of the large (60S) ribosomal subunit, responsible for joining the 40S and 60S subunits; regulates translation initiation; has similarity to
YEL031W	121.455	247.626	-2.03883	0	YEL031W SPF1 SGDID:S000000757, Chr V from 90258-93905, Genome Release 64-1-1, Verified ORF, "P-type ATPase, ion transporter of the ER membrane involved in ER function and Ca2+ homeostasis; required for regulating Hmg2p degradation; confers sensitivity to
YDR489W	5.93617	12.0957	-2.03763	4.52e-08	YDR489W SLD5 SGDID:S000002897, Chr IV from 1431012-1431896, Genome Release 64-1-1, Verified ORF, "Subunit of the GINS complex (Sld5p, Psf1p, Psf2p, Psf3p), which is localized to DNA replication origins and implicated in assembly of the DNA replication mac
YJR145C	501.612	1022.09	-2.03762	0	YJR145C RPS4A SGDID:S000003906, Chr X from 702798-702027,703068-703055, Genome Release 64-1-1, reverse complement, intron sequence removed, Verified ORF, "Protein component of the small (40S) ribosomal subunit; mutation affects 20S pre-rRNA processing; id
YDL127W	36.9394	75.1976	-2.0357	3.52e-44	YDL127W PCL2 SGDID:S000002285, Chr IV from 234927-235853, Genome Release 64-1-1, Verified ORF, "Cyclin, interacts with cyclin-dependent kinase Pho85p; member of the Pcl1,2-like subfamily, involved in the regulation of polarized growth and morphogenesis an
YGL171W	3.4355	6.99213	-2.03526	9.08e-09	YGL171W ROK1 SGDID:S000003139, Chr VII from 182390-184084, Genome Release 64-1-1, Verified ORF, "ATP-dependent RNA helicase of the DEAD box family; required for 18S rRNA synthesis"
YLR364W	9.97381	20.2741	-2.03273	1.62e-05	YLR364W GRX8 SGDID:S000004356, Chr XII from 854062-854391, Genome Release 64-1-1, Verified ORF, "Glutaredoxin that employs a dithiol mechanism of catalysis; monomeric; activity is low and null mutation does not affect sensitivity to oxidative stress; GFP-
YBL087C	283.759	576.699	-2.03236	2.86e-146	YBL087C RPL23A SGDID:S000000183, Chr II from 60193-59822,60739-60698, Genome Release 64-1-1, reverse complement, intron sequence removed, Verified ORF, "Protein component of the large (60S) ribosomal subunit, identical to Rpl23Bp and has similarity to E.
YDL198C	61.3327	124.544	-2.03063	8.86e-70	YDL198C GGC1 SGDID:S000002357, Chr IV from 104551-103649, Genome Release 64-1-1, reverse complement, Verified ORF, "Mitochondrial GTP/GDP transporter, essential for mitochondrial genome maintenance; has a role in mitochondrial iron transport; member of th
YNL277W	47.4823	96.3847	-2.02991	7.89e-87	YNL277W MET2 SGDID:S000005221, Chr XIV from 117349-118809, Genome Release 64-1-1, Verified ORF, "L-homoserine-O-acetyltransferase, catalyzes the conversion of homoserine to O-acetyl homoserine which is the first step of the methionine biosynthetic pathway
YMR013C	27.8743	56.5707	-2.02949	4.44e-55	YMR013C SEC59 SGDID:S000004615, Chr XIII from 296738-295179, Genome Release 64-1-1, reverse complement, Verified ORF, "Dolichol kinase, catalyzes the terminal step in dolichyl monophosphate (Dol-P) biosynthesis; required for viability and for normal rates
YKL220C	3.79298	7.69635	-2.0291	1.53e-11	YKL220C FRE2 SGDID:S000001703, Chr XI from 11226-9091, Genome Release 64-1-1, reverse complement, Verified ORF, "Ferric reductase and cupric reductase, reduces siderophore-bound iron and oxidized copper prior to uptake by transporters; expression induced
YPR122W	5.67163	11.4894	-2.02576	8.34e-27	YPR122W AXL1 SGDID:S000006326, Chr XVI from 782045-785671, Genome Release 64-1-1, Verified ORF, "Haploid specific endoprotease that performs one of two N-terminal cleavages during maturation of a-factor mating pheromone; required for axial budding pattern
YDL075W	220.053	445.285	-2.02353	4.48e-93	YDL075W RPL31A SGDID:S000002233, Chr IV from 322226-322282,322704-322988, Genome Release 64-1-1, intron sequence removed, Verified ORF, "Protein component of the large (60S) ribosomal subunit, nearly identical to Rpl31Bp and has similarity to rat L31 ribo
YNL302C	246.925	499.202	-2.02168	1.29e-131	YNL302C RPS19B SGDID:S000005246, Chr XIV from 62372-61958,62943-62924, Genome Release 64-1-1, reverse complement, intron sequence removed, Verified ORF, "Protein component of the small (40S) ribosomal subunit, required for assembly and maturation of pre-4
YNL301C	196.543	397.077	-2.02031	9.45e-135	YNL301C RPL18B SGDID:S000005245, Chr XIV from 64018-63570,64562-64451, Genome Release 64-1-1, reverse complement, intron sequence removed, Verified ORF, "Protein component of the large (60S) ribosomal subunit, identical to Rpl18Ap and has similarity to ra
YLL035W	5.46627	11.0392	-2.01951	3.6e-14	YLL035W GRC3 SGDID:S000003958, Chr XII from 68580-70478, Genome Release 64-1-1, Verified ORF, "Polynucleotide kinase present on rDNA that is required for efficient transcription termination by RNA polymerase I; required for cell growth; mRNA is cell-cycle
YJL062W	37.1698	75.0412	-2.01887	2.7e-113	YJL062W LAS21 SGDID:S000003598, Chr X from 317284-319776, Genome Release 64-1-1, Verified ORF, "Integral plasma membrane protein involved in the synthesis of the glycosylphosphatidylinositol (GPI) core structure; mutations affect cell wall integrity"
YHR214W	3.30956	6.66338	-2.01337	0.000871904	YHR214W YHR214W SGDID:S000001257, Chr VIII from 541651-542262, Genome Release 64-1-1, Uncharacterized ORF, "Putative protein of unknown function; predicted to be a glycosylphosphatidylinositol-modified (GPI) protein"
YBR157C	3.87354	7.79889	-2.01337	5.48e-05	YBR157C ICS2 SGDID:S000000361, Chr II from 554310-553543, Genome Release 64-1-1, reverse complement, Verified ORF, "Protein of unknown function; null mutation does not confer any obvious defects in growth, spore germination, viability, or carbohydrate uti
YGL126W	58.6437	118.072	-2.01337	9.48e-82	YGL126W SCS3 SGDID:S000003094, Chr VII from 270997-272139, Genome Release 64-1-1, Verified ORF, "Protein required for inositol prototrophy, identified as an ortholog of the FIT family of proteins involved in triglyceride droplet biosynthesis; disputed rol
YNR021W	54.0745	108.82	-2.0124	4.87e-80	YNR021W YNR021W SGDID:S000005304, Chr XIV from 668377-669591, Genome Release 64-1-1, Uncharacterized ORF, "Putative protein of unknown function; green fluorescent protein (GFP)-fusion protein localizes to the endoplasmic reticulum; YNR021W is not an essen
YER087C-B	133.2	267.925	-2.01145	3.1e-41	YER087C-B SBH1 SGDID:S000002128, Chr V from 332830-332582, Genome Release 64-1-1, reverse complement, Verified ORF, "Beta subunit of the Sec61p ER translocation complex (Sec61p-Sss1p-Sbh1p); involved in protein translocation into the endoplasmic reticulum
YMR260C	55.3492	111.301	-2.01088	3.73e-32	YMR260C TIF11 SGDID:S000004873, Chr XIII from 789839-789378, Genome Release 64-1-1, reverse complement, Verified ORF, "Translation initiation factor eIF1A, essential protein that forms a complex with Sui1p (eIF1) and the 40S ribosomal subunit and scans fo
YLR448W	221.117	444.47	-2.01012	5.5e-141	YLR448W RPL6B SGDID:S000004440, Chr XII from 1028854-1028868,1029253-1029768, Genome Release 64-1-1, intron sequence removed, Verified ORF, "Protein component of the large (60S) ribosomal subunit, has similarity to Rpl6Ap and to rat L6 ribosomal protein;
YER149C	11.4764	23.0557	-2.00898	7.15e-19	YER149C PEA2 SGDID:S000000951, Chr V from 467470-466208, Genome Release 64-1-1, reverse complement, Verified ORF, "Coiled-coil polarisome protein required for polarized morphogenesis, cell fusion, and low affinity Ca2+ influx; forms polarisome complex wit
YBR071W	40.4055	81.0508	-2.00593	4.72e-32	YBR071W YBR071W SGDID:S000000275, Chr II from 380411-381046, Genome Release 64-1-1, Verified ORF, "Protein of unknown function found in the cytoplasm and bud neck; mRNA expression may be regulated by the cell cycle and/or cell wall stress; overexpression
YLL031C	25.5337	51.1585	-2.00357	2.8e-93	YLL031C GPI13 SGDID:S000003954, Chr XII from 80205-77152, Genome Release 64-1-1, reverse complement, Verified ORF, "ER membrane localized phosphoryltransferase that adds phosphoethanolamine onto the third mannose residue of the glycosylphosphatidylinosito
YER006W	16.1174	32.2873	-2.00326	2.55e-31	YER006W NUG1 SGDID:S000000808, Chr V from 162723-164285, Genome Release 64-1-1, Verified ORF, "GTPase that associates with nuclear 60S pre-ribosomes, required for export of 60S ribosomal subunits from the nucleus"
YDR363W	23.3606	11.6655	2.00255	1.87e-20	YDR363W ESC2 SGDID:S000002771, Chr IV from 1199183-1200553, Genome Release 64-1-1, Verified ORF, "Sumo-like domain protein; prevents accumulation of toxic intermediates during replication-associated recombinational repair; roles in silencing, lifespan, ch
YGR108W	104.419	52.0638	2.0056	1.38e-88	YGR108W CLB1 SGDID:S000003340, Chr VII from 703636-705051, Genome Release 64-1-1, Verified ORF, "B-type cyclin involved in cell cycle progression; activates Cdc28p to promote the transition from G2 to M phase; accumulates during G2 and M, then targeted vi
YNL332W	6.49659	3.23887	2.00582	2.33e-05	YNL332W THI12 SGDID:S000005276, Chr XIV from 14832-15854, Genome Release 64-1-1, Verified ORF, "Protein involved in synthesis of the thiamine precursor hydroxymethylpyrimidine (HMP); member of a subtelomeric gene family including THI5, THI11, THI12, and T
YFR040W	58.2048	29.0111	2.00629	1.16e-104	YFR040W SAP155 SGDID:S000001936, Chr VI from 234242-237250, Genome Release 64-1-1, Verified ORF, "Protein that forms a complex with the Sit4p protein phosphatase and is required for its function; member of a family of similar proteins including Sap4p, Sap
YDL079C	67.6663	33.594	2.01424	3.03e-62	YDL079C MRK1 SGDID:S000002237, Chr IV from 314044-312951,314748-314337, Genome Release 64-1-1, reverse complement, intron sequence removed, Verified ORF, "Glycogen synthase kinase 3 (GSK-3) homolog; one of four GSK-3 homologs in S. cerevisiae that functio
YDR261W-A	13.6972	6.77343	2.02219	1.96e-12	YDR261W-A YDR261W-A SGDID:S000007396, Chr IV from 981462-982778, Genome Release 64-1-1, transposable_element_gene, "Retrotransposon TYA Gag gene co-transcribed with TYB Pol; translated as TYA or TYA-TYB polyprotein; Gag is a nucleocapsid protein that is t
YDR406W	83.7457	41.4101	2.02235	1.33e-231	YDR406W PDR15 SGDID:S000002814, Chr IV from 1279210-1283799, Genome Release 64-1-1, Verified ORF, "Plasma membrane ATP binding cassette (ABC) transporter, multidrug transporter and general stress response factor implicated in cellular detoxification; regu
YIL045W	139.665	68.9989	2.02416	3.47e-137	YIL045W PIG2 SGDID:S000001307, Chr IX from 271161-272777, Genome Release 64-1-1, Verified ORF, "Putative type-1 protein phosphatase targeting subunit that tethers Glc7p type-1 protein phosphatase to Gsy2p glycogen synthase"
YDR248C	69.7119	34.3774	2.02784	3.36e-26	YDR248C YDR248C SGDID:S000002656, Chr IV from 958339-957758, Genome Release 64-1-1, reverse complement, Uncharacterized ORF, "Putative protein of unknown function; sequence similarity to bacterial and human gluconokinase; green fluorescent protein (GFP)-f
YCR004C	180.017	88.7264	2.0289	1.39e-82	YCR004C YCP4 SGDID:S000000597, Chr III from 120318-119575, Genome Release 64-1-1, reverse complement, Verified ORF, "Protein of unknown function, has sequence and structural similarity to flavodoxins; predicted to be palmitoylated; the authentic, non-tagg
YJR073C	774.018	378.926	2.04266	8.06e-296	YJR073C OPI3 SGDID:S000003834, Chr X from 572935-572315, Genome Release 64-1-1, reverse complement, Verified ORF, "Phospholipid methyltransferase (methylene-fatty-acyl-phospholipid synthase), catalyzes the last two steps in phosphatidylcholine biosynthesi
YML110C	296.269	144.608	2.04877	1.64e-170	YML110C COQ5 SGDID:S000004578, Chr XIII from 50954-50031, Genome Release 64-1-1, reverse complement, Verified ORF, "2-hexaprenyl-6-methoxy-1,4-benzoquinone methyltransferase, involved in ubiquinone (Coenzyme Q) biosynthesis; localizes to the matrix face o
YOR054C	41.2279	20.1068	2.05045	2.07e-53	YOR054C VHS3 SGDID:S000005580, Chr XV from 429857-427833, Genome Release 64-1-1, reverse complement, Verified ORF, "Negative regulatory subunit of protein phosphatase 1 Ppz1p and also a subunit of the phosphopantothenoylcysteine decarboxylase (PPCDC; Cab3
YGR194C	43.6011	21.2042	2.05625	1.03e-50	YGR194C XKS1 SGDID:S000003426, Chr VII from 887875-886073, Genome Release 64-1-1, reverse complement, Verified ORF, "Xylulokinase, converts D-xylulose and ATP to xylulose 5-phosphate and ADP; rate limiting step in fermentation of xylulose; required for xy
YLR079W	68.3294	33.1635	2.06038	2.65e-38	YLR079W SIC1 SGDID:S000004069, Chr XII from 286820-287674, Genome Release 64-1-1, Verified ORF, "Inhibitor of Cdc28-Clb kinase complexes that controls G1/S phase transition, preventing premature S phase and ensuring genomic integrity; phosphorylation targ
YKL151C	561.481	272.406	2.06119	0	YKL151C YKL151C SGDID:S000001634, Chr XI from 165930-164917, Genome Release 64-1-1, reverse complement, Uncharacterized ORF, "Putative protein of unknown function; YKL151C promoter contains STREs (stress response elements) and expression is induced by hea
Q0250	3.8513	1.85424	2.07702	0.00355523	Q0250 COX2 SGDID:S000007281, Chr Mito from 73758-74513, Genome Release 64-1-1, Verified ORF, "Subunit II of cytochrome c oxidase, which is the terminal member of the mitochondrial inner membrane electron transport chain; one of three mitochondrially-encod
YFL021W	152.602	73.2785	2.0825	2.07e-151	YFL021W GAT1 SGDID:S000001873, Chr VI from 95966-97498, Genome Release 64-1-1, Verified ORF, "Transcriptional activator of genes involved in nitrogen catabolite repression; contains a GATA-1-type zinc finger DNA-binding motif; activity and localization re
YLR257W	226.186	108.44	2.08581	4.86e-142	YLR257W YLR257W SGDID:S000004247, Chr XII from 658826-659791, Genome Release 64-1-1, Uncharacterized ORF, "Putative protein of unknown function"
YDL124W	491.398	234.178	2.0984	1.19e-301	YDL124W YDL124W SGDID:S000002282, Chr IV from 240259-241197, Genome Release 64-1-1, Verified ORF, "NADPH-dependent alpha-keto amide reductase; reduces aromatic alpha-keto amides, aliphatic alpha-keto esters, and aromatic alpha-keto esters; member of the a
YLR131C	26.6809	12.6445	2.11007	1.83e-42	YLR131C ACE2 SGDID:S000004121, Chr XII from 406822-404510, Genome Release 64-1-1, reverse complement, Verified ORF, "Transcription factor that activates genes required for cytokinesis; phosphorylation by Cbk1p blocks nuclear exit of Ace2p during the M-to-
YMR271C	312.96	147.838	2.11691	1e-143	YMR271C URA10 SGDID:S000004884, Chr XIII from 807548-806865, Genome Release 64-1-1, reverse complement, Verified ORF, "Minor orotate phosphoribosyltransferase (OPRTase) isozyme that catalyzes the fifth enzymatic step in the de novo biosynthesis of pyrimid
YGR032W	489.627	230.308	2.12597	0	YGR032W GSC2 SGDID:S000003264, Chr VII from 548264-553951, Genome Release 64-1-1, Verified ORF, "Catalytic subunit of 1,3-beta-glucan synthase, involved in formation of the inner layer of the spore wall; activity positively regulated by Rho1p and negative
YNR034W-A	1529.32	717.853	2.1304	8.16e-307	YNR034W-A YNR034W-A SGDID:S000007525, Chr XIV from 692561-692857, Genome Release 64-1-1, Uncharacterized ORF, "Putative protein of unknown function; expression is regulated by Msn2p/Msn4p"
YKR058W	97.4906	45.7493	2.13097	3.45e-123	YKR058W GLG1 SGDID:S000001766, Chr XI from 552770-554620, Genome Release 64-1-1, Verified ORF, "Self-glucosylating initiator of glycogen synthesis, also glucosylates n-dodecyl-beta-D-maltoside; similar to mammalian glycogenin"
YDR210W-A	13.0243	6.09608	2.13651	2.94e-13	YDR210W-A YDR210W-A SGDID:S000007392, Chr IV from 872112-873428, Genome Release 64-1-1, transposable_element_gene, "Retrotransposon TYA Gag gene co-transcribed with TYB Pol; translated as TYA or TYA-TYB polyprotein; Gag is a nucleocapsid protein that is t
YNL259C	39.916	18.6563	2.13954	1.5e-07	YNL259C ATX1 SGDID:S000005203, Chr XIV from 157865-157644, Genome Release 64-1-1, reverse complement, Verified ORF, "Cytosolic copper metallochaperone that transports copper to the secretory vesicle copper transporter Ccc2p for eventual insertion into Fet
YOL126C	69.1002	32.1402	2.14996	1.48e-55	YOL126C MDH2 SGDID:S000005486, Chr XV from 82920-81787, Genome Release 64-1-1, reverse complement, Verified ORF, "Cytoplasmic malate dehydrogenase, one of three isozymes that catalyze interconversion of malate and oxaloacetate; involved in the glyoxylate
YBR056W	104.273	48.4447	2.15242	1e-109	YBR056W YBR056W SGDID:S000000260, Chr II from 347879-349384, Genome Release 64-1-1, Uncharacterized ORF, "Putative cytoplasmic protein of unknown function"
YGR205W	52.7099	24.451	2.15573	1.59e-33	YGR205W TDA10 SGDID:S000003437, Chr VII from 909213-910085, Genome Release 64-1-1, Verified ORF, "ATP-binding protein of unknown function; crystal structure resembles that of E.coli pantothenate kinase and other small kinases; null mutant is sensitive to
YOR385W	17.5458	8.10168	2.1657	2.65e-12	YOR385W YOR385W SGDID:S000005912, Chr XV from 1065043-1065915, Genome Release 64-1-1, Uncharacterized ORF, "Putative protein of unknown function; green fluorescent protein (GFP)-fusion protein localizes to the cytoplasm; YOR385W is not an essential gene"
YDL169C	21.381	9.86121	2.16819	1.18e-11	YDL169C UGX2 SGDID:S000002328, Chr IV from 158735-158064, Genome Release 64-1-1, reverse complement, Verified ORF, "Protein of unknown function, transcript accumulates in response to any combination of stress conditions"
YEL060C	1172.52	533.626	2.19727	0	YEL060C PRB1 SGDID:S000000786, Chr V from 41953-40046, Genome Release 64-1-1, reverse complement, Verified ORF, "Vacuolar proteinase B (yscB), a serine protease of the subtilisin family; involved in protein degradation in the vacuole and required for full
YLR254C	48.1933	21.9103	2.19958	1.75e-21	YLR254C NDL1 SGDID:S000004244, Chr XII from 644973-644404, Genome Release 64-1-1, reverse complement, Verified ORF, "Homolog of nuclear distribution factor NudE, NUDEL; interacts with Pac1p and regulates dynein targeting to microtubule plus ends"
YMR118C	87.7139	39.7837	2.20477	2.96e-39	YMR118C YMR118C SGDID:S000004724, Chr XIII from 502734-502144, Genome Release 64-1-1, reverse complement, Uncharacterized ORF, "Protein of unknown function with similarity to succinate dehydrogenase cytochrome b subunit; YMR118C is not an essential gene"
YFR014C	39.2233	17.7234	2.21308	4.27e-40	YFR014C CMK1 SGDID:S000001910, Chr VI from 173877-172537, Genome Release 64-1-1, reverse complement, Verified ORF, "Calmodulin-dependent protein kinase; may play a role in stress response, many CA++/calmodulan dependent phosphorylation substrates demonstr
YGR035C	12.082	5.44603	2.2185	0.000161492	YGR035C YGR035C SGDID:S000003267, Chr VII from 557422-557072, Genome Release 64-1-1, reverse complement, Uncharacterized ORF, "Putative protein of unknown function, potential Cdc28p substrate; transcription is activated by paralogous transcription factors
YLR149C	66.2682	29.8399	2.22079	2.58e-108	YLR149C YLR149C SGDID:S000004139, Chr XII from 439823-437631, Genome Release 64-1-1, reverse complement, Uncharacterized ORF, "Putative protein of unknown function; overexpression causes a cell cycle delay or arrest; null mutation results in a decrease in
YPR127W	375.748	168.75	2.22665	8.25e-289	YPR127W YPR127W SGDID:S000006331, Chr XVI from 790083-791120, Genome Release 64-1-1, Verified ORF, "Protein of unknown function, differentially expressed during alcoholic fermentation; expression activated by transcription factor YRM1/YOR172W; green fluor
YMR315W	284.709	127.801	2.22774	4.58e-222	YMR315W YMR315W SGDID:S000004932, Chr XIII from 902800-903849, Genome Release 64-1-1, Verified ORF, "Protein with NADP(H) oxidoreductase activity; transcription is regulated by Stb5p in response to NADPH depletion induced by diamide; promoter contains a p
YPL247C	166.05	74.3789	2.23248	5.6e-195	YPL247C YPL247C SGDID:S000006168, Chr XVI from 84196-82625, Genome Release 64-1-1, reverse complement, Uncharacterized ORF, "Putative protein of unknown function; green fluorescent protein (GFP)-fusion protein localizes to the cytoplasm and nucleus; simil
YBR284W	17.4498	7.79847	2.2376	7.07e-33	YBR284W YBR284W SGDID:S000000488, Chr II from 771239-773632, Genome Release 64-1-1, Uncharacterized ORF, "Putative protein of unknown function; YBR284W is not an essential gene; null mutant exhibits decreased resistance to rapamycin and wortmannin and syn
YAL060W	311.519	138.362	2.25148	4.62e-271	YAL060W BDH1 SGDID:S000000056, Chr I from 35155-36303, Genome Release 64-1-1, Verified ORF, "NAD-dependent (R,R)-butanediol dehydrogenase, catalyzes oxidation of (R,R)-2,3-butanediol to (3R)-acetoin, oxidation of meso-butanediol to (3S)-acetoin, and reduc
YER185W	9.43878	4.19201	2.25161	4.9e-08	YER185W PUG1 SGDID:S000000987, Chr V from 559454-560365, Genome Release 64-1-1, Verified ORF, "Plasma membrane protein with roles in the uptake of protoprophyrin IX and the efflux of heme; expression is induced under both low-heme and low-oxygen condition
YMR169C	58.6346	25.8896	2.26479	8.76e-70	YMR169C ALD3 SGDID:S000004779, Chr XIII from 600872-599352, Genome Release 64-1-1, reverse complement, Verified ORF, "Cytoplasmic aldehyde dehydrogenase, involved in beta-alanine synthesis; uses NAD+ as the preferred coenzyme; very similar to Ald2p; expre
YGR066C	27.0031	11.8883	2.2714	6.51e-20	YGR066C YGR066C SGDID:S000003298, Chr VII from 621799-620921, Genome Release 64-1-1, reverse complement, Uncharacterized ORF, "Putative protein of unknown function"
YBR068C	79.2402	34.6796	2.28492	3.5e-114	YBR068C BAP2 SGDID:S000000272, Chr II from 375690-373861, Genome Release 64-1-1, reverse complement, Verified ORF, "High-affinity leucine permease, functions as a branched-chain amino acid permease involved in the uptake of leucine, isoleucine and valine;
YBR067C	9898.87	4329.04	2.28662	0	YBR067C TIP1 SGDID:S000000271, Chr II from 372735-372103, Genome Release 64-1-1, reverse complement, Verified ORF, "Major cell wall mannoprotein with possible lipase activity; transcription is induced by heat- and cold-shock; member of the Srp1p/Tip1p fam
YGL156W	276.635	120.481	2.29608	0	YGL156W AMS1 SGDID:S000003124, Chr VII from 210416-213667, Genome Release 64-1-1, Verified ORF, "Vacuolar alpha mannosidase, involved in free oligosaccharide (fOS) degradation; delivered to the vacuole in a novel pathway separate from the secretory pathwa
YFL057C	33.5093	14.5761	2.29891	1.01e-13	YFL057C AAD16 SGDID:S000001837, Chr VI from 14763-14305, Genome Release 64-1-1, reverse complement, Verified ORF, "Putative aryl-alcohol dehydrogenase; similar to P. chrysosporium aryl-alcohol dehydrogenase; mutational analysis has not yet revealed a phys
YGR008C	766.991	332.586	2.30614	5.29e-156	YGR008C STF2 SGDID:S000003240, Chr VII from 508364-508110, Genome Release 64-1-1, reverse complement, Verified ORF, "Protein involved in regulation of the mitochondrial F1F0-ATP synthase; Stf1p and Stf2p may act as stabilizing factors that enhance inhibit
YOL083W	71.5713	30.9079	2.31563	2.49e-72	YOL083W ATG34 SGDID:S000005443, Chr XV from 165714-166952, Genome Release 64-1-1, Verified ORF, "Receptor protein involved in selective autophagy during starvation; specifically involved in the transport of cargo protein alpha-mannosidase (Ams1p); Atg19p
YFR053C	6148.33	2651.14	2.31913	0	YFR053C HXK1 SGDID:S000001949, Chr VI from 255049-253592, Genome Release 64-1-1, reverse complement, Verified ORF, "Hexokinase isoenzyme 1, a cytosolic protein that catalyzes phosphorylation of glucose during glucose metabolism; expression is highest duri
YGR130C	51.6744	22.2534	2.32209	5.07e-103	YGR130C YGR130C SGDID:S000003362, Chr VII from 753844-751394, Genome Release 64-1-1, reverse complement, Verified ORF, "Component of the eisosome with unknown function; GFP-fusion protein localizes to the cytoplasm; specifically phosphorylated in vitro by
YIR028W	10.317	4.4416	2.32281	1.92e-17	YIR028W DAL4 SGDID:S000001467, Chr IX from 408468-410375, Genome Release 64-1-1, Verified ORF, "Allantoin permease; expression sensitive to nitrogen catabolite repression and induced by allophanate, an intermediate in allantoin degradation"
YCR091W	25.4879	10.9291	2.33211	3.08e-46	YCR091W KIN82 SGDID:S000000687, Chr III from 274404-276566, Genome Release 64-1-1, Verified ORF, "Putative serine/threonine protein kinase implicated in the regulation of phospholipid asymmetry through the activation of phospholipid translocases (flippase
YGR174W-A	34.194	14.648	2.33439	0.000902673	YGR174W-A YGR174W-A SGDID:S000028639, Chr VII from 846655-846741, Genome Release 64-1-1, Uncharacterized ORF, "Putative protein of unknown function; predicted to have a role in cell budding based on computational "guilt by association" analysis"
YDL243C	72.3741	30.8939	2.34267	4.84e-60	YDL243C AAD4 SGDID:S000002402, Chr IV from 18566-17577, Genome Release 64-1-1, reverse complement, Verified ORF, "Putative aryl-alcohol dehydrogenase; involved in oxidative stress response; similar to P. chrysosporium aryl-alcohol dehydrogenase; expressio
YBR285W	48.7447	20.8001	2.34348	5.92e-19	YBR285W YBR285W SGDID:S000000489, Chr II from 773922-774356, Genome Release 64-1-1, Uncharacterized ORF, "Putative protein of unknown function; YBR285W is not an essential gene"
YGR144W	74.0704	31.4371	2.35615	1.72e-61	YGR144W THI4 SGDID:S000003376, Chr VII from 780399-781379, Genome Release 64-1-1, Verified ORF, "Thiazole synthase, catalyzes formation of a thiazole intermediate during thiamine biosynthesis; required for mitochondrial genome stability in response to DNA
YOL016C	81.2856	34.4668	2.35837	1.14e-91	YOL016C CMK2 SGDID:S000005376, Chr XV from 296120-294777, Genome Release 64-1-1, reverse complement, Verified ORF, "Calmodulin-dependent protein kinase; may play a role in stress response, many CA++/calmodulan dependent phosphorylation substrates demonstr
YNL200C	931.322	392.544	2.37253	0	YNL200C YNL200C SGDID:S000005144, Chr XIV from 264453-263713, Genome Release 64-1-1, reverse complement, Uncharacterized ORF, "Putative protein of unknown function; the authentic, non-tagged protein is detected in highly purified mitochondria in high-thro
YNL274C	147.028	61.9638	2.37281	1.62e-130	YNL274C GOR1 SGDID:S000005218, Chr XIV from 122170-121118, Genome Release 64-1-1, reverse complement, Verified ORF, "Glyoxylate reductase; null mutation results in increased biomass after diauxic shift; the authentic, non-tagged protein is detected in hig
YPL036W	164.759	69.1405	2.38296	0	YPL036W PMA2 SGDID:S000005957, Chr XVI from 482843-485686, Genome Release 64-1-1, Verified ORF, "Plasma membrane H+-ATPase, isoform of Pma1p, involved in pumping protons out of the cell; regulator of cytoplasmic pH and plasma membrane potential"
YOR386W	27.9573	11.6705	2.39556	5.57e-42	YOR386W PHR1 SGDID:S000005913, Chr XV from 1066839-1068536, Genome Release 64-1-1, Verified ORF, "DNA photolyase involved in photoreactivation, repairs pyrimidine dimers in the presence of visible light; induced by DNA damage; regulated by transcriptional
YGR086C	412.599	172.04	2.39827	0	YGR086C PIL1 SGDID:S000003318, Chr VII from 650617-649598, Genome Release 64-1-1, reverse complement, Verified ORF, "Primary component of eisosomes, which are large immobile cell cortex structures associated with endocytosis; null mutants show activation
YDL085W	19.3209	8.05235	2.39941	1.25e-28	YDL085W NDE2 SGDID:S000002243, Chr IV from 303211-304848, Genome Release 64-1-1, Verified ORF, "Mitochondrial external NADH dehydrogenase, catalyzes the oxidation of cytosolic NADH; Nde1p and Nde2p are involved in providing the cytosolic NADH to the mitoc
YNL194C	67.4871	28.0615	2.40497	6.32e-54	YNL194C YNL194C SGDID:S000005138, Chr XIV from 273615-272710, Genome Release 64-1-1, reverse complement, Verified ORF, "Integral membrane protein required for sporulation and plasma membrane sphingolipid content; has sequence similarity to SUR7 and FMP45;
YFR015C	96.059	39.6931	2.42004	1.09e-177	YFR015C GSY1 SGDID:S000001911, Chr VI from 176391-174265, Genome Release 64-1-1, reverse complement, Verified ORF, "Glycogen synthase with similarity to Gsy2p, the more highly expressed yeast homolog; expression induced by glucose limitation, nitrogen sta
YBR016W	85.3751	35.2346	2.42305	2.61e-30	YBR016W YBR016W SGDID:S000000220, Chr II from 270247-270633, Genome Release 64-1-1, Verified ORF, "Tail-anchored plasma membrane protein containing a conserved CYSTM module; predicted to be palmitoylated; has similarity to hydrophilins, which are involved
YFR044C	139.766	57.4172	2.43422	1.42e-177	YFR044C DUG1 SGDID:S000001940, Chr VI from 241437-239992, Genome Release 64-1-1, reverse complement, Verified ORF, "Cys-Gly metallo-di-peptidase; forms a complex with Dug2p and Dug3p to degrade glutathione (GSH) and other peptides containing a gamma-glu-X
YDR032C	543.683	219.226	2.48001	3.92e-293	YDR032C PST2 SGDID:S000002439, Chr IV from 504695-504099, Genome Release 64-1-1, reverse complement, Verified ORF, "Protein with similarity to members of a family of flavodoxin-like proteins; induced by oxidative stress in a Yap1p dependent manner; the au
YJL161W	82.8784	33.2088	2.49568	1.06e-42	YJL161W FMP33 SGDID:S000003697, Chr X from 117245-117787, Genome Release 64-1-1, Uncharacterized ORF, "Putative protein of unknown function; the authentic, non-tagged protein is detected in highly purified mitochondria in high-throughput studies"
YKL085W	412.9	165.225	2.49902	0	YKL085W MDH1 SGDID:S000001568, Chr XI from 279123-280127, Genome Release 64-1-1, Verified ORF, "Mitochondrial malate dehydrogenase, catalyzes interconversion of malate and oxaloacetate; involved in the tricarboxylic acid (TCA) cycle; phosphorylated"
YMR182C	166.897	66.7242	2.50129	1.33e-98	YMR182C RGM1 SGDID:S000004794, Chr XIII from 625167-624532, Genome Release 64-1-1, reverse complement, Verified ORF, "Putative transcriptional repressor with proline-rich zinc fingers; overproduction impairs cell growth"
YOR173W	374.885	149.337	2.51033	0	YOR173W DCS2 SGDID:S000005699, Chr XV from 657264-658325, Genome Release 64-1-1, Verified ORF, "Non-essential, stress induced regulatory protein; modulates m7G-oligoribonucleotide metabolism; inhibits Dcs1p; regulated by Msn2p, Msn4p, and the Ras-cAMP-cAP
YNL066W	191.289	76.1798	2.51102	2.56e-223	YNL066W SUN4 SGDID:S000005010, Chr XIV from 501515-502777, Genome Release 64-1-1, Verified ORF, "Cell wall protein related to glucanases, possibly involved in cell wall septation; member of the SUN family"
YLR109W	2457.67	968.499	2.53761	0	YLR109W AHP1 SGDID:S000004099, Chr XII from 368781-369311, Genome Release 64-1-1, Verified ORF, "Thiol-specific peroxiredoxin, reduces hydroperoxides to protect against oxidative damage; function in vivo requires covalent conjugation to Urm1p"
YDL179W	27.9468	11.0028	2.53998	1.1e-25	YDL179W PCL9 SGDID:S000002338, Chr IV from 138291-139205, Genome Release 64-1-1, Verified ORF, "Cyclin, forms a functional kinase complex with Pho85p cyclin-dependent kinase (Cdk), expressed in late M/early G1 phase, activated by Swi5p"
YML042W	191.553	75.0506	2.55231	0	YML042W CAT2 SGDID:S000004506, Chr XIII from 192788-194800, Genome Release 64-1-1, Verified ORF, "Carnitine acetyl-CoA transferase present in both mitochondria and peroxisomes, transfers activated acetyl groups to carnitine to form acetylcarnitine which c
YIR036C	62.7359	24.5381	2.55667	8.28e-49	YIR036C IRC24 SGDID:S000001475, Chr IX from 422865-422074, Genome Release 64-1-1, reverse complement, Uncharacterized ORF, "Putative benzil reductase;(GFP)-fusion protein localizes to the cytoplasm and is induced by the DNA-damaging agent MMS; sequence si
YPR184W	395.641	154.564	2.55973	0	YPR184W GDB1 SGDID:S000006388, Chr XVI from 902044-906654, Genome Release 64-1-1, Verified ORF, "Glycogen debranching enzyme containing glucanotranferase and alpha-1,6-amyloglucosidase activities, required for glycogen degradation; phosphorylated in mitoc
YIL055C	17.7388	6.89947	2.57104	1.1e-33	YIL055C YIL055C SGDID:S000001317, Chr IX from 253925-252042, Genome Release 64-1-1, reverse complement, Uncharacterized ORF, "Putative protein of unknown function"
YOR273C	74.1643	28.7055	2.58362	5.77e-143	YOR273C TPO4 SGDID:S000005799, Chr XV from 836431-834452, Genome Release 64-1-1, reverse complement, Verified ORF, "Polyamine transport protein, recognizes spermine, putrescine, and spermidine; localizes to the plasma membrane; member of the major facilit
YJR005C-A	10.1003	3.84119	2.62948	0.000324053	YJR005C-A YJR005C-A SGDID:S000028523, Chr X from 448758-448477, Genome Release 64-1-1, reverse complement, Uncharacterized ORF, "Putative protein of unknown function, originally identified as a syntenic homolog of an <i>Ashbya gossypii</i> gene"
YDR342C	4803.61	1826.56	2.62986	0	YDR342C HXT7 SGDID:S000002750, Chr IV from 1155928-1154216, Genome Release 64-1-1, reverse complement, Verified ORF, "High-affinity glucose transporter of the major facilitator superfamily, nearly identical to Hxt6p, expressed at high basal levels relativ
YDR343C	5326.64	2010.32	2.64965	0	YDR343C HXT6 SGDID:S000002751, Chr IV from 1161320-1159608, Genome Release 64-1-1, reverse complement, Verified ORF, "High-affinity glucose transporter of the major facilitator superfamily, nearly identical to Hxt7p, expressed at high basal levels relativ
YGR248W	137.882	51.3565	2.68479	6.02e-110	YGR248W SOL4 SGDID:S000003480, Chr VII from 985972-986739, Genome Release 64-1-1, Verified ORF, "6-phosphogluconolactonase with similarity to Sol3p"
YBR066C	199.528	73.9059	2.69976	5.27e-138	YBR066C NRG2 SGDID:S000000270, Chr II from 370699-370037, Genome Release 64-1-1, reverse complement, Verified ORF, "Transcriptional repressor that mediates glucose repression and negatively regulates filamentous growth; has similarity to Nrg1p"
YNL078W	17.7372	6.55927	2.70414	3.59e-24	YNL078W NIS1 SGDID:S000005022, Chr XIV from 479768-480991, Genome Release 64-1-1, Verified ORF, "Protein localized in the bud neck at G2/M phase; physically interacts with septins; possibly involved in a mitotic signaling network"
YLR142W	28.4409	10.5084	2.70648	6.73e-44	YLR142W PUT1 SGDID:S000004132, Chr XII from 425186-426616, Genome Release 64-1-1, Verified ORF, "Proline oxidase, nuclear-encoded mitochondrial protein involved in utilization of proline as sole nitrogen source; PUT1 transcription is induced by Put3p in t
YPR030W	66.6989	24.4009	2.73347	3.99e-237	YPR030W CSR2 SGDID:S000006234, Chr XVI from 627880-631245, Genome Release 64-1-1, Verified ORF, "Nuclear protein proposed to regulate utilization of nonfermentable carbon sources and endocytosis of plasma membrane proteins; overproduction suppresses chs5
YPL223C	54.6812	19.9828	2.73642	6.31e-31	YPL223C GRE1 SGDID:S000006144, Chr XVI from 129138-128632, Genome Release 64-1-1, reverse complement, Verified ORF, "Hydrophilin of unknown function; stress induced (osmotic, ionic, oxidative, heat shock and heavy metals); regulated by the HOG pathway"
YPL186C	124.031	45.2646	2.74014	2.67e-121	YPL186C UIP4 SGDID:S000006107, Chr XVI from 195426-194512, Genome Release 64-1-1, reverse complement, Verified ORF, "Protein that interacts with Ulp1p, a Ubl (ubiquitin-like protein)-specific protease for Smt3p protein conjugates; detected in a phosphoryl
YDR055W	2526.08	918.55	2.75007	0	YDR055W PST1 SGDID:S000002462, Chr IV from 563527-564861, Genome Release 64-1-1, Verified ORF, "Cell wall protein that contains a putative GPI-attachment site; secreted by regenerating protoplasts; up-regulated by activation of the cell integrity pathway,
YPL004C	192.045	69.5564	2.761	1.9e-211	YPL004C LSP1 SGDID:S000005925, Chr XVI from 551657-550632, Genome Release 64-1-1, reverse complement, Verified ORF, "Primary component of eisosomes, which are large immobile patch structures at the cell cortex associated with endocytosis, along with Pil1p
YJR096W	576.442	207.217	2.78183	0	YJR096W YJR096W SGDID:S000003857, Chr X from 611195-612043, Genome Release 64-1-1, Verified ORF, "Putative xylose and arabinose reductase; member of the aldo-keto reductase (AKR) family; GFP-fusion protein is induced in response to the DNA-damaging agent
YBL042C	17.8018	6.37186	2.79382	7.6e-39	YBL042C FUI1 SGDID:S000000138, Chr II from 140260-138341, Genome Release 64-1-1, reverse complement, Verified ORF, "High affinity uridine permease, localizes to the plasma membrane; also mediates low but significant transport of the cytotoxic nucleoside a
YOR348C	12.0275	4.29526	2.80017	2.12e-26	YOR348C PUT4 SGDID:S000005875, Chr XV from 988782-986899, Genome Release 64-1-1, reverse complement, Verified ORF, "Proline permease, required for high-affinity transport of proline; also transports the toxic proline analog azetidine-2-carboxylate (AzC);
YGR230W	14.6772	5.23293	2.80477	3.55e-08	YGR230W BNS1 SGDID:S000003462, Chr VII from 951894-952307, Genome Release 64-1-1, Verified ORF, "Protein with some similarity to Spo12p; overexpression bypasses need for Spo12p, but not required for meiosis"
YGR204C-A	26.6507	9.5019	2.80477	9.71e-05	YGR204C-A YGR204C-A SGDID:S000028640, Chr VII from 909174-909061, Genome Release 64-1-1, reverse complement, Uncharacterized ORF, "Putative protein of unknown function; identified by gene-trapping, microarray-based expression analysis, and genome-wide hom
YOR289W	111.772	39.5291	2.82757	5.78e-95	YOR289W YOR289W SGDID:S000005815, Chr XV from 853357-854112, Genome Release 64-1-1, Uncharacterized ORF, "Putative protein of unknown function; transcription induced by the unfolded protein response; green fluorescent protein (GFP)-fusion protein localize
YAL054C	101.946	35.9644	2.83464	4.23e-243	YAL054C ACS1 SGDID:S000000050, Chr I from 45022-42881, Genome Release 64-1-1, reverse complement, Verified ORF, "Acetyl-coA synthetase isoform which, along with Acs2p, is the nuclear source of acetyl-coA for histone acetylation; expressed during growth on
YMR196W	396.589	139.627	2.84035	0	YMR196W YMR196W SGDID:S000004809, Chr XIII from 655076-658342, Genome Release 64-1-1, Uncharacterized ORF, "Putative protein of unknown function; green fluorescent protein (GFP)-fusion protein localizes to the cytoplasm; YMR196W is not an essential gene"
YIL160C	7.57121	2.64224	2.86545	2.64e-12	YIL160C POT1 SGDID:S000001422, Chr IX from 41444-40191, Genome Release 64-1-1, reverse complement, Verified ORF, "3-ketoacyl-CoA thiolase with broad chain length specificity, cleaves 3-ketoacyl-CoA into acyl-CoA and acetyl-CoA during beta-oxidation of fat
YML128C	383.343	133.594	2.86946	0	YML128C MSC1 SGDID:S000004597, Chr XIII from 16676-15135, Genome Release 64-1-1, reverse complement, Verified ORF, "Protein of unknown function; mutant is defective in directing meiotic recombination events to homologous chromatids; the authentic, non-tag
YKL026C	125.084	43.4905	2.87612	5.15e-73	YKL026C GPX1 SGDID:S000001509, Chr XI from 389883-389380, Genome Release 64-1-1, reverse complement, Verified ORF, "Phospholipid hydroperoxide glutathione peroxidase induced by glucose starvation that protects cells from phospholipid hydroperoxides and no
YER054C	89.7741	31.1049	2.88617	1.9e-169	YER054C GIP2 SGDID:S000000856, Chr V from 263698-262052, Genome Release 64-1-1, reverse complement, Verified ORF, "Putative regulatory subunit of the protein phosphatase Glc7p, involved in glycogen metabolism; contains a conserved motif (GVNK motif) that
YNL115C	93.7164	31.9745	2.93097	9.63e-212	YNL115C YNL115C SGDID:S000005059, Chr XIV from 412053-410119, Genome Release 64-1-1, reverse complement, Uncharacterized ORF, "Putative protein of unknown function; green fluorescent protein (GFP)-fusion protein localizes to mitochondria; YNL115C is not a
YMR250W	495.634	169.046	2.93194	0	YMR250W GAD1 SGDID:S000004862, Chr XIII from 770801-772558, Genome Release 64-1-1, Verified ORF, "Glutamate decarboxylase, converts glutamate into gamma-aminobutyric acid (GABA) during glutamate catabolism; involved in response to oxidative stress"
YDL210W	20.9878	7.09222	2.95927	4.2e-44	YDL210W UGA4 SGDID:S000002369, Chr IV from 84270-85985, Genome Release 64-1-1, Verified ORF, "Permease that serves as a gamma-aminobutyrate (GABA) transport protein involved in the utilization of GABA as a nitrogen source; catalyzes the transport of putre
YIR038C	179.651	60.6456	2.96231	1.27e-150	YIR038C GTT1 SGDID:S000001477, Chr IX from 424513-423809, Genome Release 64-1-1, reverse complement, Verified ORF, "ER associated glutathione S-transferase capable of homodimerization; expression induced during the diauxic shift and throughout stationary
YOR186W	22.8445	7.61693	2.99918	1.55e-13	YOR186W YOR186W SGDID:S000005712, Chr XV from 683111-683545, Genome Release 64-1-1, Uncharacterized ORF, "Putative protein of unknown function; proper regulation of expression during heat stress is sphingolipid-dependent"
YPL054W	44.0832	14.5582	3.02806	3.63e-50	YPL054W LEE1 SGDID:S000005975, Chr XVI from 455759-456664, Genome Release 64-1-1, Verified ORF, "Zinc-finger protein of unknown function"
YKL185W	202.71	66.8919	3.03041	0	YKL185W ASH1 SGDID:S000001668, Chr XI from 94499-96265, Genome Release 64-1-1, Verified ORF, "Zinc-finger inhibitor of HO transcription; mRNA is localized and translated in the distal tip of anaphase cells, resulting in accumulation of Ash1p in daughter c
YNL142W	537.42	177.18	3.03318	0	YNL142W MEP2 SGDID:S000005086, Chr XIV from 357453-358952, Genome Release 64-1-1, Verified ORF, "Ammonium permease involved in regulation of pseudohyphal growth; belongs to a ubiquitous family of cytoplasmic membrane proteins that transport only ammonium
YHL016C	22.1304	7.27223	3.04314	2.34e-61	YHL016C DUR3 SGDID:S000001008, Chr VIII from 74244-72037, Genome Release 64-1-1, reverse complement, Verified ORF, "Plasma membrane transporter for both urea and polyamines, expression is highly sensitive to nitrogen catabolite repression and induced by a
YNL195C	125.302	40.9388	3.06072	1.21e-122	YNL195C YNL195C SGDID:S000005139, Chr XIV from 272308-271523, Genome Release 64-1-1, reverse complement, Uncharacterized ORF, "Putative protein of unknown function; shares a promoter with YNL194C; the authentic, non-tagged protein is detected in highly pu
YMR090W	725.768	236.616	3.06729	0	YMR090W YMR090W SGDID:S000004696, Chr XIII from 449245-449928, Genome Release 64-1-1, Uncharacterized ORF, "Putative protein of unknown function with similarity to DTDP-glucose 4,6-dehydratases; GFP-fusion protein localizes to the cytoplasm; up-regulated
YHR143W	267.29	85.8051	3.11509	0	YHR143W DSE2 SGDID:S000001186, Chr VIII from 385510-386487, Genome Release 64-1-1, Verified ORF, "Daughter cell-specific secreted protein with similarity to glucanases, degrades cell wall from the daughter side causing daughter to separate from mother; ex
YIR032C	31.3247	9.86121	3.17656	1.89e-25	YIR032C DAL3 SGDID:S000001471, Chr IX from 415617-415030, Genome Release 64-1-1, reverse complement, Verified ORF, "Ureidoglycolate hydrolase, converts ureidoglycolate to glyoxylate and urea in the third step of allantoin degradation; expression sensitive
YKL103C	405.623	126.447	3.20784	0	YKL103C LAP4 SGDID:S000001586, Chr XI from 247682-246138, Genome Release 64-1-1, reverse complement, Verified ORF, "Vacuolar aminopeptidase yscI; zinc metalloproteinase that belongs to the peptidase family M18; often used as a marker protein in studies of
YOR120W	508.115	158.041	3.21508	0	YOR120W GCY1 SGDID:S000005646, Chr XV from 551114-552052, Genome Release 64-1-1, Verified ORF, "Putative NADP(+) coupled glycerol dehydrogenase, proposed to be involved in an alternative pathway for glycerol catabolism; also has mRNA binding activity; mem
YLR438W	185.12	56.872	3.25504	0	YLR438W CAR2 SGDID:S000004430, Chr XII from 1012501-1013775, Genome Release 64-1-1, Verified ORF, "L-ornithine transaminase (OTAse), catalyzes the second step of arginine degradation, expression is dually-regulated by allophanate induction and a specific
YER067W	975.217	293.551	3.32214	0	YER067W RGI1 SGDID:S000000869, Chr V from 292066-292551, Genome Release 64-1-1, Verified ORF, "Protein of unknown function involved in energy metabolism under respiratory conditions; protein abundance is increased upon intracellular iron depletion"
YOR185C	137.188	41.2297	3.3274	2.05e-125	YOR185C GSP2 SGDID:S000005711, Chr XV from 682106-681444, Genome Release 64-1-1, reverse complement, Verified ORF, "GTP binding protein (mammalian Ranp homolog) involved in the maintenance of nuclear organization, RNA processing and transport; interacts w
YPR160W	1826.66	526.284	3.47087	0	YPR160W GPH1 SGDID:S000006364, Chr XVI from 861306-864014, Genome Release 64-1-1, Verified ORF, "Non-essential glycogen phosphorylase required for the mobilization of glycogen, activity is regulated by cyclic AMP-mediated phosphorylation, expression is re
YFL056C	64.5831	18.3478	3.51994	1.33e-61	YFL056C AAD6 SGDID:S000001838, Chr VI from 15431-14793, Genome Release 64-1-1, reverse complement, Verified ORF, "Putative aryl-alcohol dehydrogenase; involved in oxidative stress response; similar to P. chrysosporium aryl-alcohol dehydrogenase; expressio
YHR008C	1018.05	288.821	3.52483	0	YHR008C SOD2 SGDID:S000001050, Chr VIII from 123590-122889, Genome Release 64-1-1, reverse complement, Verified ORF, "Mitochondrial manganese superoxide dismutase, protects cells against oxygen toxicity; phosphorylated"
YPL230W	184.019	52.0694	3.53412	0	YPL230W USV1 SGDID:S000006151, Chr XVI from 115312-116487, Genome Release 64-1-1, Verified ORF, "Putative transcription factor containing a C2H2 zinc finger; mutation affects transcriptional regulation of genes involved in growth on non-fermentable carbon
YBR117C	69.1732	19.4955	3.54816	2.38e-208	YBR117C TKL2 SGDID:S000000321, Chr II from 476437-474392, Genome Release 64-1-1, reverse complement, Verified ORF, "Transketolase, similar to Tkl1p; catalyzes conversion of xylulose-5-phosphate and ribose-5-phosphate to sedoheptulose-7-phosphate and glyce
YGR201C	445.962	124.712	3.57594	0	YGR201C YGR201C SGDID:S000003433, Chr VII from 903197-902520, Genome Release 64-1-1, reverse complement, Uncharacterized ORF, "Putative protein of unknown function"
YDR070C	404.911	112.524	3.59843	5.09e-171	YDR070C FMP16 SGDID:S000002477, Chr IV from 588379-588098, Genome Release 64-1-1, reverse complement, Uncharacterized ORF, "Putative protein of unknown function; proposed to be involved in responding to conditions of stress; the authentic, non-tagged prot
YLR178C	1505.95	413.785	3.63945	0	YLR178C TFS1 SGDID:S000004168, Chr XII from 513821-513162, Genome Release 64-1-1, reverse complement, Verified ORF, "Protein that interacts with and inhibits carboxypeptidase Y and Ira2p; phosphatidylethanolamine-binding protein (PEBP) family member; targ
YMR031C	56.9458	15.3257	3.71571	1.15e-222	YMR031C EIS1 SGDID:S000004633, Chr XIII from 334743-332212, Genome Release 64-1-1, reverse complement, Verified ORF, "Component of the eisosome that is required for proper eisosome assembly; similarity to Ykl050cp and Uso1p; the authentic, non-tagged prot
YER124C	57.4878	15.2081	3.78008	3.51e-156	YER124C DSE1 SGDID:S000000926, Chr V from 409063-407342, Genome Release 64-1-1, reverse complement, Verified ORF, "Daughter cell-specific protein, may regulate cross-talk between the mating and filamentation pathways; deletion affects cell separation afte
YDL204W	113.043	29.4874	3.8336	5.1e-213	YDL204W RTN2 SGDID:S000002363, Chr IV from 94605-95786, Genome Release 64-1-1, Verified ORF, "Protein of unknown function; has similarity to mammalian reticulon proteins; member of the RTNLA (reticulon-like A) subfamily"
YNR067C	76.2035	19.7197	3.86433	0	YNR067C DSE4 SGDID:S000005350, Chr XIV from 759099-755746, Genome Release 64-1-1, reverse complement, Verified ORF, "Daughter cell-specific secreted protein with similarity to glucanases, degrades cell wall from the daughter side causing daughter to separ
YKL164C	2034.33	519.561	3.91549	0	YKL164C PIR1 SGDID:S000001647, Chr XI from 142819-141794, Genome Release 64-1-1, reverse complement, Verified ORF, "O-glycosylated protein required for cell wall stability; attached to the cell wall via beta-1,3-glucan; mediates mitochondrial translocatio
YBR158W	62.7583	15.949	3.93495	9.26e-170	YBR158W AMN1 SGDID:S000000362, Chr II from 556549-558198, Genome Release 64-1-1, Verified ORF, "Protein required for daughter cell separation, multiple mitotic checkpoints, and chromosome stability; contains 12 degenerate leucine-rich repeat motifs; expre
YPL158C	24.6566	6.24034	3.95116	2.65e-93	YPL158C AIM44 SGDID:S000006079, Chr XVI from 254310-252034, Genome Release 64-1-1, reverse complement, Verified ORF, "Protein of unknown function; GFP-fusion protein localizes to the bud neck; transcription is regulated by Swi5p; null mutant displays elev
YLR258W	740.926	187.395	3.95382	0	YLR258W GSY2 SGDID:S000004248, Chr XII from 660716-662833, Genome Release 64-1-1, Verified ORF, "Glycogen synthase, similar to Gsy1p; expression induced by glucose limitation, nitrogen starvation, heat shock, and stationary phase; activity regulated by cA
YMR175W	72.7897	17.7881	4.09204	3.31e-31	YMR175W SIP18 SGDID:S000004787, Chr XIII from 611016-611255, Genome Release 64-1-1, Verified ORF, "Phospholipid-binding hydrophilin with a role in dessication resistance; expression is induced by osmotic stress"
YBR072W	14635.8	3572	4.09736	0	YBR072W HSP26 SGDID:S000000276, Chr II from 382030-382674, Genome Release 64-1-1, Verified ORF, "Small heat shock protein (sHSP) with chaperone activity; forms hollow, sphere-shaped oligomers that suppress unfolded proteins aggregation; oligomer activatio
YOR264W	32.7981	7.93402	4.13385	6.54e-74	YOR264W DSE3 SGDID:S000005790, Chr XV from 818866-820158, Genome Release 64-1-1, Verified ORF, "Daughter cell-specific protein, may help establish daughter fate"
YLR194C	188.231	44.4781	4.232	1.92e-251	YLR194C YLR194C SGDID:S000004184, Chr XII from 541573-540809, Genome Release 64-1-1, reverse complement, Verified ORF, "Structural constituent of the cell wall attached to the plasma membrane by a GPI-anchor; expression is upregulated in response to cell
YNL015W	559.664	130.791	4.27908	3.19e-225	YNL015W PBI2 SGDID:S000004960, Chr XIV from 605384-605611, Genome Release 64-1-1, Verified ORF, "Cytosolic inhibitor of vacuolar proteinase B (PRB1), required for efficient vacuole inheritance; with thioredoxin forms protein complex LMA1, which assists in
YKR034W	47.4324	11.0131	4.30692	1.46e-69	YKR034W DAL80 SGDID:S000001742, Chr XI from 506898-507707, Genome Release 64-1-1, Verified ORF, "Negative regulator of genes in multiple nitrogen degradation pathways; expression is regulated by nitrogen levels and by Gln3p; member of the GATA-binding fam
YDR453C	163.111	36.9805	4.41074	4.11e-175	YDR453C TSA2 SGDID:S000002861, Chr IV from 1365662-1365072, Genome Release 64-1-1, reverse complement, Verified ORF, "Stress inducible cytoplasmic thioredoxin peroxidase; cooperates with Tsa1p in the removal of reactive oxygen, nitrogen and sulfur species
24	193.604	43.7818	4.42203	0	[NODE_238_length_10151_cov_26.054379;2093;5956;+;AUGUSTUS;]
YPL272C	536.341	120.221	4.4613	0	YPL272C YPL272C SGDID:S000006193, Chr XVI from 28164-26611, Genome Release 64-1-1, reverse complement, Uncharacterized ORF, "Putative protein of unknown function; gene expression induced in response to ketoconazole; YPL272C is not an essential gene"
YER073W	93.5459	20.9542	4.46431	3.34e-267	YER073W ALD5 SGDID:S000000875, Chr V from 304030-305592, Genome Release 64-1-1, Verified ORF, "Mitochondrial aldehyde dehydrogenase, involved in regulation or biosynthesis of electron transport chain components and acetate formation; activated by K+; util
YGL028C	152.857	33.8346	4.51777	0	YGL028C SCW11 SGDID:S000002996, Chr VII from 442909-441281, Genome Release 64-1-1, reverse complement, Verified ORF, "Cell wall protein with similarity to glucanases; may play a role in conjugation during mating based on its regulation by Ste12p"
YGR256W	285.022	60.8321	4.68538	0	YGR256W GND2 SGDID:S000003488, Chr VII from 1004624-1006102, Genome Release 64-1-1, Verified ORF, "6-phosphogluconate dehydrogenase (decarboxylating), catalyzes an NADPH regenerating reaction in the pentose phosphate pathway; required for growth on D-gluc
YKR039W	133.938	26.1003	5.13168	0	YKR039W GAP1 SGDID:S000001747, Chr XI from 515063-516871, Genome Release 64-1-1, Verified ORF, "General amino acid permease; Gap1p senses the presence of amino acid substrates to regulate localization to the plasma membrane when needed"
YLR286C	590.419	108.197	5.45689	0	YLR286C CTS1 SGDID:S000004276, Chr XII from 710136-708448, Genome Release 64-1-1, reverse complement, Verified ORF, "Endochitinase, required for cell separation after mitosis; transcriptional activation during the G1 phase of the cell cycle is mediated by
YNL327W	218.375	39.2585	5.56249	0	YNL327W EGT2 SGDID:S000005271, Chr XIV from 24048-27173, Genome Release 64-1-1, Verified ORF, "Glycosylphosphatidylinositol (GPI)-anchored cell wall endoglucanase required for proper cell separation after cytokinesis, expression is activated by Swi5p and
YPL061W	349.156	47.2696	7.38648	0	YPL061W ALD6 SGDID:S000005982, Chr XVI from 432588-434090, Genome Release 64-1-1, Verified ORF, "Cytosolic aldehyde dehydrogenase, activated by Mg2+ and utilizes NADP+ as the preferred coenzyme; required for conversion of acetaldehyde to acetate; constitu
YOR374W	444.325	51.2199	8.67485	0	YOR374W ALD4 SGDID:S000005901, Chr XV from 1039840-1041399, Genome Release 64-1-1, Verified ORF, "Mitochondrial aldehyde dehydrogenase, required for growth on ethanol and conversion of acetaldehyde to acetate; phosphorylated; activity is K+ dependent; uti
YGR088W	311.717	33.3117	9.35759	0	YGR088W CTT1 SGDID:S000003320, Chr VII from 654634-656322, Genome Release 64-1-1, Verified ORF, "Cytosolic catalase T, has a role in protection from oxidative damage by hydrogen peroxide"
YGR087C	157.378	5.61115	28.0474	0	YGR087C PDC6 SGDID:S000003319, Chr VII from 652981-651290, Genome Release 64-1-1, reverse complement, Verified ORF, "Minor isoform of pyruvate decarboxylase, decarboxylates pyruvate to acetaldehyde, involved in amino acid catabolism; transcription is gluc

## Sheet: DE_FL1_vs_FL4
Gene Names	RPKM FL4	RPKM FL1	Ratio	p-value	Gene Description
YJL190C	10.8104	670.585	-62.0314	0	YJL190C RPS22A SGDID:S000003726, Chr X from 75302-74910, Genome Release 64-1-1, reverse complement, Verified ORF, "Protein component of the small (40S) ribosomal subunit; nearly identical to Rps22Bp and has similarity to E. coli S8 and rat S15a ribosomal
YNL300W	13.7492	828.548	-60.2616	0	YNL300W TOS6 SGDID:S000005244, Chr XIV from 65744-66052, Genome Release 64-1-1, Uncharacterized ORF, "Glycosylphosphatidylinositol-dependent cell wall protein, expression is periodic and decreases in respone to ergosterol perturbation or upon entry into s
YOR315W	0.548217	25.8302	-47.1168	1.79829e-101	YOR315W SFG1 SGDID:S000005842, Chr XV from 904760-905800, Genome Release 64-1-1, Verified ORF, "Nuclear protein, putative transcription factor required for growth of superficial pseudohyphae (which do not invade the agar substrate) but not for invasive ps
YER070W	22.0878	986.479	-44.6617	0	YER070W RNR1 SGDID:S000000872, Chr V from 298950-301616, Genome Release 64-1-1, Verified ORF, "Major isoform of the large subunit of ribonucleotide-diphosphate reductase; the RNR complex catalyzes rate-limiting step in dNTP synthesis, regulated by DNA rep
YNR050C	17.2594	538.021	-31.1727	0	YNR050C LYS9 SGDID:S000005333, Chr XIV from 715388-714048, Genome Release 64-1-1, reverse complement, Verified ORF, "Saccharopine dehydrogenase (NADP+, L-glutamate-forming); catalyzes the formation of saccharopine from alpha-aminoadipate 6-semialdehyde, t
YJL200C	4.4414	136.202	-30.6664	0	YJL200C ACO2 SGDID:S000003736, Chr X from 58813-56444, Genome Release 64-1-1, reverse complement, Verified ORF, "Putative mitochondrial aconitase isozyme; similarity to Aco1p, an aconitase required for the TCA cycle; expression induced during growth on gl
YLR372W	14.7835	418.038	-28.2773	0	YLR372W SUR4 SGDID:S000004364, Chr XII from 867354-868391, Genome Release 64-1-1, Verified ORF, "Elongase, involved in fatty acid and sphingolipid biosynthesis; synthesizes very long chain 20-26-carbon fatty acids from C18-CoA primers; involved in regulat
YLR212C	1.42696	37.8637	-26.5346	3.39077e-194	YLR212C TUB4 SGDID:S000004202, Chr XII from 566281-564860, Genome Release 64-1-1, reverse complement, Verified ORF, "Gamma-tubulin, involved in nucleating microtubules from both the cytoplasmic and nuclear faces of the spindle pole body"
YIL094C	33.0689	831.767	-25.1526	0	YIL094C LYS12 SGDID:S000001356, Chr IX from 187632-186517, Genome Release 64-1-1, reverse complement, Verified ORF, "Homo-isocitrate dehydrogenase, an NAD-linked mitochondrial enzyme required for the fourth step in the biosynthesis of lysine, in which hom
YOR375C	14.6796	356.824	-24.3074	0	YOR375C GDH1 SGDID:S000005902, Chr XV from 1043042-1041678, Genome Release 64-1-1, reverse complement, Verified ORF, "NADP(+)-dependent glutamate dehydrogenase, synthesizes glutamate from ammonia and alpha-ketoglutarate; rate of alpha-ketoglutarate utiliz
YFR012W-A	0	8.78877	-24.1166	0.000427552	YFR012W-A YFR012W-A SGDID:S000007606, Chr VI from 169224-169310, Genome Release 64-1-1, Uncharacterized ORF, "Putative protein of unknown function; identified by homology"
YLR432W	6.29263	144.745	-23.0023	0	YLR432W IMD3 SGDID:S000004424, Chr XII from 1002557-1004128, Genome Release 64-1-1, Verified ORF, "Inosine monophosphate dehydrogenase, catalyzes the first step of GMP biosynthesis, member of a four-gene family in S. cerevisiae, constitutively expressed"
YNL289W	4.52931	97.0191	-21.4203	8.13257e-285	YNL289W PCL1 SGDID:S000005233, Chr XIV from 87897-88736, Genome Release 64-1-1, Verified ORF, "Cyclin, interacts with cyclin-dependent kinase Pho85p; member of the Pcl1,2-like subfamily, involved in the regulation of polarized growth and morphogenesis and
YLR060W	6.84463	145.861	-21.3103	0	YLR060W FRS1 SGDID:S000004050, Chr XII from 260979-262766, Genome Release 64-1-1, Verified ORF, "Beta subunit of cytoplasmic phenylalanyl-tRNA synthetase, forms a tetramer with Frs2p to generate active enzyme; able to hydrolyze mis-aminoacylated tRNA-Phe,
YDR046C	1.81672	36.6162	-20.1552	1.96629e-230	YDR046C BAP3 SGDID:S000002453, Chr IV from 550576-548762, Genome Release 64-1-1, reverse complement, Verified ORF, "Amino acid permease involved in the uptake of cysteine, leucine, isoleucine and valine"
YPL131W	67.5952	1358.26	-20.094	0	YPL131W RPL5 SGDID:S000006052, Chr XVI from 303121-304014, Genome Release 64-1-1, Verified ORF, "Protein component of the large (60S) ribosomal subunit with similarity to E. coli L18 and rat L5 ribosomal proteins; binds 5S rRNA and is required for 60S sub
YML056C	15.4601	283.76	-18.3544	0	YML056C IMD4 SGDID:S000004520, Chr XIII from 163308-162194,164176-163717, Genome Release 64-1-1, reverse complement, intron sequence removed, Verified ORF, "Inosine monophosphate dehydrogenase, catalyzes the first step of GMP biosynthesis, member of a fou
YDR144C	1.06215	19.4251	-18.2885	1.46043e-119	YDR144C MKC7 SGDID:S000002551, Chr IV from 746101-744311, Genome Release 64-1-1, reverse complement, Verified ORF, "GPI-anchored aspartyl protease, member of the yapsin family of proteases involved in cell wall growth and maintenance; shares functions wit
YKR013W	100.304	1716.03	-17.1083	0	YKR013W PRY2 SGDID:S000001721, Chr XI from 463959-464948, Genome Release 64-1-1, Verified ORF, "Protein of unknown function"
YLR029C	33.5096	553.782	-16.5261	0	YLR029C RPL15A SGDID:S000004019, Chr XII from 202590-201976, Genome Release 64-1-1, reverse complement, Verified ORF, "Protein component of the large (60S) ribosomal subunit, nearly identical to Rpl15Bp and has similarity to rat L15 ribosomal protein; bin
YLR409C	1.79888	29.3512	-16.3164	2.97897e-275	YLR409C UTP21 SGDID:S000004401, Chr XII from 937233-934414, Genome Release 64-1-1, reverse complement, Verified ORF, "Subunit of U3-containing 90S preribosome and Small Subunit (SSU) processome complexes involved in production of 18S rRNA and assembly of
YOL007C	5.12969	82.3498	-16.0536	6.08997e-280	YOL007C CSI2 SGDID:S000005367, Chr XV from 312367-311342, Genome Release 64-1-1, reverse complement, Verified ORF, "Protein of unknown function; green fluorescent protein (GFP)- fusion protein localizes to the mother side of the bud neck and the vacuole;
YBR189W	33.3228	513.216	-15.4014	0	YBR189W RPS9B SGDID:S000000393, Chr II from 604508-604514,604928-605508, Genome Release 64-1-1, intron sequence removed, Verified ORF, "Protein component of the small (40S) ribosomal subunit; nearly identical to Rps9Ap and has similarity to E. coli S4 and
YJR063W	4.02606	61.8643	-15.366	3.67025e-78	YJR063W RPA12 SGDID:S000003824, Chr X from 555195-555572, Genome Release 64-1-1, Verified ORF, "RNA polymerase I subunit A12.2; contains two zinc binding domains, and the N terminal domain is responsible for anchoring to the RNA pol I complex"
YNL248C	2.99777	45.0829	-15.0388	2.24849e-184	YNL248C RPA49 SGDID:S000005192, Chr XIV from 182608-181361, Genome Release 64-1-1, reverse complement, Verified ORF, "RNA polymerase I subunit A49"
YHR216W	0.645398	9.64696	-14.9473	5.20141e-51	YHR216W IMD2 SGDID:S000001259, Chr VIII from 554396-555967, Genome Release 64-1-1, Verified ORF, "Inosine monophosphate dehydrogenase, catalyzes the rate-limiting step in GTP biosynthesis, expression is induced by mycophenolic acid resulting in resistance
YHR092C	306.429	4553.39	-14.8596	0	YHR092C HXT4 SGDID:S000001134, Chr VIII from 288811-287081, Genome Release 64-1-1, reverse complement, Verified ORF, "High-affinity glucose transporter of the major facilitator superfamily, expression is induced by low levels of glucose and repressed by h
YEL071W	56.0954	833.342	-14.8558	0	YEL071W DLD3 SGDID:S000000797, Chr V from 16355-17845, Genome Release 64-1-1, Verified ORF, "D-lactate dehydrogenase, part of the retrograde regulon which consists of genes whose expression is stimulated by damage to mitochondria and reduced in cells grow
YOL120C	68.7228	980.426	-14.2664	0	YOL120C RPL18A SGDID:S000005480, Chr XV from 93843-93395,94402-94291, Genome Release 64-1-1, reverse complement, intron sequence removed, Verified ORF, "Protein component of the large (60S) ribosomal subunit, identical to Rpl18Bp and has similarity to rat
YGL253W	19.0969	269.223	-14.0977	0	YGL253W HXK2 SGDID:S000003222, Chr VII from 23935-25395, Genome Release 64-1-1, Verified ORF, "Hexokinase isoenzyme 2 that catalyzes phosphorylation of glucose in the cytosol; predominant hexokinase during growth on glucose; functions in the nucleus to re
YGR128C	1.03612	14.5464	-14.0393	2.71447e-101	YGR128C UTP8 SGDID:S000003360, Chr VII from 750091-747950, Genome Release 64-1-1, reverse complement, Verified ORF, "Nucleolar protein required for export of tRNAs from the nucleus; also copurifies with the small subunit (SSU) processome containing the U3
YMR116C	122.131	1682.5	-13.7762	0	YMR116C ASC1 SGDID:S000004722, Chr XIII from 499878-499456,500688-500152, Genome Release 64-1-1, reverse complement, intron sequence removed, Verified ORF, "G-protein beta subunit and guanine nucleotide dissociation inhibitor for Gpa2p; ortholog of RACK1
YGL225W	47.1513	649.062	-13.7655	0	YGL225W VRG4 SGDID:S000003193, Chr VII from 76894-77907, Genome Release 64-1-1, Verified ORF, "Golgi GDP-mannose transporter; regulates Golgi function and glycosylation in Golgi"
YDR321W	7.13782	96.8011	-13.5617	0	YDR321W ASP1 SGDID:S000002729, Chr IV from 1108702-1109847, Genome Release 64-1-1, Verified ORF, "Cytosolic L-asparaginase, involved in asparagine catabolism"
YHL033C	43.425	577.021	-13.2878	0	YHL033C RPL8A SGDID:S000001025, Chr VIII from 36025-35255, Genome Release 64-1-1, reverse complement, Verified ORF, "Ribosomal protein L4 of the large (60S) ribosomal subunit, nearly identical to Rpl8Bp and has similarity to rat L7a ribosomal protein; mut
YIL066C	23.1776	303.481	-13.0937	0	YIL066C RNR3 SGDID:S000001328, Chr IX from 240708-238099, Genome Release 64-1-1, reverse complement, Verified ORF, "Minor isoform of the large subunit of ribonucleotide-diphosphate reductase; the RNR complex catalyzes rate-limiting step in dNTP synthesis,
YMR215W	11.9976	156.485	-13.043	0	YMR215W GAS3 SGDID:S000004828, Chr XIII from 696796-698370, Genome Release 64-1-1, Verified ORF, "Low abundance, possibly inactive member of the GAS family of GPI-containing proteins; putative 1,3-beta-glucanosyltransferase with similarity to other GAS fa
YMR241W	22.9485	297.421	-12.9603	0	YMR241W YHM2 SGDID:S000004854, Chr XIII from 751961-752905, Genome Release 64-1-1, Verified ORF, "Carrier protein that exports citrate from and imports oxoglutarate into the mitochondrion, causing net export of NADPH reducing equivalents; also associates
YBL081W	8.93588	113.393	-12.6896	0	YBL081W YBL081W SGDID:S000000177, Chr II from 71866-72972, Genome Release 64-1-1, Uncharacterized ORF, "Non-essential protein of unknown function; null mutation results in a decrease in plasma membrane electron transport"
YGL123W	106.513	1328.68	-12.4743	0	YGL123W RPS2 SGDID:S000003091, Chr VII from 277617-278381, Genome Release 64-1-1, Verified ORF, "Protein component of the small (40S) subunit, essential for control of translational accuracy; phosphorylation by C-terminal domain kinase I (CTDK-I) enhances
YHL015W	70.5137	868.732	-12.32	0	YHL015W RPS20 SGDID:S000001007, Chr VIII from 75412-75777, Genome Release 64-1-1, Verified ORF, "Protein component of the small (40S) ribosomal subunit; overproduction suppresses mutations affecting RNA polymerase III-dependent transcription; has similari
YKL178C	1.16679	14.1146	-12.097	6.37981e-63	YKL178C STE3 SGDID:S000001661, Chr XI from 114627-113215, Genome Release 64-1-1, reverse complement, Verified ORF, "Receptor for a factor pheromone, couples to MAP kinase cascade to mediate pheromone response; transcribed in alpha cells and required for m
YNL141W	9.11069	109.921	-12.065	0	YNL141W AAH1 SGDID:S000005085, Chr XIV from 359596-360639, Genome Release 64-1-1, Verified ORF, "Adenine deaminase (adenine aminohydrolase), converts adenine to hypoxanthine; involved in purine salvage; transcriptionally regulated by nutrient levels and g
YER131W	15.8526	188.855	-11.9132	7.35873e-209	YER131W RPS26B SGDID:S000000933, Chr V from 423952-424311, Genome Release 64-1-1, Verified ORF, "Protein component of the small (40S) ribosomal subunit; nearly identical to Rps26Ap and has similarity to rat S26 ribosomal protein"
YDR234W	39.3802	457.384	-11.6146	0	YDR234W LYS4 SGDID:S000002642, Chr IV from 931129-933210, Genome Release 64-1-1, Verified ORF, "Homoaconitase, catalyzes the conversion of homocitrate to homoisocitrate, which is a step in the lysine biosynthesis pathway"
YLR340W	170.648	1978.19	-11.5923	0	YLR340W RPP0 SGDID:S000004332, Chr XII from 805887-806825, Genome Release 64-1-1, Verified ORF, "Conserved ribosomal protein P0 of the ribosomal stalk, which is involved in interaction between translational elongation factors and the ribosome; similar to
YDL211C	1.19001	13.4384	-11.2927	6.67716e-47	YDL211C YDL211C SGDID:S000002370, Chr IV from 80412-79294, Genome Release 64-1-1, reverse complement, Uncharacterized ORF, "Putative protein of unknown function; green fluorescent protein (GFP)-fusion protein localizes to the vacuole"
YLR222C	1.08526	12.0738	-11.1252	3.35726e-90	YLR222C UTP13 SGDID:S000004212, Chr XII from 581771-579318, Genome Release 64-1-1, reverse complement, Verified ORF, "Nucleolar protein, component of the small subunit (SSU) processome containing the U3 snoRNA that is involved in processing of pre-18S rRN
YGL030W	128.615	1428.46	-11.1064	0	YGL030W RPL30 SGDID:S000002998, Chr VII from 439091-439093,439324-439638, Genome Release 64-1-1, intron sequence removed, Verified ORF, "Protein component of the large (60S) ribosomal subunit, has similarity to rat L30 ribosomal protein; involved in pre-r
YCR034W	11.4187	126.766	-11.1016	0	YCR034W FEN1 SGDID:S000000630, Chr III from 190592-191635, Genome Release 64-1-1, Verified ORF, "Fatty acid elongase, involved in sphingolipid biosynthesis; acts on fatty acids of up to 24 carbons in length; mutations have regulatory effects on 1,3-beta-g
YOL039W	90.8685	1008.38	-11.0972	0	YOL039W RPP2A SGDID:S000005399, Chr XV from 254297-254617, Genome Release 64-1-1, Verified ORF, "Ribosomal protein P2 alpha, a component of the ribosomal stalk, which is involved in the interaction between translational elongation factors and the ribosome
YML027W	10.1303	110.985	-10.9557	0	YML027W YOX1 SGDID:S000004489, Chr XIII from 221406-222563, Genome Release 64-1-1, Verified ORF, "Homeodomain-containing transcriptional repressor, binds to Mcm1p and to early cell cycle boxes (ECBs) in the promoters of cell cycle-regulated genes expresse
YLR103C	1.39613	15.0732	-10.7964	9.41379e-89	YLR103C CDC45 SGDID:S000004093, Chr XII from 345941-343989, Genome Release 64-1-1, reverse complement, Verified ORF, "DNA replication initiation factor; recruited to MCM pre-RC complexes at replication origins; promotes release of MCM from Mcm10p, recruit
YLR343W	1.90079	20.5137	-10.7922	7.79346e-103	YLR343W GAS2 SGDID:S000004335, Chr XII from 816094-817761, Genome Release 64-1-1, Verified ORF, "1,3-beta-glucanosyltransferase, involved with Gas4p in spore wall assembly; has similarity to Gas1p"
YGR177C	1.22246	12.9973	-10.6321	3.14417e-63	YGR177C ATF2 SGDID:S000003409, Chr VII from 850436-848829, Genome Release 64-1-1, reverse complement, Verified ORF, "Alcohol acetyltransferase, may play a role in steroid detoxification; forms volatile esters during fermentation, which is important for br
YDL014W	24.1011	256.169	-10.629	0	YDL014W NOP1 SGDID:S000002172, Chr IV from 427364-428347, Genome Release 64-1-1, Verified ORF, "Nucleolar protein, component of the small subunit processome complex, which is required for processing of pre-18S rRNA; has similarity to mammalian fibrillarin
YCL037C	1.94361	20.6048	-10.6013	9.76267e-81	YCL037C SRO9 SGDID:S000000542, Chr III from 58678-57374, Genome Release 64-1-1, reverse complement, Verified ORF, "Cytoplasmic RNA-binding protein that associates with translating ribosomes; involved in heme regulation of Hap1p as a component of the HMC c
YBL039C	4.08159	42.2593	-10.3537	1.42728e-215	YBL039C URA7 SGDID:S000000135, Chr II from 145728-143989, Genome Release 64-1-1, reverse complement, Verified ORF, "Major CTP synthase isozyme (see also URA8), catalyzes the ATP-dependent transfer of the amide nitrogen from glutamine to UTP, forming CTP,
YDL229W	101.794	1053.54	-10.3497	0	YDL229W SSB1 SGDID:S000002388, Chr IV from 44065-45906, Genome Release 64-1-1, Verified ORF, "Cytoplasmic ATPase that is a ribosome-associated molecular chaperone, functions with J-protein partner Zuo1p; may be involved in folding of newly-made polypeptid
YHR149C	2.78948	28.2616	-10.1315	1.32041e-181	YHR149C SKG6 SGDID:S000001192, Chr VIII from 396659-394455, Genome Release 64-1-1, reverse complement, Verified ORF, "Integral membrane protein that localizes primarily to growing sites such as the bud tip or the cell periphery; potential Cdc28p substrate
YGR014W	23.6758	239.81	-10.1289	0	YGR014W MSB2 SGDID:S000003246, Chr VII from 516943-520863, Genome Release 64-1-1, Verified ORF, "Mucin family member involved in the Cdc42p- and MAP kinase-dependent filamentous growth signaling pathway; also functions as an osmosensor in parallel to the
YEL054C	57.6805	584.215	-10.1285	0	YEL054C RPL12A SGDID:S000000780, Chr V from 53218-52721, Genome Release 64-1-1, reverse complement, Verified ORF, "Protein component of the large (60S) ribosomal subunit, nearly identical to Rpl12Bp; rpl12a rpl12b double mutant exhibits slow growth and sl
YMR305C	202.263	2041.34	-10.0925	0	YMR305C SCW10 SGDID:S000004921, Chr XIII from 880232-879063, Genome Release 64-1-1, reverse complement, Verified ORF, "Cell wall protein with similarity to glucanases; may play a role in conjugation during mating based on mutant phenotype and its regulati
YIL018W	146.466	1462.36	-9.98434	0	YIL018W RPL2B SGDID:S000001280, Chr IX from 316768-316771,317172-317932, Genome Release 64-1-1, intron sequence removed, Verified ORF, "Protein component of the large (60S) ribosomal subunit, identical to Rpl2Ap and has similarity to E. coli L2 and rat L8
YOR340C	1.6806	16.7578	-9.97131	5.04153e-49	YOR340C RPA43 SGDID:S000005867, Chr XV from 960182-959202, Genome Release 64-1-1, reverse complement, Verified ORF, "RNA polymerase I subunit A43"
YOR369C	105.978	1036.75	-9.78278	0	YOR369C RPS12 SGDID:S000005896, Chr XV from 1028625-1028194, Genome Release 64-1-1, reverse complement, Verified ORF, "Protein component of the small (40S) ribosomal subunit; has similarity to rat ribosomal protein S12"
YBR088C	14.9345	144.822	-9.69718	0	YBR088C POL30 SGDID:S000000292, Chr II from 425766-424990, Genome Release 64-1-1, reverse complement, Verified ORF, "Proliferating cell nuclear antigen (PCNA), functions as the sliding clamp for DNA polymerase delta; may function as a docking site for oth
YOR359W	1.77485	17.1862	-9.6832	1.52733e-78	YOR359W VTS1 SGDID:S000005886, Chr XV from 1011189-1012760, Genome Release 64-1-1, Verified ORF, "Post-transcriptional gene regulator, flap-structured DNA-binding and RNA-binding protein; shows genetic interactions with Vti1p, a v-SNARE involved in cis-Go
YBR291C	10.5684	101.525	-9.60647	4.04416e-260	YBR291C CTP1 SGDID:S000000495, Chr II from 784572-783673, Genome Release 64-1-1, reverse complement, Verified ORF, "Mitochondrial inner membrane citrate transporter, member of the mitochondrial carrier family"
YGR159C	17.0113	162.7	-9.56423	0	YGR159C NSR1 SGDID:S000003391, Chr VII from 807656-806412, Genome Release 64-1-1, reverse complement, Verified ORF, "Nucleolar protein that binds nuclear localization sequences, required for pre-rRNA processing and ribosome biogenesis"
YJR154W	1.46191	13.9557	-9.54617	7.58925e-43	YJR154W YJR154W SGDID:S000003915, Chr X from 725784-726824, Genome Release 64-1-1, Uncharacterized ORF, "Putative protein of unknown function; green fluorescent protein (GFP)-fusion protein localizes to the cytoplasm"
YDR064W	132.105	1256.21	-9.50915	0	YDR064W RPS13 SGDID:S000002471, Chr IV from 579458-579478,580018-580452, Genome Release 64-1-1, intron sequence removed, Verified ORF, "Protein component of the small (40S) ribosomal subunit; has similarity to E. coli S15 and rat S13 ribosomal proteins"
YBR031W	153.023	1452.25	-9.49035	0	YBR031W RPL4A SGDID:S000000235, Chr II from 300166-301254, Genome Release 64-1-1, Verified ORF, "N-terminally acetylated protein component of the large (60S) ribosomal subunit, nearly identical to Rpl4Bp and has similarity to E. coli L4 and rat L4 ribosom
YFR031C-A	88.6088	836.588	-9.44136	0	YFR031C-A RPL2A SGDID:S000002104, Chr VI from 221267-220507,221418-221415, Genome Release 64-1-1, reverse complement, intron sequence removed, Verified ORF, "Protein component of the large (60S) ribosomal subunit, identical to Rpl2Bp and has similarity to
YJL109C	3.63027	34.1392	-9.40404	0	YJL109C UTP10 SGDID:S000003645, Chr X from 217309-212000, Genome Release 64-1-1, reverse complement, Verified ORF, "Nucleolar protein, component of the small subunit (SSU) processome containing the U3 snoRNA that is involved in processing of pre-18S rRNA;
YGL147C	25.3201	234.409	-9.25782	0	YGL147C RPL9A SGDID:S000003115, Chr VII from 228329-227754, Genome Release 64-1-1, reverse complement, Verified ORF, "Protein component of the large (60S) ribosomal subunit, nearly identical to Rpl9Bp and has similarity to E. coli L6 and rat L9 ribosomal
YDR012W	156.517	1445.81	-9.23739	0	YDR012W RPL4B SGDID:S000002419, Chr IV from 471853-472941, Genome Release 64-1-1, Verified ORF, "Protein component of the large (60S) ribosomal subunit, nearly identical to Rpl4Ap and has similarity to E. coli L4 and rat L4 ribosomal proteins"
YLR073C	3.99601	36.6672	-9.17596	2.62012e-63	YLR073C RFU1 SGDID:S000004063, Chr XII from 281621-281019, Genome Release 64-1-1, reverse complement, Verified ORF, "Protein that inhibits Doa4p deubiquitinating activity; contributes to ubiquitin homeostasis by regulating the conversion of free ubiquitin
YKL081W	44.7813	397.02	-8.86574	0	YKL081W TEF4 SGDID:S000001564, Chr XI from 282891-283095,283422-284455, Genome Release 64-1-1, intron sequence removed, Verified ORF, "Gamma subunit of translational elongation factor eEF1B, stimulates the binding of aminoacyl-tRNA (AA-tRNA) to ribosomes
YOR254C	10.4729	92.5711	-8.83911	0	YOR254C SEC63 SGDID:S000005780, Chr XV from 807023-805032, Genome Release 64-1-1, reverse complement, Verified ORF, "Essential subunit of Sec63 complex (Sec63p, Sec62p, Sec66p and Sec72p); with Sec61 complex, Kar2p/BiP and Lhs1p forms a channel competent
YPL256C	18.9689	167.388	-8.82431	0	YPL256C CLN2 SGDID:S000006177, Chr XVI from 66614-64977, Genome Release 64-1-1, reverse complement, Verified ORF, "G1 cyclin involved in regulation of the cell cycle; activates Cdc28p kinase to promote the G1 to S phase transition; late G1 specific expres
YOR310C	7.6786	67.4521	-8.78442	2.49381e-284	YOR310C NOP58 SGDID:S000005837, Chr XV from 898360-896825, Genome Release 64-1-1, reverse complement, Verified ORF, "Protein involved in pre-rRNA processing, 18S rRNA synthesis, and snoRNA synthesis; component of the small subunit processome complex, whic
YCR005C	79.9163	699.891	-8.75779	0	YCR005C CIT2 SGDID:S000000598, Chr III from 122328-120946, Genome Release 64-1-1, reverse complement, Verified ORF, "Citrate synthase, catalyzes the condensation of acetyl coenzyme A and oxaloacetate to form citrate, peroxisomal isozyme involved in glyoxy
YKR057W	41.553	362.279	-8.71847	8.25978e-262	YKR057W RPS21A SGDID:S000001765, Chr XI from 551657-551680,552003-552242, Genome Release 64-1-1, intron sequence removed, Verified ORF, "Protein component of the small (40S) ribosomal subunit; nearly identical to Rps21Bp and has similarity to rat S21 ribo
YNL209W	176.014	1524.65	-8.66208	0	YNL209W SSB2 SGDID:S000005153, Chr XIV from 252059-253900, Genome Release 64-1-1, Verified ORF, "Cytoplasmic ATPase that is a ribosome-associated molecular chaperone, functions with J-protein partner Zuo1p; may be involved in the folding of newly-synthesi
YAL040C	36.5255	315.778	-8.6454	0	YAL040C CLN3 SGDID:S000000038, Chr I from 67520-65778, Genome Release 64-1-1, reverse complement, Verified ORF, "G1 cyclin involved in cell cycle progression; activates Cdc28p kinase to promote the G1 to S phase transition; plays a role in regulating tran
YFL034C-A	10.1388	87.2029	-8.60092	6.56388e-89	YFL034C-A RPL22B SGDID:S000006436, Chr VI from 64599-64243,64932-64921, Genome Release 64-1-1, reverse complement, intron sequence removed, Verified ORF, "Protein component of the large (60S) ribosomal subunit, has similarity to Rpl22Ap and to rat L22 rib
YAL025C	2.34088	20.1326	-8.60042	5.16267e-52	YAL025C MAK16 SGDID:S000000023, Chr I from 101145-100225, Genome Release 64-1-1, reverse complement, Verified ORF, "Essential nuclear protein, constituent of 66S pre-ribosomal particles; required for maturation of 25S and 5.8S rRNAs; required for maintena
YOR074C	5.95988	51.0445	-8.56468	6.07949e-128	YOR074C CDC21 SGDID:S000005600, Chr XV from 467589-466675, Genome Release 64-1-1, reverse complement, Verified ORF, "Thymidylate synthase, required for de novo biosynthesis of pyrimidine deoxyribonucleotides; expression is induced at G1/S"
YNL132W	2.69959	22.9073	-8.48549	4.54626e-197	YNL132W KRE33 SGDID:S000005076, Chr XIV from 375321-378491, Genome Release 64-1-1, Verified ORF, "Essential protein, required for biogenesis of the small ribosomal subunit; heterozygous mutant shows haploinsufficiency in K1 killer toxin resistance"
YLR303W	91.672	774.933	-8.45332	0	YLR303W MET17 SGDID:S000004294, Chr XII from 732542-733876, Genome Release 64-1-1, Verified ORF, "Methionine and cysteine synthase (O-acetyl homoserine-O-acetyl serine sulfhydrylase), required for sulfur amino acid synthesis"
YOR063W	163.647	1377.89	-8.41989	0	YOR063W RPL3 SGDID:S000005589, Chr XV from 444686-445849, Genome Release 64-1-1, Verified ORF, "Protein component of the large (60S) ribosomal subunit, has similarity to E. coli L3 and rat L3 ribosomal proteins; involved in the replication and maintenance
YLL034C	1.2107	10.1382	-8.37384	5.12886e-70	YLL034C RIX7 SGDID:S000003957, Chr XII from 73146-70633, Genome Release 64-1-1, reverse complement, Verified ORF, "Putative ATPase of the AAA family, required for export of pre-ribosomal large subunits from the nucleus; distributed between the nucleolus,
YMR229C	3.65312	30.5579	-8.36487	0	YMR229C RRP5 SGDID:S000004842, Chr XIII from 731123-725934, Genome Release 64-1-1, reverse complement, Verified ORF, "RNA binding protein with preference for single stranded tracts of U's involved in synthesis of both 18S and 5.8S rRNAs; component of both
YDR324C	1.93142	16.1278	-8.35025	3.00514e-102	YDR324C UTP4 SGDID:S000002732, Chr IV from 1116763-1114433, Genome Release 64-1-1, reverse complement, Verified ORF, "Subunit of U3-containing 90S preribosome and Small Subunit (SSU) processome complexes involved in production of 18S rRNA and assembly of
YOR341W	13.0502	108.8	-8.33702	0	YOR341W RPA190 SGDID:S000005868, Chr XV from 960987-965981, Genome Release 64-1-1, Verified ORF, "RNA polymerase I largest subunit A190"
YLR186W	7.51902	62.4593	-8.30685	3.92315e-128	YLR186W EMG1 SGDID:S000004176, Chr XII from 523632-524390, Genome Release 64-1-1, Verified ORF, "Member of the alpha/beta knot fold methyltransferase superfamily; required for maturation of 18S rRNA and for 40S ribosome production; interacts with RNA and
YLL045C	81.5864	669.996	-8.2121	0	YLL045C RPL8B SGDID:S000003968, Chr XII from 48629-47859, Genome Release 64-1-1, reverse complement, Verified ORF, "Ribosomal protein L4 of the large (60S) ribosomal subunit, nearly identical to Rpl8Ap and has similarity to rat L7a ribosomal protein; muta
YBR115C	22.1079	180.757	-8.17613	0	YBR115C LYS2 SGDID:S000000319, Chr II from 473926-469748, Genome Release 64-1-1, reverse complement, Verified ORF, "Alpha aminoadipate reductase, catalyzes the reduction of alpha-aminoadipate to alpha-aminoadipate 6-semialdehyde, which is the fifth step i
YDR101C	4.09214	33.4326	-8.16995	2.46706e-159	YDR101C ARX1 SGDID:S000002508, Chr IV from 657467-655686, Genome Release 64-1-1, reverse complement, Verified ORF, "Shuttling pre-60S factor; involved in the biogenesis of ribosomal large subunit biogenesis; interacts directly with Alb1; responsible for T
YPR175W	2.51191	20.47	-8.14917	9.02482e-114	YPR175W DPB2 SGDID:S000006379, Chr XVI from 888974-891043, Genome Release 64-1-1, Verified ORF, "Second largest subunit of DNA polymerase II (DNA polymerase epsilon), required for normal yeast chromosomal replication; expression peaks at the G1/S phase bo
YIR034C	60.189	490.156	-8.14362	0	YIR034C LYS1 SGDID:S000001473, Chr IX from 420736-419615, Genome Release 64-1-1, reverse complement, Verified ORF, "Saccharopine dehydrogenase (NAD+, L-lysine-forming), catalyzes the conversion of saccharopine to L-lysine, which is the final step in the l
YOR108W	7.09218	57.7505	-8.14283	2.52311e-278	YOR108W LEU9 SGDID:S000005634, Chr XV from 523027-524841, Genome Release 64-1-1, Verified ORF, "Alpha-isopropylmalate synthase II (2-isopropylmalate synthase), catalyzes the first step in the leucine biosynthesis pathway; the minor isozyme, responsible fo
YMR049C	3.19145	25.6557	-8.03888	5.02031e-165	YMR049C ERB1 SGDID:S000004652, Chr XIII from 370517-368094, Genome Release 64-1-1, reverse complement, Verified ORF, "Constituent of 66S pre-ribosomal particles, forms a complex with Nop7p and Ytm1p that is required for maturation of the large ribosomal s
YNL069C	141.797	1132.53	-7.98695	0	YNL069C RPL16B SGDID:S000005013, Chr XIV from 494524-493956,495001-494974, Genome Release 64-1-1, reverse complement, intron sequence removed, Verified ORF, "N-terminally acetylated protein component of the large (60S) ribosomal subunit, binds to 5.8 S rR
YOR095C	1.14253	9.10266	-7.96711	3.15057e-20	YOR095C RKI1 SGDID:S000005621, Chr XV from 504328-503552, Genome Release 64-1-1, reverse complement, Verified ORF, "Ribose-5-phosphate ketol-isomerase, catalyzes the interconversion of ribose 5-phosphate and ribulose 5-phosphate in the pentose phosphate p
YMR290C	4.63673	36.8963	-7.95741	3.88256e-148	YMR290C HAS1 SGDID:S000004903, Chr XIII from 851591-850074, Genome Release 64-1-1, reverse complement, Verified ORF, "ATP-dependent RNA helicase; localizes to both the nuclear periphery and nucleolus; highly enriched in nuclear pore complex fractions; con
YIR026C	1.911	15.1877	-7.94753	2.84529e-45	YIR026C YVH1 SGDID:S000001465, Chr IX from 405967-404873, Genome Release 64-1-1, reverse complement, Verified ORF, "Protein phosphatase involved in vegetative growth at low temperatures, sporulation, and glycogen accumulation; mutants are defective in 60S
YPR010C	14.3779	114.171	-7.94073	0	YPR010C RPA135 SGDID:S000006214, Chr XVI from 581196-577585, Genome Release 64-1-1, reverse complement, Verified ORF, "RNA polymerase I second largest subunit A135"
YJR070C	49.276	389.609	-7.90666	0	YJR070C LIA1 SGDID:S000003831, Chr X from 570598-569621, Genome Release 64-1-1, reverse complement, Verified ORF, "Deoxyhypusine hydroxylase, a HEAT-repeat containing metalloenzyme that catalyzes hypusine formation; binds to and is required for the modifi
YPL198W	51.4185	405.025	-7.87703	0	YPL198W RPL7B SGDID:S000006119, Chr XVI from 173152-173162,173572-173665,174073-174702, Genome Release 64-1-1, intron sequence removed, Verified ORF, "Protein component of the large (60S) ribosomal subunit, nearly identical to Rpl7Ap and has similarity to
YNL112W	6.25989	48.9635	-7.82178	6.0779e-210	YNL112W DBP2 SGDID:S000005056, Chr XIV from 413639-414911,415914-416281, Genome Release 64-1-1, intron sequence removed, Verified ORF, "Essential ATP-dependent RNA helicase of the DEAD-box protein family, involved in nonsense-mediated mRNA decay and rRNA
YGR034W	88.5103	685.307	-7.74267	0	YGR034W RPL26B SGDID:S000003266, Chr VII from 555812-555830,556308-556672, Genome Release 64-1-1, intron sequence removed, Verified ORF, "Protein component of the large (60S) ribosomal subunit, nearly identical to Rpl26Ap and has similarity to E. coli L24
YPL226W	16.3691	126.461	-7.72561	0	YPL226W NEW1 SGDID:S000006147, Chr XVI from 121767-125357, Genome Release 64-1-1, Verified ORF, "ATP binding cassette protein that cosediments with polysomes and is required for biogenesis of the small ribosomal subunit; Asn/Gln-rich rich region supports
YDR523C	0.516582	3.97971	-7.70393	8.65042e-17	YDR523C SPS1 SGDID:S000002931, Chr IV from 1487038-1485566, Genome Release 64-1-1, reverse complement, Verified ORF, "Putative protein serine/threonine kinase expressed at the end of meiosis and localized to the prospore membrane, required for correct loc
YJR143C	43.3263	333.402	-7.69515	0	YJR143C PMT4 SGDID:S000003904, Chr X from 700614-698326, Genome Release 64-1-1, reverse complement, Verified ORF, "Protein O-mannosyltransferase, transfers mannose residues from dolichyl phosphate-D-mannose to protein serine/threonine residues; appears to
YDL083C	102.455	788.37	-7.69481	0	YDL083C RPS16B SGDID:S000002241, Chr IV from 307333-306926,307789-307766, Genome Release 64-1-1, reverse complement, intron sequence removed, Verified ORF, "Protein component of the small (40S) ribosomal subunit; identical to Rps16Ap and has similarity to
YOR096W	62.1931	478.056	-7.68665	0	YOR096W RPS7A SGDID:S000005622, Chr XV from 505794-505937,506339-506767, Genome Release 64-1-1, intron sequence removed, Verified ORF, "Protein component of the small (40S) ribosomal subunit, nearly identical to Rps7Bp; interacts with Kti11p; deletion cau
YLR048W	125.401	962.999	-7.67938	0	YLR048W RPS0B SGDID:S000004038, Chr XII from 242232-242321,242681-243349, Genome Release 64-1-1, intron sequence removed, Verified ORF, "Protein component of the small (40S) ribosomal subunit, nearly identical to Rps0Ap; required for maturation of 18S rRN
YPL211W	5.10999	39.2114	-7.67348	7.57905e-57	YPL211W NIP7 SGDID:S000006132, Chr XVI from 153495-154040, Genome Release 64-1-1, Verified ORF, "Nucleolar protein required for 60S ribosome subunit biogenesis, constituent of 66S pre-ribosomal particles; physically interacts with Nop8p and the exosome su
YKR077W	6.27136	48.0807	-7.66671	1.32641e-136	YKR077W MSA2 SGDID:S000001785, Chr XI from 583653-584744, Genome Release 64-1-1, Verified ORF, "Putative transcriptional activator, that interacts with G1-specific transcription factor, MBF and G1-specific promoters; ortholog of Msa2p, an MBF and SBF acti
YMR189W	4.55411	34.7836	-7.63784	2.60945e-278	YMR189W GCV2 SGDID:S000004801, Chr XIII from 637500-640604, Genome Release 64-1-1, Verified ORF, "P subunit of the mitochondrial glycine decarboxylase complex, required for the catabolism of glycine to 5,10-methylene-THF; expression is regulated by levels
YHR213W-A	1.35492	10.3475	-7.63694	9.44091e-08	YHR213W-A YHR213W-A SGDID:S000028651, Chr VIII from 540549-540782, Genome Release 64-1-1, Uncharacterized ORF, "Putative protein of unknown function; identified by gene-trapping, microarray-based expression analysis, and genome-wide homology searching"
YJR041C	1.65497	12.563	-7.59106	5.52035e-115	YJR041C URB2 SGDID:S000003802, Chr X from 513763-510239, Genome Release 64-1-1, reverse complement, Verified ORF, "Nucleolar protein required for normal metabolism of the rRNA primary transcript, proposed to be involved in ribosome biogenesis"
YMR217W	16.596	124.489	-7.50117	0	YMR217W GUA1 SGDID:S000004830, Chr XIII from 701790-703367, Genome Release 64-1-1, Verified ORF, "GMP synthase; highly conserved enzyme that catalyzes the second step in the biosynthesis of GMP from inosine 5'-phosphate (IMP); transcription is not subject
YPL163C	32.3126	241.854	-7.48482	0	YPL163C SVS1 SGDID:S000006084, Chr XVI from 242700-241918, Genome Release 64-1-1, reverse complement, Verified ORF, "Cell wall and vacuolar protein, required for wild-type resistance to vanadate"
YEL047C	41.9146	313.678	-7.48374	0	YEL047C YEL047C SGDID:S000000773, Chr V from 66797-65385, Genome Release 64-1-1, reverse complement, Verified ORF, "Soluble fumarate reductase, required with isoenzyme Osm1p for anaerobic growth; may interact with ribosomes, based on co-purification exper
YHR089C	18.469	137.851	-7.46388	1.55526e-217	YHR089C GAR1 SGDID:S000001131, Chr VIII from 283298-282681, Genome Release 64-1-1, reverse complement, Verified ORF, "Protein component of the H/ACA snoRNP pseudouridylase complex, involved in the modification and cleavage of the 18S pre-rRNA"
YIL069C	57.8154	431.038	-7.45542	0	YIL069C RPS24B SGDID:S000001331, Chr IX from 231957-231553,232369-232367, Genome Release 64-1-1, reverse complement, intron sequence removed, Verified ORF, "Protein component of the small (40S) ribosomal subunit; identical to Rps24Ap and has similarity to
YDR354W	10.2078	75.7599	-7.42177	1.82397e-220	YDR354W TRP4 SGDID:S000002762, Chr IV from 1184747-1185889, Genome Release 64-1-1, Verified ORF, "Anthranilate phosphoribosyl transferase of the tryptophan biosynthetic pathway, catalyzes the phosphoribosylation of anthranilate, subject to the general con
YCR057C	2.74504	20.2741	-7.38572	1.84414e-143	YCR057C PWP2 SGDID:S000000653, Chr III from 223228-220457, Genome Release 64-1-1, reverse complement, Verified ORF, "Conserved 90S pre-ribosomal component essential for proper endonucleolytic cleavage of the 35 S rRNA precursor at A0, A1, and A2 sites; co
YGL076C	71.6926	523.446	-7.30126	0	YGL076C RPL7A SGDID:S000003044, Chr VII from 364964-364335,365526-365433,365996-365986, Genome Release 64-1-1, reverse complement, intron sequence removed, Verified ORF, "Protein component of the large (60S) ribosomal subunit, nearly identical to Rpl7Bp a
YPL189W	1.94043	14.0668	-7.24935	3.82126e-66	YPL189W GUP2 SGDID:S000006110, Chr XVI from 189154-190983, Genome Release 64-1-1, Verified ORF, "Probable membrane protein with a possible role in proton symport of glycerol; member of the MBOAT family of putative membrane-bound O-acyltransferases; Gup1p
YOR247W	260.954	1889.61	-7.24117	0	YOR247W SRL1 SGDID:S000005773, Chr XV from 797676-798308, Genome Release 64-1-1, Verified ORF, "Mannoprotein that exhibits a tight association with the cell wall, required for cell wall stability in the absence of GPI-anchored mannoproteins; has a high se
YLR197W	8.66399	62.2045	-7.17965	8.62368e-236	YLR197W NOP56 SGDID:S000004187, Chr XII from 546097-547611, Genome Release 64-1-1, Verified ORF, "Essential evolutionarily-conserved nucleolar protein component of the box C/D snoRNP complexes that direct 2'-O-methylation of pre-rRNA during its maturation
YER096W	4.07903	29.106	-7.13552	8.67779e-113	YER096W SHC1 SGDID:S000000898, Chr V from 351698-353236, Genome Release 64-1-1, Verified ORF, "Sporulation-specific activator of Chs3p (chitin synthase III), required for the synthesis of the chitosan layer of ascospores; has similarity to Skt5p, which ac
YHR065C	2.90526	20.6472	-7.10684	1.01457e-78	YHR065C RRP3 SGDID:S000001107, Chr VIII from 229037-227532, Genome Release 64-1-1, reverse complement, Verified ORF, "Protein involved in rRNA processing; required for maturation of the 35S primary transcript of pre-rRNA and for cleavage leading to mature
YDR060W	2.61635	18.5898	-7.10523	3.27877e-143	YDR060W MAK21 SGDID:S000002467, Chr IV from 570649-573726, Genome Release 64-1-1, Verified ORF, "Constituent of 66S pre-ribosomal particles, required for large (60S) ribosomal subunit biogenesis; involved in nuclear export of pre-ribosomes; required for m
YEL026W	55.5881	394.52	-7.0972	0	YEL026W SNU13 SGDID:S000000752, Chr V from 101943-102323, Genome Release 64-1-1, Verified ORF, "RNA binding protein, part of U3 snoRNP involved in rRNA processing, part of U4/U6-U5 tri-snRNP involved in mRNA splicing, similar to human 15.5K protein"
YPL093W	10.2422	72.2406	-7.05322	0	YPL093W NOG1 SGDID:S000006014, Chr XVI from 370978-372921, Genome Release 64-1-1, Verified ORF, "Putative GTPase that associates with free 60S ribosomal subunits in the nucleolus and is required for 60S ribosomal subunit biogenesis; constituent of 66S pre
YLR342W-A	2.55099	17.9437	-7.03402	2.91595e-09	YLR342W-A YLR342W-A SGDID:S000028571, Chr XII from 815810-815983, Genome Release 64-1-1, Uncharacterized ORF, "Putative protein of unknown function"
YGL157W	3.27985	23.0705	-7.03402	4.49043e-61	YGL157W ARI1 SGDID:S000003125, Chr VII from 209006-210049, Genome Release 64-1-1, Verified ORF, "NADPH-dependent aldehyde reductase, utilizes aromatic and alophatic aldehyde substrates; member of the short-chain dehydrogenase/reductase superfamily"
YJL216C	5.19341	36.5305	-7.03402	1.40532e-158	YJL216C IMA5 SGDID:S000003752, Chr X from 26086-24341, Genome Release 64-1-1, reverse complement, Verified ORF, "Alpha-glucosidase with specificity for isomaltose, maltose, and palatinose; member of the IMA isomaltase family; not required for isomaltose u
YPR102C	57.8544	405.736	-7.01304	0	YPR102C RPL11A SGDID:S000006306, Chr XVI from 731748-731224, Genome Release 64-1-1, reverse complement, Verified ORF, "Protein of the large 60S ribosomal subunit, nearly identical to Rpl11Bp but expressed at twice the level; involved in ribosomal assembly
YBR092C	30.1245	210.353	-6.9828	0	YBR092C PHO3 SGDID:S000000296, Chr II from 429101-427698, Genome Release 64-1-1, reverse complement, Verified ORF, "Constitutively expressed acid phosphatase similar to Pho5p; brought to the cell surface by transport vesicles; hydrolyzes thiamin phosphate
YCL064C	0.87826	6.06003	-6.90004	1.10095e-17	YCL064C CHA1 SGDID:S000000569, Chr III from 16880-15798, Genome Release 64-1-1, reverse complement, Verified ORF, "Catabolic L-serine (L-threonine) deaminase, catalyzes the degradation of both L-serine and L-threonine; required to use serine or threonine
YOL123W	10.2326	70.5867	-6.89823	3.41438e-277	YOL123W HRP1 SGDID:S000005483, Chr XV from 87844-89448, Genome Release 64-1-1, Verified ORF, "Subunit of cleavage factor I, a five-subunit complex required for the cleavage and polyadenylation of pre-mRNA 3' ends; RRM-containing heteronuclear RNA binding
YER091C	134.114	921.514	-6.87112	0	YER091C MET6 SGDID:S000000893, Chr V from 342167-339864, Genome Release 64-1-1, reverse complement, Verified ORF, "Cobalamin-independent methionine synthase, involved in methionine biosynthesis and regeneration; requires a minimum of two glutamates on the
YBR252W	11.4253	78.5002	-6.87073	1.74764e-86	YBR252W DUT1 SGDID:S000000456, Chr II from 722611-723054, Genome Release 64-1-1, Verified ORF, "deoxyuridine triphosphate diphosphatase (dUTPase); catalyzes hydrolysis of dUTP to dUMP and PPi, thereby preventing incorporation of uracil into DNA during rep
YOL124C	1.02275	6.99828	-6.84262	7.74272e-24	YOL124C TRM11 SGDID:S000005484, Chr XV from 86757-85456, Genome Release 64-1-1, reverse complement, Verified ORF, "Catalytic subunit of an adoMet-dependent tRNA methyltransferase complex (Trm11p-Trm112p), required for the methylation of the guanosine nucl
YDL131W	100.939	689.249	-6.82837	0	YDL131W LYS21 SGDID:S000002289, Chr IV from 227393-228715, Genome Release 64-1-1, Verified ORF, "Homocitrate synthase isozyme, catalyzes the condensation of acetyl-CoA and alpha-ketoglutarate to form homocitrate, which is the first step in the lysine bios
YNL182C	2.01484	13.7522	-6.82547	2.35701e-57	YNL182C IPI3 SGDID:S000005126, Chr XIV from 297627-295960, Genome Release 64-1-1, reverse complement, Verified ORF, "Essential component of the Rix1 complex (Rix1p, Ipi1p, Ipi3p) that is required for processing of ITS2 sequences from 35S pre-rRNA; highly
YFR012W	0.937099	6.38232	-6.81072	5.1478e-11	YFR012W YFR012W SGDID:S000001908, Chr VI from 167888-168496, Genome Release 64-1-1, Uncharacterized ORF, "Putative protein of unknown function"
YML022W	26.6459	180.875	-6.78811	1.1424e-247	YML022W APT1 SGDID:S000004484, Chr XIII from 228937-229500, Genome Release 64-1-1, Verified ORF, "Adenine phosphoribosyltransferase, catalyzes the formation of AMP from adenine and 5-phosphoribosylpyrophosphate; involved in the salvage pathway of purine n
YGL135W	136.904	928.596	-6.78281	0	YGL135W RPL1B SGDID:S000003103, Chr VII from 254641-255294, Genome Release 64-1-1, Verified ORF, "N-terminally acetylated protein component of the large (60S) ribosomal subunit, nearly identical to Rpl1Ap and has similarity to E. coli L1 and rat L10a ribo
YKL057C	4.60204	31.2045	-6.78058	7.16605e-236	YKL057C NUP120 SGDID:S000001540, Chr XI from 333969-330856, Genome Release 64-1-1, reverse complement, Verified ORF, "Subunit of the Nup84p subcomplex of the nuclear pore complex (NPC); required for even distribution of NPCs around the nuclear envelope, i
YLR264W	116.252	785.863	-6.75997	0	YLR264W RPS28B SGDID:S000004254, Chr XII from 673131-673334, Genome Release 64-1-1, Verified ORF, "Protein component of the small (40S) ribosomal subunit; nearly identical to Rps28Ap and has similarity to rat S28 ribosomal protein"
YKL014C	1.41311	9.44648	-6.68488	1.80638e-121	YKL014C URB1 SGDID:S000001497, Chr XI from 416913-411619, Genome Release 64-1-1, reverse complement, Verified ORF, "Nucleolar protein required for the normal accumulation of 25S and 5.8S rRNAs, associated with the 27SA2 pre-ribosomal particle; proposed to
YPR110C	9.37316	62.3279	-6.64961	1.27495e-151	YPR110C RPC40 SGDID:S000006314, Chr XVI from 746835-745828, Genome Release 64-1-1, reverse complement, Verified ORF, "RNA polymerase subunit AC40, common to RNA polymerase I and III"
YOL047C	0.769687	5.11653	-6.64754	9.54259e-15	YOL047C YOL047C SGDID:S000005407, Chr XV from 242441-241614,242747-242505, Genome Release 64-1-1, reverse complement, intron sequence removed, Uncharacterized ORF, "Protein of unknown function; green fluorescent protein (GFP)-fusion protein localizes to t
YOR272W	3.98894	26.4457	-6.62977	6.10197e-89	YOR272W YTM1 SGDID:S000005798, Chr XV from 832813-834195, Genome Release 64-1-1, Verified ORF, "Constituent of 66S pre-ribosomal particles, forms a complex with Nop7p and Erb1p that is required for maturation of the large ribosomal subunit; has seven C-te
YBR093C	136.892	907.173	-6.62691	0	YBR093C PHO5 SGDID:S000000297, Chr II from 430951-429548, Genome Release 64-1-1, reverse complement, Verified ORF, "Repressible acid phosphatase (1 of 3) that also mediates extracellular nucleotide-derived phosphate hydrolysis; secretory pathway derived c
YDL082W	48.4033	320.398	-6.61935	0	YDL082W RPL13A SGDID:S000002240, Chr IV from 308424-308427,308793-309388, Genome Release 64-1-1, intron sequence removed, Verified ORF, "Protein component of the large (60S) ribosomal subunit, nearly identical to Rpl13Bp; not essential for viability; has
YLR249W	208.031	1374.8	-6.60863	0	YLR249W YEF3 SGDID:S000004239, Chr XII from 636780-639914, Genome Release 64-1-1, Verified ORF, "Gamma subunit of translational elongation factor eEF1B, stimulates the binding of aminoacyl-tRNA (AA-tRNA) to ribosomes by releasing eEF1A (Tef1p/Tef2p) from
YMR199W	13.4085	88.4527	-6.59675	0	YMR199W CLN1 SGDID:S000004812, Chr XIII from 662644-664284, Genome Release 64-1-1, Verified ORF, "G1 cyclin involved in regulation of the cell cycle; activates Cdc28p kinase to promote the G1 to S phase transition; late G1 specific expression depends on t
YLR061W	90.611	596.1	-6.57867	0	YLR061W RPL22A SGDID:S000004051, Chr XII from 263194-263205,263595-263948, Genome Release 64-1-1, intron sequence removed, Verified ORF, "Protein component of the large (60S) ribosomal subunit, has similarity to Rpl22Bp and to rat L22 ribosomal protein"
YPR074C	128.466	842.252	-6.55623	0	YPR074C TKL1 SGDID:S000006278, Chr XVI from 694838-692796, Genome Release 64-1-1, reverse complement, Verified ORF, "Transketolase, similar to Tkl2p; catalyzes conversion of xylulose-5-phosphate and ribose-5-phosphate to sedoheptulose-7-phosphate and glyc
YIL123W	96.9545	635.138	-6.55088	0	YIL123W SIM1 SGDID:S000001385, Chr IX from 128151-129581, Genome Release 64-1-1, Verified ORF, "Protein of the SUN family (Sim1p, Uth1p, Nca3p, Sun4p) that may participate in DNA replication, promoter contains SCB regulation box at -300 bp indicating that
YBL031W	1.74581	11.4029	-6.53159	3.56642e-29	YBL031W SHE1 SGDID:S000000127, Chr II from 161699-162715, Genome Release 64-1-1, Verified ORF, "Mitotic spindle protein that interacts with components of the Dam1 (DASH) complex, its effector Sli15p, and microtubule-associated protein Bim1p; also localize
YMR076C	2.66277	17.3007	-6.49727	6.38936e-158	YMR076C PDS5 SGDID:S000004681, Chr XIII from 420029-416196, Genome Release 64-1-1, reverse complement, Verified ORF, "Protein required for establishment and maintenance of sister chromatid condensation and cohesion, colocalizes with cohesin on chromosomes
YNL210W	1.01394	6.58347	-6.49294	2.86823e-14	YNL210W MER1 SGDID:S000005154, Chr XIV from 250931-251743, Genome Release 64-1-1, Verified ORF, "Protein with RNA-binding motifs required for meiosis-specific mRNA splicing; required for chromosome pairing and meiotic recombination; Mer1p regulon embraces
YDR418W	95.6249	620.169	-6.48543	0	YDR418W RPL12B SGDID:S000002826, Chr IV from 1301616-1302113, Genome Release 64-1-1, Verified ORF, "Protein component of the large (60S) ribosomal subunit, nearly identical to Rpl12Ap; rpl12a rpl12b double mutant exhibits slow growth and slow translation;
YDR465C	4.04312	26.1766	-6.47435	4.66052e-78	YDR465C RMT2 SGDID:S000002873, Chr IV from 1394574-1393336, Genome Release 64-1-1, reverse complement, Verified ORF, "Arginine N5 methyltransferase; methylates ribosomal protein Rpl12 (L12) on Arg67"
YER003C	42.0278	271.026	-6.44874	0	YER003C PMI40 SGDID:S000000805, Chr V from 158994-157736,159118-159088, Genome Release 64-1-1, reverse complement, intron sequence removed, Verified ORF, "Mannose-6-phosphate isomerase, catalyzes the interconversion of fructose-6-P and mannose-6-P; requir
YLR023C	35.9792	231.644	-6.43827	0	YLR023C IZH3 SGDID:S000004013, Chr XII from 187129-185498, Genome Release 64-1-1, reverse complement, Verified ORF, "Membrane protein involved in zinc ion homeostasis, member of the four-protein IZH family, expression induced by zinc deficiency; deletion
YNL313C	2.7326	17.5314	-6.41565	4.45533e-113	YNL313C EMW1 SGDID:S000005257, Chr XIV from 48022-45308, Genome Release 64-1-1, reverse complement, Verified ORF, "Essential conserved protein with a role in maintaining cell wall integrity; contains six TPR (tetratricopeptide repeat) domains clustered in
YJL208C	3.779	24.1358	-6.38682	1.47801e-57	YJL208C NUC1 SGDID:S000003744, Chr X from 41183-40194, Genome Release 64-1-1, reverse complement, Verified ORF, "Major mitochondrial nuclease, has RNAse and DNA endo- and exonucleolytic activities; has roles in mitochondrial recombination, apoptosis and m
YLR406C	13.535	85.7034	-6.332	7.6016e-70	YLR406C RPL31B SGDID:S000004398, Chr XII from 931349-931065,931755-931699, Genome Release 64-1-1, reverse complement, intron sequence removed, Verified ORF, "Protein component of the large (60S) ribosomal subunit, nearly identical to Rpl31Ap and has simil
YGL235W	1.18083	7.47537	-6.33062	6.25586e-11	YGL235W YGL235W SGDID:S000003204, Chr VII from 55279-55815, Genome Release 64-1-1, Uncharacterized ORF, "Putative protein of unknown function; potential Cdc28p substrate; null mutant displays increased resistance to antifungal agents gliotoxin, cyclohexim
YPR060C	4.02997	25.3717	-6.29576	4.59578e-47	YPR060C ARO7 SGDID:S000006264, Chr XVI from 675631-674861, Genome Release 64-1-1, reverse complement, Verified ORF, "Chorismate mutase, catalyzes the conversion of chorismate to prephenate to initiate the tyrosine/phenylalanine-specific branch of aromatic
YKL006W	111.006	695.251	-6.26317	0	YKL006W RPL14A SGDID:S000001489, Chr XI from 431906-432034,432433-432720, Genome Release 64-1-1, intron sequence removed, Verified ORF, "N-terminally acetylated protein component of the large (60S) ribosomal subunit, nearly identical to Rpl14Bp and has si
YGR200C	4.15235	25.9235	-6.2431	6.13335e-143	YGR200C ELP2 SGDID:S000003432, Chr VII from 902270-899904, Genome Release 64-1-1, reverse complement, Verified ORF, "Subunit of Elongator complex, which is required for modification of wobble nucleosides in tRNA; target of Kluyveromyces lactis zymocin"
YPL220W	119.549	744.845	-6.23046	0	YPL220W RPL1A SGDID:S000006141, Chr XVI from 135790-136443, Genome Release 64-1-1, Verified ORF, "N-terminally acetylated protein component of the large (60S) ribosomal subunit, nearly identical to Rpl1Bp and has similarity to E. coli L1 and rat L10a ribo
YLR435W	2.66775	16.5998	-6.2224	2.53199e-25	YLR435W TSR2 SGDID:S000004427, Chr XII from 1006378-1006995, Genome Release 64-1-1, Verified ORF, "Protein with a potential role in pre-rRNA processing"
YNL102W	3.53959	21.9769	-6.20889	1.05701e-223	YNL102W POL1 SGDID:S000005046, Chr XIV from 430087-434493, Genome Release 64-1-1, Verified ORF, "Catalytic subunit of the DNA polymerase I alpha-primase complex, required for the initiation of DNA replication during mitotic DNA synthesis and premeiotic DN
YCR072C	2.29392	14.2008	-6.19066	3.64697e-52	YCR072C RSA4 SGDID:S000000668, Chr III from 242352-240805, Genome Release 64-1-1, reverse complement, Verified ORF, "WD-repeat protein involved in ribosome biogenesis; may interact with ribosomes; required for maturation and efficient intra-nuclear transp
YIL053W	201.852	1247.63	-6.18092	0	YIL053W RHR2 SGDID:S000001315, Chr IX from 255115-255867, Genome Release 64-1-1, Verified ORF, "Constitutively expressed isoform of DL-glycerol-3-phosphatase; involved in glycerol biosynthesis, induced in response to both anaerobic and, along with the Hor
YDL003W	2.75859	17.0066	-6.16495	6.6177e-68	YDL003W MCD1 SGDID:S000002161, Chr IV from 444683-446383, Genome Release 64-1-1, Verified ORF, "Essential subunit of the cohesin complex required for sister chromatid cohesion in mitosis and meiosis; apoptosis induces cleavage and translocation of a C-ter
YJR124C	5.60196	34.3901	-6.13894	2.48881e-107	YJR124C YJR124C SGDID:S000003885, Chr X from 654238-652892, Genome Release 64-1-1, reverse complement, Uncharacterized ORF, "Putative protein of unknown function; expression induced under calcium shortage"
YPR183W	60.4134	370.503	-6.1328	0	YPR183W DPM1 SGDID:S000006387, Chr XVI from 900755-901558, Genome Release 64-1-1, Verified ORF, "Dolichol phosphate mannose (Dol-P-Man) synthase of the ER membrane, catalyzes the formation of Dol-P-Man from Dol-P and GDP-Man; required for glycosyl phospha
YMR143W	82.639	505.471	-6.11662	0	YMR143W RPS16A SGDID:S000004751, Chr XIII from 551928-551951,552496-552903, Genome Release 64-1-1, intron sequence removed, Verified ORF, "Protein component of the small (40S) ribosomal subunit; identical to Rps16Bp and has similarity to E. coli S9 and ra
YHR014W	0.868635	5.30988	-6.1129	3.29684e-12	YHR014W SPO13 SGDID:S000001056, Chr VIII from 132047-132922, Genome Release 64-1-1, Verified ORF, "Meiosis-specific protein, involved in maintaining sister chromatid cohesion during meiosis I as well as promoting proper attachment of kinetochores to the s
YGR214W	89.6434	546.603	-6.09753	0	YGR214W RPS0A SGDID:S000003446, Chr VII from 920575-920664,921120-921788, Genome Release 64-1-1, intron sequence removed, Verified ORF, "Protein component of the small (40S) ribosomal subunit, nearly identical to Rps0Bp; required for maturation of 18S rRN
YJL148W	3.70346	22.5103	-6.07818	1.35984e-37	YJL148W RPA34 SGDID:S000003684, Chr X from 140437-141138, Genome Release 64-1-1, Verified ORF, "RNA polymerase I subunit A34.5"
YPL160W	20.3425	122.064	-6.00045	0	YPL160W CDC60 SGDID:S000006081, Chr XVI from 246990-250262, Genome Release 64-1-1, Verified ORF, "Cytosolic leucyl tRNA synthetase, ligates leucine to the appropriate tRNA"
YLR264C-A	42.2736	253.241	-5.99051	2.46238e-68	YLR264C-A YLR264C-A SGDID:S000028808, Chr XII from 673944-673828, Genome Release 64-1-1, reverse complement, Uncharacterized ORF, "Putative protein of unknown function"
YFL045C	105.518	628.607	-5.95733	0	YFL045C SEC53 SGDID:S000001849, Chr VI from 44392-43628, Genome Release 64-1-1, reverse complement, Verified ORF, "Phosphomannomutase, involved in synthesis of GDP-mannose and dolichol-phosphate-mannose; required for folding and glycosylation of secretory
YDR507C	3.643	21.6669	-5.94755	1.07306e-167	YDR507C GIN4 SGDID:S000002915, Chr IV from 1465786-1462358, Genome Release 64-1-1, reverse complement, Verified ORF, "Protein kinase involved in bud growth and assembly of the septin ring, proposed to have kinase-dependent and kinase-independent activitie
YJL145W	1.5763	9.35979	-5.93781	3.21949e-20	YJL145W SFH5 SGDID:S000003681, Chr X from 145160-146044, Genome Release 64-1-1, Verified ORF, "Non-classical phosphatidylinositol transfer protein (PITP); exhibits PI- but not PC-transfer activity; localizes to the peripheral endoplasmic reticulum, cytoso
YOL121C	61.5154	365.173	-5.9363	0	YOL121C RPS19A SGDID:S000005481, Chr XV from 92440-92026,92850-92831, Genome Release 64-1-1, reverse complement, intron sequence removed, Verified ORF, "Protein component of the small (40S) ribosomal subunit, required for assembly and maturation of pre-40
YNR009W	4.6501	27.5264	-5.91954	8.03971e-48	YNR009W NRM1 SGDID:S000005292, Chr XIV from 642690-643439, Genome Release 64-1-1, Verified ORF, "Transcriptional co-repressor of MBF (MCB binding factor)-regulated gene expression; Nrm1p associates stably with promoters via MBF to repress transcription up
YBL002W	88.7105	524.874	-5.91671	0	YBL002W HTB2 SGDID:S000000098, Chr II from 236492-236887, Genome Release 64-1-1, Verified ORF, "Histone H2B, core histone protein required for chromatin assembly and chromosome function; nearly identical to HTB1; Rad6p-Bre1p-Lge1p mediated ubiquitination
YML063W	80.7492	477.226	-5.90998	0	YML063W RPS1B SGDID:S000004528, Chr XIII from 146482-147249, Genome Release 64-1-1, Verified ORF, "Ribosomal protein 10 (rp10) of the small (40S) subunit; nearly identical to Rps1Ap and has similarity to rat S3a ribosomal protein"
YGR208W	3.40916	20.1433	-5.90858	1.65324e-43	YGR208W SER2 SGDID:S000003440, Chr VII from 911883-912812, Genome Release 64-1-1, Verified ORF, "Phosphoserine phosphatase of the phosphoglycerate pathway, involved in serine and glycine biosynthesis, expression is regulated by the available nitrogen sour
YDL130W	171.07	1008.58	-5.89572	0	YDL130W RPP1B SGDID:S000002288, Chr IV from 229906-230019,230321-230527, Genome Release 64-1-1, intron sequence removed, Verified ORF, "Ribosomal protein P1 beta, component of the ribosomal stalk, which is involved in interaction of translational elongati
YKL120W	17.8199	105.021	-5.89347	4.88176e-229	YKL120W OAC1 SGDID:S000001603, Chr XI from 217344-218318, Genome Release 64-1-1, Verified ORF, "Mitochondrial inner membrane transporter, transports oxaloacetate, sulfate, thiosulfate, and isopropylmalate; member of the mitochondrial carrier family"
YNL067W	118.124	695.926	-5.8915	0	YNL067W RPL9B SGDID:S000005011, Chr XIV from 499681-500256, Genome Release 64-1-1, Verified ORF, "Protein component of the large (60S) ribosomal subunit, nearly identical to Rpl9Ap and has similarity to E. coli L6 and rat L9 ribosomal proteins"
YGL234W	24.6113	144.947	-5.88945	0	YGL234W ADE5,7 SGDID:S000003203, Chr VII from 56482-58890, Genome Release 64-1-1, Verified ORF, "Bifunctional enzyme of the 'de novo' purine nucleotide biosynthetic pathway, contains aminoimidazole ribotide synthetase and glycinamide ribotide synthetase a
YBR104W	4.29141	25.23	-5.87918	3.04213e-57	YBR104W YMC2 SGDID:S000000308, Chr II from 449667-450656, Genome Release 64-1-1, Verified ORF, "Mitochondrial protein, putative inner membrane transporter with a role in oleate metabolism and glutamate biosynthesis; member of the mitochondrial carrier (MC
YDR091C	22.9416	134.796	-5.87562	0	YDR091C RLI1 SGDID:S000002498, Chr IV from 628534-626708, Genome Release 64-1-1, reverse complement, Verified ORF, "Essential iron-sulfur protein required for ribosome biogenesis and translation initiation and termination; facilitates binding of a multifa
YGR123C	3.74212	21.942	-5.86353	9.22027e-77	YGR123C PPT1 SGDID:S000003355, Chr VII from 738203-736662, Genome Release 64-1-1, reverse complement, Verified ORF, "Protein serine/threonine phosphatase with similarity to human phosphatase PP5; present in both the nucleus and cytoplasm; expressed during
YER110C	19.0497	110.735	-5.81298	0	YER110C KAP123 SGDID:S000000912, Chr V from 382103-378762, Genome Release 64-1-1, reverse complement, Verified ORF, "Karyopherin beta, mediates nuclear import of ribosomal proteins prior to assembly into ribosomes and import of histones H3 and H4; localiz
YHR025W	48.8272	282.106	-5.77764	0	YHR025W THR1 SGDID:S000001067, Chr VIII from 159438-160511, Genome Release 64-1-1, Verified ORF, "Homoserine kinase, conserved protein required for threonine biosynthesis; expression is regulated by the GCN4-mediated general amino acid control pathway"
YNL065W	4.78909	27.644	-5.77228	1.54786e-108	YNL065W AQR1 SGDID:S000005009, Chr XIV from 503724-505484, Genome Release 64-1-1, Verified ORF, "Plasma membrane multidrug transporter of the major facilitator superfamily, confers resistance to short-chain monocarboxylic acids and quinidine; involved in
YNL178W	141.643	817.061	-5.76846	0	YNL178W RPS3 SGDID:S000005122, Chr XIV from 302680-303402, Genome Release 64-1-1, Verified ORF, "Protein component of the small (40S) ribosomal subunit, has apurinic/apyrimidinic (AP) endonuclease activity; essential for viability; has similarity to E. co
YPL273W	8.1046	46.5836	-5.7478	1.98624e-101	YPL273W SAM4 SGDID:S000006194, Chr XVI from 25087-26064, Genome Release 64-1-1, Verified ORF, "S-adenosylmethionine-homocysteine methyltransferase, functions along with Mht1p in the conversion of S-adenosylmethionine (AdoMet) to methionine to control the
YOL091W	0.935563	5.36211	-5.73143	3.62349e-23	YOL091W SPO21 SGDID:S000005451, Chr XV from 145334-147163, Genome Release 64-1-1, Verified ORF, "Component of the meiotic outer plaque of the spindle pole body, involved in modifying the meiotic outer plaque that is required prior to prospore membrane for
YFL034C-B	3.66958	20.8708	-5.68751	5.58817e-41	YFL034C-B MOB2 SGDID:S000001859, Chr VI from 63859-63016,63993-63974, Genome Release 64-1-1, reverse complement, intron sequence removed, Verified ORF, "Activator of Cbk1p kinase; component of the RAM signaling network that regulates cellular polarity and
YLR448W	78.2181	444.47	-5.68245	0	YLR448W RPL6B SGDID:S000004440, Chr XII from 1028854-1028868,1029253-1029768, Genome Release 64-1-1, intron sequence removed, Verified ORF, "Protein component of the large (60S) ribosomal subunit, has similarity to Rpl6Ap and to rat L6 ribosomal protein;
YML043C	0.956981	5.43531	-5.67965	1.06706e-19	YML043C RRN11 SGDID:S000004507, Chr XIII from 191767-190244, Genome Release 64-1-1, reverse complement, Verified ORF, "Component of the core factor (CF) rDNA transcription factor complex; CF is required for transcription of 35S rRNA genes by RNA polymeras
YBR084W	7.83967	44.3506	-5.6572	1.88827e-282	YBR084W MIS1 SGDID:S000000288, Chr II from 411054-413981, Genome Release 64-1-1, Verified ORF, "Mitochondrial C1-tetrahydrofolate synthase, involved in interconversion between different oxidation states of tetrahydrofolate (THF); provides activities of fo
YKR026C	7.66727	43.312	-5.64894	8.61664e-88	YKR026C GCN3 SGDID:S000001734, Chr XI from 489655-488738, Genome Release 64-1-1, reverse complement, Verified ORF, "Alpha subunit of the translation initiation factor eIF2B, the guanine-nucleotide exchange factor for eIF2; activity subsequently regulated
YJL177W	74.6072	421.117	-5.64445	0	YJL177W RPL17B SGDID:S000003713, Chr X from 90786-91094,91412-91657, Genome Release 64-1-1, intron sequence removed, Verified ORF, "Protein component of the large (60S) ribosomal subunit, nearly identical to Rpl17Ap and has similarity to E. coli L22 and r
YNL301C	70.7574	397.077	-5.61181	0	YNL301C RPL18B SGDID:S000005245, Chr XIV from 64018-63570,64562-64451, Genome Release 64-1-1, reverse complement, intron sequence removed, Verified ORF, "Protein component of the large (60S) ribosomal subunit, identical to Rpl18Ap and has similarity to ra
YOL097C	14.8885	83.3885	-5.60086	1.99701e-234	YOL097C WRS1 SGDID:S000005457, Chr XV from 137825-136527, Genome Release 64-1-1, reverse complement, Verified ORF, "Cytoplasmic tryptophanyl-tRNA synthetase, aminoacylates tryptophanyl-tRNA"
YPL026C	22.6075	126.424	-5.5921	0	YPL026C SKS1 SGDID:S000005947, Chr XVI from 502183-500675, Genome Release 64-1-1, reverse complement, Verified ORF, "Putative serine/threonine protein kinase; involved in the adaptation to low concentrations of glucose independent of the SNF3 regulated pa
YLR065C	11.7298	65.4691	-5.58145	1.64832e-78	YLR065C YLR065C SGDID:S000004055, Chr XII from 266918-266373, Genome Release 64-1-1, reverse complement, Uncharacterized ORF, "Putative protein of unknown function; YLR065C is not an essential gene"
YDR341C	20.5458	114.407	-5.56839	0	YDR341C YDR341C SGDID:S000002749, Chr IV from 1153626-1151803, Genome Release 64-1-1, reverse complement, Verified ORF, "Arginyl-tRNA synthetase, proposed to be cytoplasmic but the authentic, non-tagged protein is detected in highly purified mitochondria
YDL081C	170.477	948.831	-5.56574	0	YDL081C RPP1A SGDID:S000002239, Chr IV from 310122-309802, Genome Release 64-1-1, reverse complement, Verified ORF, "Ribosomal stalk protein P1 alpha, involved in the interaction between translational elongation factors and the ribosome; accumulation of P
YLR130C	13.8913	77.0247	-5.54481	2.41065e-210	YLR130C ZRT2 SGDID:S000004120, Chr XII from 404062-402794, Genome Release 64-1-1, reverse complement, Verified ORF, "Low-affinity zinc transporter of the plasma membrane; transcription is induced under low-zinc conditions by the Zap1p transcription factor
YOL097W-A	0.681832	3.7683	-5.52673	0.00884227	YOL097W-A YOL097W-A SGDID:S000028854, Chr XV from 136220-136405, Genome Release 64-1-1, Uncharacterized ORF, "Putative protein of unknown function; identified by expression profiling and mass spectrometry"
YBR220C	6.25438	34.5663	-5.52673	9.59575e-126	YBR220C YBR220C SGDID:S000000424, Chr II from 664677-662995, Genome Release 64-1-1, reverse complement, Uncharacterized ORF, "Putative protein of unknown function; YBR220C is not an essential gene"
YJL133C-A	680.323	3758.55	-5.52465	0	YJL133C-A YJL133C-A SGDID:S000028805, Chr X from 159847-159623, Genome Release 64-1-1, reverse complement, Uncharacterized ORF, "Putative protein of unknown function; the authentic, non-tagged protein is detected in highly purified mitochondria in high-th
YOR234C	49.3192	272.377	-5.52274	1.29426e-189	YOR234C RPL33B SGDID:S000005760, Chr XV from 778859-778555,779405-779387, Genome Release 64-1-1, reverse complement, intron sequence removed, Verified ORF, "Ribosomal protein L37 of the large (60S) ribosomal subunit, nearly identical to Rpl33Ap and has si
YDR261C	31.8366	175.424	-5.51014	0	YDR261C EXG2 SGDID:S000002669, Chr IV from 979209-977521, Genome Release 64-1-1, reverse complement, Verified ORF, "Exo-1,3-beta-glucanase, involved in cell wall beta-glucan assembly; may be anchored to the plasma membrane via a glycosylphosphatidylinosit
YDR281C	3.42215	18.8122	-5.49718	2.98745e-14	YDR281C PHM6 SGDID:S000002689, Chr IV from 1022321-1022007, Genome Release 64-1-1, reverse complement, Verified ORF, "Protein of unknown function, expression is regulated by phosphate levels"
YER118C	8.96016	49.1164	-5.48164	1.04939e-116	YER118C SHO1 SGDID:S000000920, Chr V from 399055-397952, Genome Release 64-1-1, reverse complement, Verified ORF, "Transmembrane osmosensor involved in activation of the Cdc42p- and MAP kinase-dependent filamentous growth pathway and the high-osmolarity g
YAL024C	1.82518	9.95418	-5.4538	2.17841e-92	YAL024C LTE1 SGDID:S000000022, Chr I from 105872-101565, Genome Release 64-1-1, reverse complement, Verified ORF, "Protein similar to GDP/GTP exchange factors but without detectable GEF activity; required for asymmetric localization of Bfa1p at daughter-d
YMR093W	5.46925	29.7932	-5.4474	9.18921e-99	YMR093W UTP15 SGDID:S000004699, Chr XIII from 454015-455556, Genome Release 64-1-1, Verified ORF, "Nucleolar protein, component of the small subunit (SSU) processome containing the U3 snoRNA that is involved in processing of pre-18S rRNA"
YNR021W	19.9886	108.82	-5.44409	2.53552e-280	YNR021W YNR021W SGDID:S000005304, Chr XIV from 668377-669591, Genome Release 64-1-1, Uncharacterized ORF, "Putative protein of unknown function; green fluorescent protein (GFP)-fusion protein localizes to the endoplasmic reticulum; YNR021W is not an essen
YCR065W	12.5324	67.9289	-5.42025	1.14263e-243	YCR065W HCM1 SGDID:S000000661, Chr III from 229310-231004, Genome Release 64-1-1, Verified ORF, "Forkhead transcription factor that drives S-phase specific expression of genes involved in chromosome segregation, spindle dynamics, and budding; suppressor o
YJR145C	190.07	1022.09	-5.37745	0	YJR145C RPS4A SGDID:S000003906, Chr X from 702798-702027,703068-703055, Genome Release 64-1-1, reverse complement, intron sequence removed, Verified ORF, "Protein component of the small (40S) ribosomal subunit; mutation affects 20S pre-rRNA processing; id
YJL080C	22.7614	122.279	-5.37223	0	YJL080C SCP160 SGDID:S000003616, Chr X from 289226-285558, Genome Release 64-1-1, reverse complement, Verified ORF, "Essential RNA-binding G protein effector of mating response pathway, mainly associated with nuclear envelope and ER, interacts in mRNA-dep
YOL077C	6.15283	33.0231	-5.36714	2.87808e-62	YOL077C BRX1 SGDID:S000005437, Chr XV from 186723-185848, Genome Release 64-1-1, reverse complement, Verified ORF, "Nucleolar protein, constituent of 66S pre-ribosomal particles; depletion leads to defects in rRNA processing and a block in the assembly of
YHR212W-A	0.932506	4.99754	-5.35926	0.00178016	YHR212W-A YHR212W-A SGDID:S000028650, Chr VIII from 538742-538945, Genome Release 64-1-1, Uncharacterized ORF, "Putative protein of unknown function; identified by gene-trapping, microarray-based expression analysis, and genome-wide homology searching"
YHR013C	6.8982	36.8804	-5.34637	6.30298e-57	YHR013C ARD1 SGDID:S000001055, Chr VIII from 131446-130730, Genome Release 64-1-1, reverse complement, Verified ORF, "Subunit of N-terminal acetyltransferase NatA (Nat1p, Ard1p, Nat5p); acetylates many proteins and thus affects telomeric silencing, cell c
YHR010W	105.993	565.716	-5.33732	0	YHR010W RPL27A SGDID:S000001052, Chr VIII from 126521-126551,127113-127492, Genome Release 64-1-1, intron sequence removed, Verified ORF, "Protein component of the large (60S) ribosomal subunit, nearly identical to Rpl27Bp and has similarity to rat L27 ri
YBR187W	36.1056	192.516	-5.33204	0	YBR187W GDT1 SGDID:S000000391, Chr II from 602634-603476, Genome Release 64-1-1, Uncharacterized ORF, "Putative protein of unknown function; expression is reduced in a gcr1 null mutant; GFP-fusion protein localizes to the vacuole; expression pattern and p
YHR154W	0.789423	4.20428	-5.32576	7.48187e-30	YHR154W RTT107 SGDID:S000001197, Chr VIII from 402966-406178, Genome Release 64-1-1, Verified ORF, "Protein implicated in Mms22-dependent DNA repair during S phase; involved in recruiting the SMC5/6 complex to double-strand breaks; DNA damage induces phos
YPR041W	28.6857	152.234	-5.30698	0	YPR041W TIF5 SGDID:S000006245, Chr XVI from 648704-649921, Genome Release 64-1-1, Verified ORF, "Translation initiation factor eIF5; functions both as a GTPase-activating protein to mediate hydrolysis of ribosome-bound GTP and as a GDP dissociation inhibi
YGR085C	61.5987	325.875	-5.29029	0	YGR085C RPL11B SGDID:S000003317, Chr VII from 648907-648383, Genome Release 64-1-1, reverse complement, Verified ORF, "Protein component of the large (60S) ribosomal subunit, nearly identical to Rpl11Ap; involved in ribosomal assembly; depletion causes de
YIL133C	55.9068	295.336	-5.28264	0	YIL133C RPL16A SGDID:S000001395, Chr IX from 99095-98527,99416-99386, Genome Release 64-1-1, reverse complement, intron sequence removed, Verified ORF, "N-terminally acetylated protein component of the large (60S) ribosomal subunit, binds to 5.8 S rRNA; h
YDR449C	1.9651	10.3549	-5.26939	4.86601e-30	YDR449C UTP6 SGDID:S000002857, Chr IV from 1358902-1357580, Genome Release 64-1-1, reverse complement, Verified ORF, "Nucleolar protein, component of the small subunit (SSU) processome containing the U3 snoRNA that is involved in processing of pre-18S rRN
YJR024C	14.235	74.9885	-5.2679	1.93999e-115	YJR024C MDE1 SGDID:S000003785, Chr X from 470964-470230, Genome Release 64-1-1, reverse complement, Verified ORF, "5'-methylthioribulose-1-phosphate dehydratase; acts in the methionine salvage pathway; potential Smt3p sumoylation substrate; expression dow
YNL251C	16.0361	84.2575	-5.25425	4.91725e-301	YNL251C NRD1 SGDID:S000005195, Chr XIV from 174315-172588, Genome Release 64-1-1, reverse complement, Verified ORF, "RNA-binding protein, subunit of Nrd1 complex (Nrd1p-Nab3p-Sen1p); complex mediates termination of snoRNAs and cryptic unstable transcripts
YJL194W	5.01691	26.2808	-5.23845	4.65038e-85	YJL194W CDC6 SGDID:S000003730, Chr X from 69338-70879, Genome Release 64-1-1, Verified ORF, "Essential ATP-binding protein required for DNA replication, component of the pre-replicative complex (pre-RC) which requires ORC to associate with chromatin and i
YBL024W	6.88103	35.8747	-5.21356	1.26118e-152	YBL024W NCL1 SGDID:S000000120, Chr II from 172534-174588, Genome Release 64-1-1, Verified ORF, "S-adenosyl-L-methionine-dependent tRNA: m5C-methyltransferase, methylates cytosine to m5C at several positions in tRNAs and intron-containing pre-tRNAs; simila
YAL012W	147.369	767.796	-5.21002	0	YAL012W CYS3 SGDID:S000000010, Chr I from 130799-131983, Genome Release 64-1-1, Verified ORF, "Cystathionine gamma-lyase, catalyzes one of the two reactions involved in the transsulfuration pathway that yields cysteine from homocysteine with the intermedi
YJR010W	18.9075	98.2743	-5.19763	0	YJR010W MET3 SGDID:S000003771, Chr X from 456239-457774, Genome Release 64-1-1, Verified ORF, "ATP sulfurylase, catalyzes the primary step of intracellular sulfate activation, essential for assimilatory reduction of sulfate to sulfide, involved in methion
YLL002W	1.74125	9.04017	-5.19178	5.92795e-26	YLL002W RTT109 SGDID:S000003925, Chr XII from 146291-147601, Genome Release 64-1-1, Verified ORF, "Histone acetyltransferase critical for cell survival in the presence of DNA damage during S phase; acetylates H3-K56 and H3-K9; involved in non-homologous e
YAL007C	26.8124	138.942	-5.182	3.77984e-185	YAL007C ERP2 SGDID:S000000005, Chr I from 138345-137698, Genome Release 64-1-1, reverse complement, Verified ORF, "Protein that forms a heterotrimeric complex with Erp1p, Emp24p, and Erv25p; member, along with Emp24p and Erv25p, of the p24 family involved
YBR191W	114.086	591.013	-5.18041	0	YBR191W RPL21A SGDID:S000000395, Chr II from 606270-606280,606669-607140, Genome Release 64-1-1, intron sequence removed, Verified ORF, "Protein component of the large (60S) ribosomal subunit, nearly identical to Rpl21Bp and has similarity to rat L21 ribo
YLR083C	20.061	103.749	-5.1717	0	YLR083C EMP70 SGDID:S000004073, Chr XII from 296094-294091, Genome Release 64-1-1, reverse complement, Verified ORF, "Protein with a role in cellular adhesion, filamentous growth, and endosome-to-vacuole sorting; similar to Tmn2p and Tmn3p; member of Tran
YDL182W	257.09	1328.63	-5.16796	0	YDL182W LYS20 SGDID:S000002341, Chr IV from 133437-134723, Genome Release 64-1-1, Verified ORF, "Homocitrate synthase isozyme, catalyzes the condensation of acetyl-CoA and alpha-ketoglutarate to form homocitrate, which is the first step in the lysine bios
YEL048C	1.93409	9.99507	-5.16785	5.98825e-11	YEL048C TCA17 SGDID:S000000774, Chr V from 65167-64709, Genome Release 64-1-1, reverse complement, Verified ORF, "Subunit of TRAPPII, a multimeric GEF involved in intra-Golgi and endosome-to-Golgi transport; promotes association of TRAPPII-specific subuni
YAR008W	6.20319	32.0132	-5.16076	1.06531e-55	YAR008W SEN34 SGDID:S000000066, Chr I from 158966-159793, Genome Release 64-1-1, Verified ORF, "Subunit of the tRNA splicing endonuclease, which is composed of Sen2p, Sen15p, Sen34p, and Sen54p; Sen34p contains the active site for tRNA 3' splice site clea
YNR026C	7.74717	39.9591	-5.1579	1.01446e-116	YNR026C SEC12 SGDID:S000005309, Chr XIV from 674689-673274, Genome Release 64-1-1, reverse complement, Verified ORF, "Guanine nucleotide exchange factor (GEF), activates Sar1p by catalyzing the exchange of GDP for GTP; required for the initiation of COPII
YBR250W	1.57316	8.10669	-5.15313	1.21019e-27	YBR250W SPO23 SGDID:S000000454, Chr II from 719033-720604, Genome Release 64-1-1, Verified ORF, "Protein of unknown function; associates with meiosis-specific protein Spo1p"
YLR106C	4.64398	23.9123	-5.14909	0	YLR106C MDN1 SGDID:S000004096, Chr XII from 363738-349006, Genome Release 64-1-1, reverse complement, Verified ORF, "Huge dynein-related AAA-type ATPase (midasin), forms extended pre-60S particle with the Rix1 complex (Rix1p-Ipi1p-Ipi3p); acts in removal
YHR144C	3.44401	17.7109	-5.14252	1.63565e-35	YHR144C DCD1 SGDID:S000001187, Chr VIII from 388726-387788, Genome Release 64-1-1, reverse complement, Verified ORF, "Deoxycytidine monophosphate (dCMP) deaminase required for dCTP and dTTP synthesis; expression is NOT cell cycle regulated"
YHR148W	2.29748	11.7741	-5.12479	8.13223e-15	YHR148W IMP3 SGDID:S000001191, Chr VIII from 393534-394085, Genome Release 64-1-1, Verified ORF, "Component of the SSU processome, which is required for pre-18S rRNA processing, essential protein that interacts with Mpp10p and mediates interactions of Imp
YER056C	46.5485	238.328	-5.12	0	YER056C FCY2 SGDID:S000000858, Chr V from 268113-266512, Genome Release 64-1-1, reverse complement, Verified ORF, "Purine-cytosine permease, mediates purine (adenine, guanine, and hypoxanthine) and cytosine accumulation"
YLR341W	0.928604	4.75446	-5.12	1.85211e-15	YLR341W SPO77 SGDID:S000004333, Chr XII from 807385-808818, Genome Release 64-1-1, Verified ORF, "Meiosis-specific protein of unknown function, required for spore wall formation during sporulation; dispensable for both nuclear divisions during meiosis"
YPL227C	3.97498	20.2885	-5.10405	6.32479e-43	YPL227C ALG5 SGDID:S000006148, Chr XVI from 121167-120163, Genome Release 64-1-1, reverse complement, Verified ORF, "UDP-glucose:dolichyl-phosphate glucosyltransferase, involved in asparagine-linked glycosylation in the endoplasmic reticulum"
YLR058C	42.1837	215.152	-5.10036	0	YLR058C SHM2 SGDID:S000004048, Chr XII from 259401-257992, Genome Release 64-1-1, reverse complement, Verified ORF, "Cytosolic serine hydroxymethyltransferase, converts serine to glycine plus 5,10 methylenetetrahydrofolate; major isoform involved in gener
YJR137C	37.3373	189.743	-5.08186	0	YJR137C MET5 SGDID:S000003898, Chr X from 683285-678957, Genome Release 64-1-1, reverse complement, Verified ORF, "Sulfite reductase beta subunit, involved in amino acid biosynthesis, transcription repressed by methionine"
YMR242C	96.1541	488.141	-5.07665	0	YMR242C RPL20A SGDID:S000004855, Chr XIII from 753742-753225,754220-754220, Genome Release 64-1-1, reverse complement, intron sequence removed, Verified ORF, "Protein component of the large (60S) ribosomal subunit, nearly identical to Rpl20Bp and has simi
YHR020W	31.1377	158.048	-5.07578	0	YHR020W YHR020W SGDID:S000001062, Chr VIII from 143996-146062, Genome Release 64-1-1, Verified ORF, "Protein of unknown function that may interact with ribosomes, based on co-purification experiments; has similarity to proline-tRNA ligase; YHR020W is an e
YMR321C	3.98807	20.2377	-5.07454	1.36392e-14	YMR321C YMR321C SGDID:S000004940, Chr XIII from 917896-917579, Genome Release 64-1-1, reverse complement, Uncharacterized ORF, "Putative protein of unknown function; proposed to be a palmitoylated membrane protein"
YGR185C	19.0499	96.5726	-5.06946	4.2235e-231	YGR185C TYS1 SGDID:S000003417, Chr VII from 867520-866336, Genome Release 64-1-1, reverse complement, Verified ORF, "Cytoplasmic tyrosyl-tRNA synthetase, required for cytoplasmic protein synthesis; interacts with positions 34 and 35 of the tRNATyr anticod
YJL122W	8.16649	41.3929	-5.06863	1.16312e-45	YJL122W ALB1 SGDID:S000003658, Chr X from 189716-190243, Genome Release 64-1-1, Verified ORF, "Shuttling pre-60S factor; involved in the biogenesis of ribosomal large subunit; interacts directly with Arx1p; responsible for Tif6p recycling defects in absen
YBR085W	7.89199	39.9276	-5.05925	9.93358e-76	YBR085W AAC3 SGDID:S000000289, Chr II from 415983-416906, Genome Release 64-1-1, Verified ORF, "Mitochondrial inner membrane ADP/ATP translocator, exchanges cytosolic ADP for mitochondrially synthesized ATP; expressed under anaerobic conditions; similar t
YLR441C	91.9781	465.03	-5.05587	0	YLR441C RPS1A SGDID:S000004433, Chr XII from 1018908-1018141, Genome Release 64-1-1, reverse complement, Verified ORF, "Ribosomal protein 10 (rp10) of the small (40S) subunit; nearly identical to Rps1Bp and has similarity to rat S3a ribosomal protein"
YLR030W	5.92471	29.848	-5.03788	4.94878e-49	YLR030W YLR030W SGDID:S000004020, Chr XII from 203290-204081, Genome Release 64-1-1, Uncharacterized ORF, "Putative protein of unknown function"
YCR087C-A	7.4116	36.9623	-4.98708	1.19993e-35	YCR087C-A YCR087C-A SGDID:S000007223, Chr III from 264467-264006, Genome Release 64-1-1, reverse complement, Uncharacterized ORF, "Putative protein of unknown function; green fluorescent protein (GFP)-fusion protein localizes to the nucleolus; YCR087C-A i
YOL090W	4.00833	19.9409	-4.97488	5.47859e-116	YOL090W MSH2 SGDID:S000005450, Chr XV from 147382-150276, Genome Release 64-1-1, Verified ORF, "Protein that forms heterodimers with Msh3p and Msh6p that bind to DNA mismatches to initiate the mismatch repair process; contains a Walker ATP-binding motif r
YGR286C	15.6277	77.6712	-4.97008	7.23678e-175	YGR286C BIO2 SGDID:S000003518, Chr VII from 1064940-1063813, Genome Release 64-1-1, reverse complement, Verified ORF, "Biotin synthase, catalyzes the conversion of dethiobiotin to biotin, which is the last step of the biotin biosynthesis pathway; compleme
YOL017W	3.04488	15.1202	-4.96577	6.59229e-66	YOL017W ESC8 SGDID:S000005377, Chr XV from 292529-294673, Genome Release 64-1-1, Verified ORF, "Protein involved in telomeric and mating-type locus silencing, interacts with Sir2p and also interacts with the Gal11p, which is a component of the RNA pol II
YDR489W	2.43611	12.0957	-4.96519	6.80423e-23	YDR489W SLD5 SGDID:S000002897, Chr IV from 1431012-1431896, Genome Release 64-1-1, Verified ORF, "Subunit of the GINS complex (Sld5p, Psf1p, Psf2p, Psf3p), which is localized to DNA replication origins and implicated in assembly of the DNA replication mac
YIL026C	5.05006	25.0409	-4.95853	2.62176e-172	YIL026C IRR1 SGDID:S000001288, Chr IX from 307929-304477, Genome Release 64-1-1, reverse complement, Verified ORF, "Subunit of the cohesin complex, which is required for sister chromatid cohesion during mitosis and meiosis and interacts with centromeres a
YBR243C	18.2181	90.2089	-4.9516	4.73374e-241	YBR243C ALG7 SGDID:S000000447, Chr II from 706793-705447, Genome Release 64-1-1, reverse complement, Verified ORF, "UDP-N-acetyl-glucosamine-1-P transferase, transfers Glc-Nac-P from UDP-GlcNac to Dol-P in the ER in the first step of the dolichol pathway
YNR057C	3.46359	17.1344	-4.947	7.25845e-26	YNR057C BIO4 SGDID:S000005340, Chr XIV from 734069-733356, Genome Release 64-1-1, reverse complement, Verified ORF, "Dethiobiotin synthetase, catalyzes the third step in the biotin biosynthesis pathway; BIO4 is in a cluster of 3 genes (BIO3, BIO4, and BIO
YLR167W	268.285	1326.15	-4.94306	0	YLR167W RPS31 SGDID:S000004157, Chr XII from 498947-499405, Genome Release 64-1-1, Verified ORF, "Fusion protein that is cleaved to yield a ribosomal protein of the small (40S) subunit and ubiquitin; ubiquitin may facilitate assembly of the ribosomal prot
YNL247W	8.66939	42.8386	-4.94136	6.85229e-196	YNL247W YNL247W SGDID:S000005191, Chr XIV from 182875-185178, Genome Release 64-1-1, Verified ORF, "Cysteinyl-tRNA synthetase; may interact with ribosomes, based on co-purification experiments"
YLL035W	2.23723	11.0392	-4.93431	4.88827e-43	YLL035W GRC3 SGDID:S000003958, Chr XII from 68580-70478, Genome Release 64-1-1, Verified ORF, "Polynucleotide kinase present on rDNA that is required for efficient transcription termination by RNA polymerase I; required for cell growth; mRNA is cell-cycle
YGR152C	7.51014	37.033	-4.93107	1.93901e-61	YGR152C RSR1 SGDID:S000003384, Chr VII from 795492-794674, Genome Release 64-1-1, reverse complement, Verified ORF, "GTP-binding protein of the ras superfamily required for bud site selection, morphological changes in response to mating pheromone, and eff
YBR021W	13.9356	68.6097	-4.92334	1.29418e-257	YBR021W FUR4 SGDID:S000000225, Chr II from 281443-283344, Genome Release 64-1-1, Verified ORF, "Uracil permease, localized to the plasma membrane; expression is tightly regulated by uracil levels and environmental cues"
YBR249C	61.3024	301.304	-4.91504	0	YBR249C ARO4 SGDID:S000000453, Chr II from 717994-716882, Genome Release 64-1-1, reverse complement, Verified ORF, "3-deoxy-D-arabino-heptulosonate-7-phosphate (DAHP) synthase, catalyzes the first step in aromatic amino acid biosynthesis and is feedback-i
YHR021C	237.598	1164.08	-4.89937	0	YHR021C RPS27B SGDID:S000001063, Chr VIII from 148116-147871,148669-148667, Genome Release 64-1-1, reverse complement, intron sequence removed, Verified ORF, "Protein component of the small (40S) ribosomal subunit; nearly identical to Rps27Ap and has simi
YFR030W	53.2908	260.594	-4.89004	0	YFR030W MET10 SGDID:S000001926, Chr VI from 213312-216419, Genome Release 64-1-1, Verified ORF, "Subunit alpha of assimilatory sulfite reductase, which converts sulfite into sulfide"
YGR065C	5.729	27.9618	-4.88075	5.6801e-99	YGR065C VHT1 SGDID:S000003297, Chr VII from 619858-618077, Genome Release 64-1-1, reverse complement, Verified ORF, "High-affinity plasma membrane H+-biotin (vitamin H) symporter; mutation results in fatty acid auxotrophy; 12 transmembrane domain containi
YOR143C	1.78342	8.69493	-4.87543	5.6764e-18	YOR143C THI80 SGDID:S000005669, Chr XV from 602342-601383, Genome Release 64-1-1, reverse complement, Verified ORF, "Thiamine pyrophosphokinase, phosphorylates thiamine to produce the coenzyme thiamine pyrophosphate (thiamine diphosphate)"
YDR471W	64.9532	316.578	-4.87393	6.33981e-255	YDR471W RPL27B SGDID:S000002879, Chr IV from 1401770-1401800,1402185-1402564, Genome Release 64-1-1, intron sequence removed, Verified ORF, "Protein component of the large (60S) ribosomal subunit, nearly identical to Rpl27Ap and has similarity to rat L27
YNL261W	5.90069	28.5406	-4.83683	2.04507e-81	YNL261W ORC5 SGDID:S000005205, Chr XIV from 155100-156539, Genome Release 64-1-1, Verified ORF, "Subunit of the origin recognition complex, which directs DNA replication by binding to replication origins and is also involved in transcriptional silencing"
YLR031W	3.2779	15.7877	-4.8164	8.20014e-19	YLR031W YLR031W SGDID:S000004021, Chr XII from 204225-204785, Genome Release 64-1-1, Uncharacterized ORF, "Putative protein of unknown function"
YDL061C	147.958	712.456	-4.81527	1.21911e-236	YDL061C RPS29B SGDID:S000002219, Chr IV from 340798-340628, Genome Release 64-1-1, reverse complement, Verified ORF, "Protein component of the small (40S) ribosomal subunit; nearly identical to Rps29Ap and has similarity to rat S29 and E. coli S14 ribosom
YPL012W	3.62886	17.4548	-4.81	7.32441e-126	YPL012W RRP12 SGDID:S000005933, Chr XVI from 529723-533409, Genome Release 64-1-1, Verified ORF, "Protein required for export of the ribosomal subunits; associates with the RNA components of the pre-ribosomes; has a role in nuclear import in association w
YLR401C	2.18003	10.4769	-4.80585	2.45096e-42	YLR401C DUS3 SGDID:S000004393, Chr XII from 924448-922442, Genome Release 64-1-1, reverse complement, Verified ORF, "Dihydrouridine synthase, member of a widespread family of conserved proteins including Smm1p, Dus1p, and Dus4p; contains a consensus oleat
YKL018W	6.14889	29.5423	-4.80449	3.52631e-58	YKL018W SWD2 SGDID:S000001501, Chr XI from 404102-405091, Genome Release 64-1-1, Verified ORF, "Subunit of the COMPASS (Set1C) complex, which methylates histone H3 on lys 4 and is involved in telomeric silencing; subunit of CPF (cleavage and polyadenylati
YMR078C	3.95959	18.9782	-4.79297	4.6199e-83	YMR078C CTF18 SGDID:S000004683, Chr XIII from 424728-422503, Genome Release 64-1-1, reverse complement, Verified ORF, "Subunit of a complex with Ctf8p that shares some subunits with Replication Factor C and is required for sister chromatid cohesion; may h
YJR094W-A	65.9104	315.167	-4.78175	1.84422e-170	YJR094W-A RPL43B SGDID:S000003855, Chr X from 608305-608306,608582-608858, Genome Release 64-1-1, intron sequence removed, Verified ORF, "Protein component of the large (60S) ribosomal subunit, identical to Rpl43Ap and has similarity to rat L37a ribosomal
YBL068W	7.49807	35.5941	-4.7471	1.77348e-68	YBL068W PRS4 SGDID:S000000164, Chr II from 92414-93394, Genome Release 64-1-1, Verified ORF, "5-phospho-ribosyl-1(alpha)-pyrophosphate synthetase, synthesizes PRPP, which is required for nucleotide, histidine, and tryptophan biosynthesis; one of five rela
YLR342W	296.872	1400.3	-4.71686	0	YLR342W FKS1 SGDID:S000004334, Chr XII from 809997-815627, Genome Release 64-1-1, Verified ORF, "Catalytic subunit of 1,3-beta-D-glucan synthase, functionally redundant with alternate catalytic subunit Gsc2p; binds to regulatory subunit Rho1p; involved in
YDR488C	1.70203	7.99465	-4.69714	5.24268e-26	YDR488C PAC11 SGDID:S000002896, Chr IV from 1430789-1429188, Genome Release 64-1-1, reverse complement, Verified ORF, "Dynein intermediate chain, acts in the cytoplasmic dynein pathway, forms cortical cytoplasmic microtubule capture site with Num1p; null
YKR079C	2.21697	10.4046	-4.69315	2.30253e-51	YKR079C TRZ1 SGDID:S000001787, Chr XI from 589305-586789, Genome Release 64-1-1, reverse complement, Verified ORF, "tRNA 3'-end processing endonuclease tRNase Z; also localized to mitochondria and interacts genetically with Rex2 exonuclease; homolog of th
YJL091C	14.1199	66.1843	-4.68731	7.35425e-186	YJL091C GWT1 SGDID:S000003627, Chr X from 262552-261080, Genome Release 64-1-1, reverse complement, Verified ORF, "Protein involved in the inositol acylation of glucosaminyl phosphatidylinositol (GlcN-PI) to form glucosaminyl(acyl)phosphatidylinositol (Gl
YGR264C	20.6028	96.3405	-4.6761	0	YGR264C MES1 SGDID:S000003496, Chr VII from 1021853-1019598, Genome Release 64-1-1, reverse complement, Verified ORF, "Methionyl-tRNA synthetase, forms a complex with glutamyl-tRNA synthetase (Gus1p) and Arc1p, which increases the catalytic efficiency of
YOL076W	2.57248	12.0189	-4.67208	5.40255e-56	YOL076W MDM20 SGDID:S000005436, Chr XV from 187024-189414, Genome Release 64-1-1, Verified ORF, "Non-catalytic subunit of the NatB N-terminal acetyltransferase, which catalyzes N-acetylation of proteins with specific N-terminal sequences; involved in mito
YER095W	167.197	779.983	-4.66506	0	YER095W RAD51 SGDID:S000000897, Chr V from 349980-351182, Genome Release 64-1-1, Verified ORF, "Strand exchange protein, forms a helical filament with DNA that searches for homology; involved in the recombinational repair of double-strand breaks in DNA du
YPR144C	5.35109	24.8115	-4.63671	6.16194e-79	YPR144C NOC4 SGDID:S000006348, Chr XVI from 821423-819765, Genome Release 64-1-1, reverse complement, Verified ORF, "Nucleolar protein, forms a complex with Nop14p that mediates maturation and nuclear export of 40S ribosomal subunits"
YOL093W	3.5228	16.327	-4.63466	9.57661e-29	YOL093W TRM10 SGDID:S000005453, Chr XV from 142815-143696, Genome Release 64-1-1, Verified ORF, "tRNA methyltransferase, methylates the N-1 position of guanosine in tRNAs"
YNL262W	4.74461	21.9657	-4.62961	1.68919e-275	YNL262W POL2 SGDID:S000005206, Chr XIV from 148212-154880, Genome Release 64-1-1, Verified ORF, "Catalytic subunit of DNA polymerase (II) epsilon, a chromosomal DNA replication polymerase that exhibits processivity and proofreading exonuclease activity; a
YOR079C	4.77934	22.1189	-4.62802	8.67553e-41	YOR079C ATX2 SGDID:S000005605, Chr XV from 474416-473475, Genome Release 64-1-1, reverse complement, Verified ORF, "Golgi membrane protein involved in manganese homeostasis; overproduction suppresses the sod1 (copper, zinc superoxide dismutase) null mutat
YNL049C	4.94076	22.7895	-4.61255	1.23223e-113	YNL049C SFB2 SGDID:S000004994, Chr XIV from 537911-535281, Genome Release 64-1-1, reverse complement, Verified ORF, "Component of the Sec23p-Sfb2p heterodimer of the COPII vesicle coat, required for cargo selection during vesicle formation in ER to Golgi
YHR153C	4.14239	19.1049	-4.61205	5.05591e-23	YHR153C SPO16 SGDID:S000001196, Chr VIII from 402682-402086, Genome Release 64-1-1, reverse complement, Verified ORF, "Meiosis-specific protein involved in synaptonemal complex assembly; implicated in regulation of crossover formation; required for sporul
YCL054W	1.6568	7.61798	-4.598	1.29928e-37	YCL054W SPB1 SGDID:S000000559, Chr III from 31449-33974, Genome Release 64-1-1, Verified ORF, "AdoMet-dependent methyltransferase involved in rRNA processing and 60S ribosomal subunit maturation; methylates G2922 in the tRNA docking site of the large subu
YMR309C	17.627	81.0394	-4.59746	0	YMR309C NIP1 SGDID:S000004926, Chr XIII from 895426-892988, Genome Release 64-1-1, reverse complement, Verified ORF, "eIF3c subunit of the eukaryotic translation initiation factor 3 (eIF3), involved in the assembly of preinitiation complex and start codon
YNL291C	11.5887	53.2342	-4.59365	1.06047e-164	YNL291C MID1 SGDID:S000005235, Chr XIV from 85815-84169, Genome Release 64-1-1, reverse complement, Verified ORF, "N-glycosylated integral membrane protein of the ER membrane and plasma membrane, functions as a stretch-activated Ca2+-permeable cation chan
YMR079W	39.2937	180.083	-4.58301	4.07667e-307	YMR079W SEC14 SGDID:S000004684, Chr XIII from 424989-424997,425154-426059, Genome Release 64-1-1, intron sequence removed, Verified ORF, "Phosphatidylinositol/phosphatidylcholine transfer protein; involved in regulating PtdIns, PtdCho, and ceramide metabo
YER156C	13.343	61.1498	-4.58291	3.47599e-117	YER156C YER156C SGDID:S000000958, Chr V from 484341-483325, Genome Release 64-1-1, reverse complement, Uncharacterized ORF, "Putative protein of unknown function; interacts with Hsp82p and copurifies with Ipl1p; expression is copper responsive and downreg
YHR203C	192.49	881.927	-4.58167	0	YHR203C RPS4B SGDID:S000001246, Chr VIII from 505247-504476,505530-505517, Genome Release 64-1-1, reverse complement, intron sequence removed, Verified ORF, "Protein component of the small (40S) ribosomal subunit; identical to Rps4Ap and has similarity to
YJL060W	30.399	139.274	-4.58154	0	YJL060W BNA3 SGDID:S000003596, Chr X from 323386-324720, Genome Release 64-1-1, Verified ORF, "Kynurenine aminotransferase, catalyzes formation of kynurenic acid from kynurenine; potential Cdc28p substrate"
YML106W	64.6209	295.856	-4.57834	0	YML106W URA5 SGDID:S000004574, Chr XIII from 56773-57453, Genome Release 64-1-1, Verified ORF, "Major orotate phosphoribosyltransferase (OPRTase) isozyme that catalyzes the fifth enzymatic step in de novo biosynthesis of pyrimidines, converting orotate in
YKL029C	50.539	230.528	-4.56139	0	YKL029C MAE1 SGDID:S000001512, Chr XI from 384725-382716, Genome Release 64-1-1, reverse complement, Verified ORF, "Mitochondrial malic enzyme, catalyzes the oxidative decarboxylation of malate to pyruvate, which is a key intermediate in sugar metabolism
YMR307W	384.614	1753.93	-4.56023	0	YMR307W GAS1 SGDID:S000004924, Chr XIII from 887003-888682, Genome Release 64-1-1, Verified ORF, "Beta-1,3-glucanosyltransferase, required for cell wall assembly and also has a role in transcriptional silencing; localizes to the cell surface via a glycosy
YPL241C	4.32165	19.6604	-4.54928	4.70714e-31	YPL241C CIN2 SGDID:S000006162, Chr XVI from 96153-95372,96258-96234, Genome Release 64-1-1, reverse complement, intron sequence removed, Verified ORF, "GTPase-activating protein (GAP) for Cin4p; tubulin folding factor C involved in beta-tubulin (Tub2p) fo
YLR180W	71.3574	323.972	-4.54013	0	YLR180W SAM1 SGDID:S000004170, Chr XII from 515262-516410, Genome Release 64-1-1, Verified ORF, "S-adenosylmethionine synthetase, catalyzes transfer of the adenosyl group of ATP to the sulfur atom of methionine; one of two differentially regulated isozyme
YGR124W	21.8008	98.8954	-4.53632	0	YGR124W ASN2 SGDID:S000003356, Chr VII from 739944-741662, Genome Release 64-1-1, Verified ORF, "Asparagine synthetase, isozyme of Asn1p; catalyzes the synthesis of L-asparagine from L-aspartate in the asparagine biosynthetic pathway"
YNL256W	4.68853	21.2653	-4.5356	1.19201e-98	YNL256W FOL1 SGDID:S000005200, Chr XIV from 164623-167097, Genome Release 64-1-1, Verified ORF, "Multifunctional enzyme of the folic acid biosynthesis pathway, has dihydropteroate synthetase, dihydro-6-hydroxymethylpterin pyrophosphokinase, and dihydroneo
YOL107W	3.88227	17.5861	-4.52985	4.60309e-35	YOL107W YOL107W SGDID:S000005467, Chr XV from 112102-113130, Genome Release 64-1-1, Uncharacterized ORF, "Putative protein of unknown function; green fluorescent protein (GFP)-fusion protein localizes to the cytoplasm and colocalizes in a punctate pattern
YER074W	116.719	528.021	-4.52388	0	YER074W RPS24A SGDID:S000000876, Chr V from 306323-306325,306792-307196, Genome Release 64-1-1, intron sequence removed, Verified ORF, "Protein component of the small (40S) ribosomal subunit; identical to Rps24Bp and has similarity to rat S24 ribosomal pr
YMR239C	1.07475	4.85989	-4.52187	2.67544e-14	YMR239C RNT1 SGDID:S000004852, Chr XIII from 749677-748262, Genome Release 64-1-1, reverse complement, Verified ORF, "RNAase III; involved in rDNA transcription and rRNA processing; also cleaves a stem-loop structure at the 3' end of U2 snRNA to ensure fo
YOL094C	5.02325	22.6817	-4.51535	3.10561e-42	YOL094C RFC4 SGDID:S000005454, Chr XV from 142555-141584, Genome Release 64-1-1, reverse complement, Verified ORF, "Subunit of heteropentameric Replication factor C (RF-C), which is a DNA binding protein and ATPase that acts as a clamp loader of the proli
YNR027W	5.98211	26.9168	-4.49954	9.1476e-49	YNR027W BUD17 SGDID:S000005310, Chr XIV from 674923-675876, Genome Release 64-1-1, Verified ORF, "Putative pyridoxal kinase, a key enzyme in vitamin B6 metabolism; involved in bud-site selection; diploid mutants display a random rather than a bipolar budd
YJL072C	6.42006	28.8818	-4.49868	1.08501e-35	YJL072C PSF2 SGDID:S000003608, Chr X from 305862-305221, Genome Release 64-1-1, reverse complement, Verified ORF, "Subunit of the GINS complex (Sld5p, Psf1p, Psf2p, Psf3p), which is localized to DNA replication origins and implicated in assembly of the DN
YER086W	59.7105	267.868	-4.48612	0	YER086W ILV1 SGDID:S000000888, Chr V from 328477-330207, Genome Release 64-1-1, Verified ORF, "Threonine deaminase, catalyzes the first step in isoleucine biosynthesis; expression is under general amino acid control; ILV1 locus exhibits highly positioned
YPL187W	1.65529	7.42104	-4.48322	2.70877e-08	YPL187W MF(ALPHA)1 SGDID:S000006108, Chr XVI from 193648-194145, Genome Release 64-1-1, Verified ORF, "Mating pheromone alpha-factor, made by alpha cells; interacts with mating type a cells to induce cell cycle arrest and other responses leading to mating
YFL025C	11.8202	52.9751	-4.48175	1.37341e-299	YFL025C BST1 SGDID:S000001869, Chr VI from 87234-84145, Genome Release 64-1-1, reverse complement, Verified ORF, "GPI inositol deacylase of the ER that negatively regulates COPII vesicle formation, prevents production of vesicles with defective subunits,
YLR348C	32.094	142.994	-4.45547	4.55519e-234	YLR348C DIC1 SGDID:S000004340, Chr XII from 827873-826977, Genome Release 64-1-1, reverse complement, Verified ORF, "Mitochondrial dicarboxylate carrier, integral membrane protein, catalyzes a dicarboxylate-phosphate exchange across the inner mitochondria
YJR123W	356.8	1588.36	-4.45168	0	YJR123W RPS5 SGDID:S000003884, Chr X from 651901-652578, Genome Release 64-1-1, Verified ORF, "Protein component of the small (40S) ribosomal subunit, the least basic of the non-acidic ribosomal proteins; phosphorylated in vivo; essential for viability; h
YLL011W	2.93327	13.0471	-4.44798	1.58046e-36	YLL011W SOF1 SGDID:S000003934, Chr XII from 127523-128992, Genome Release 64-1-1, Verified ORF, "Essential protein required for biogenesis of 40S (small) ribosomal subunit; has similarity to the beta subunit of trimeric G-proteins and the splicing factor
YEL022W	3.90886	17.3844	-4.44744	1.40758e-139	YEL022W GEA2 SGDID:S000000748, Chr V from 111421-115800, Genome Release 64-1-1, Verified ORF, "Guanine nucleotide exchange factor for ADP ribosylation factors (ARFs), involved in vesicular transport between the Golgi and ER, Golgi organization, and actin
YDR382W	206.988	917.701	-4.43359	0	YDR382W RPP2B SGDID:S000002790, Chr IV from 1239492-1239824, Genome Release 64-1-1, Verified ORF, "Ribosomal protein P2 beta, a component of the ribosomal stalk, which is involved in the interaction between translational elongation factors and the ribosom
[truncated: 1,494 more rows]

## Sheet: DE_FL1_vs_FL5
Gene Names	RPKM FL5	RPKM FL1	Ratio	p-value	Gene Description
[truncated: 3,412 more rows]

## Sheet: DE_FL1_vs_FL6
Gene Names	RPKM FL6	RPKM FL1	Razão	p-value	Gene Description
[truncated: 3,518 more rows]

## Sheet: DE_FL1_vs_FL7
Gene Names	RPKM FL7	RPKM FL1	Ratio	p-value	Gene Description
[truncated: 3,735 more rows]
