# Supplementary material for: Saccharomyces cerevisiae transcriptional reprograming due to bacterial contamination during industrial scale bioethanol production
Source: Microb Cell Fact. 2015 Jan 30;14:13. doi: 10.1186/s12934-015-0196-6 (PMC4318157; doi:10.1186/s12934-015-0196-6)
Supplement: Additional file 4: Table S4. — Differentially expressed genes during typical fermentation. Pairwise comparisons within typical fermentation time points were performed using TF1 sample as reference. A p-value cutoff of 0.01, with a fold change > 2 (up-regulated) or < -2 (down-regulated), were used to determine the differentially expressed (DE) genes in these comparisons. Gene expression levels were defined using the RPKM formula. [file 12934_2015_196_MOESM4_ESM.xlsx]

## Sheet: DE_TF1_vs_TF2
Gene Names	RPKM TF2	RPKM TF1	Ratio	p-value	Gene Description
YER070W	71.8362	489.96	-6.82052	0	YER070W RNR1 SGDID:S000000872, Chr V from 298950-301616, Genome Release 64-1-1, Verified ORF, "Major isoform of the large subunit of ribonucleotide-diphosphate reductase; the RNR complex catalyzes rate-limiting step in dNTP synthesis, regulated by DNA rep
YMR215W	43.931	295.501	-6.72649	0	YMR215W GAS3 SGDID:S000004828, Chr XIII from 696796-698370, Genome Release 64-1-1, Verified ORF, "Low abundance, possibly inactive member of the GAS family of GPI-containing proteins; putative 1,3-beta-glucanosyltransferase with similarity to other GAS fa
YNR067C	5.23744	33.7301	-6.44018	3.81e-251	YNR067C DSE4 SGDID:S000005350, Chr XIV from 759099-755746, Genome Release 64-1-1, reverse complement, Verified ORF, "Daughter cell-specific secreted protein with similarity to glucanases, degrades cell wall from the daughter side causing daughter to separ
YNL300W	119.424	763.176	-6.39048	0	YNL300W TOS6 SGDID:S000005244, Chr XIV from 65744-66052, Genome Release 64-1-1, Uncharacterized ORF, "Glycosylphosphatidylinositol-dependent cell wall protein, expression is periodic and decreases in respone to ergosterol perturbation or upon entry into s
YIL066C	20.2639	108.585	-5.35854	0	YIL066C RNR3 SGDID:S000001328, Chr IX from 240708-238099, Genome Release 64-1-1, reverse complement, Verified ORF, "Minor isoform of the large subunit of ribonucleotide-diphosphate reductase; the RNR complex catalyzes rate-limiting step in dNTP synthesis,
YCR034W	35.952	168.996	-4.70059	0	YCR034W FEN1 SGDID:S000000630, Chr III from 190592-191635, Genome Release 64-1-1, Verified ORF, "Fatty acid elongase, involved in sphingolipid biosynthesis; acts on fatty acids of up to 24 carbons in length; mutations have regulatory effects on 1,3-beta-g
YPL163C	94.7422	423.183	-4.46668	0	YPL163C SVS1 SGDID:S000006084, Chr XVI from 242700-241918, Genome Release 64-1-1, reverse complement, Verified ORF, "Cell wall and vacuolar protein, required for wild-type resistance to vanadate"
YMR120C	42.9781	188.212	-4.37926	0	YMR120C ADE17 SGDID:S000004727, Chr XIII from 509280-507502, Genome Release 64-1-1, reverse complement, Verified ORF, "Enzyme of 'de novo' purine biosynthesis containing both 5-aminoimidazole-4-carboxamide ribonucleotide transformylase and inosine monopho
YJR010W	32.0056	130.236	-4.06917	0	YJR010W MET3 SGDID:S000003771, Chr X from 456239-457774, Genome Release 64-1-1, Verified ORF, "ATP sulfurylase, catalyzes the primary step of intracellular sulfate activation, essential for assimilatory reduction of sulfate to sulfide, involved in methion
YNR050C	47.5444	178.717	-3.75896	0	YNR050C LYS9 SGDID:S000005333, Chr XIV from 715388-714048, Genome Release 64-1-1, reverse complement, Verified ORF, "Saccharopine dehydrogenase (NADP+, L-glutamate-forming); catalyzes the formation of saccharopine from alpha-aminoadipate 6-semialdehyde, t
YLR042C	1.04014	3.72566	-3.58189	0.000681967	YLR042C YLR042C SGDID:S000004032, Chr XII from 230451-229966, Genome Release 64-1-1, reverse complement, Uncharacterized ORF, "Protein of unknown function; localizes to the cytoplasm; YLL042C is not an essential gene"
YLR303W	240.447	859.464	-3.57444	0	YLR303W MET17 SGDID:S000004294, Chr XII from 732542-733876, Genome Release 64-1-1, Verified ORF, "Methionine and cysteine synthase (O-acetyl homoserine-O-acetyl serine sulfhydrylase), required for sulfur amino acid synthesis"
YJR086W	1.32828	4.56745	-3.43861	0.00233099	YJR086W STE18 SGDID:S000003846, Chr X from 586068-586400, Genome Release 64-1-1, Verified ORF, "G protein gamma subunit, forms a dimer with Ste4p to activate the mating signaling pathway, forms a heterotrimer with Gpa1p and Ste4p to dampen signaling; C-te
YMR076C	3.80713	12.9401	-3.39892	7.3e-67	YMR076C PDS5 SGDID:S000004681, Chr XIII from 420029-416196, Genome Release 64-1-1, reverse complement, Verified ORF, "Protein required for establishment and maintenance of sister chromatid condensation and cohesion, colocalizes with cohesin on chromosomes
YER003C	89.5904	303.968	-3.39286	0	YER003C PMI40 SGDID:S000000805, Chr V from 158994-157736,159118-159088, Genome Release 64-1-1, reverse complement, intron sequence removed, Verified ORF, "Mannose-6-phosphate isomerase, catalyzes the interconversion of fructose-6-P and mannose-6-P; requir
YFR030W	72.4999	245.617	-3.38783	0	YFR030W MET10 SGDID:S000001926, Chr VI from 213312-216419, Genome Release 64-1-1, Verified ORF, "Subunit alpha of assimilatory sulfite reductase, which converts sulfite into sulfide"
YGL234W	83.3331	281.018	-3.37223	0	YGL234W ADE5,7 SGDID:S000003203, Chr VII from 56482-58890, Genome Release 64-1-1, Verified ORF, "Bifunctional enzyme of the 'de novo' purine nucleotide biosynthetic pathway, contains aminoimidazole ribotide synthetase and glycinamide ribotide synthetase a
YHR092C	282.285	917.322	-3.24963	0	YHR092C HXT4 SGDID:S000001134, Chr VIII from 288811-287081, Genome Release 64-1-1, reverse complement, Verified ORF, "High-affinity glucose transporter of the major facilitator superfamily, expression is induced by low levels of glucose and repressed by h
YLR212C	7.86522	25.3137	-3.21844	4.4e-46	YLR212C TUB4 SGDID:S000004202, Chr XII from 566281-564860, Genome Release 64-1-1, reverse complement, Verified ORF, "Gamma-tubulin, involved in nucleating microtubules from both the cytoplasmic and nuclear faces of the spindle pole body"
YLR406C	28.638	91.0629	-3.17979	1.52e-39	YLR406C RPL31B SGDID:S000004398, Chr XII from 931349-931065,931755-931699, Genome Release 64-1-1, reverse complement, intron sequence removed, Verified ORF, "Protein component of the large (60S) ribosomal subunit, nearly identical to Rpl31Ap and has simil
YDL003W	4.68062	14.8175	-3.1657	3.67e-32	YDL003W MCD1 SGDID:S000002161, Chr IV from 444683-446383, Genome Release 64-1-1, Verified ORF, "Essential subunit of the cohesin complex required for sister chromatid cohesion in mitosis and meiosis; apoptosis induces cleavage and translocation of a C-ter
YDR046C	9.50437	29.8486	-3.14051	1.81e-66	YDR046C BAP3 SGDID:S000002453, Chr IV from 550576-548762, Genome Release 64-1-1, reverse complement, Verified ORF, "Amino acid permease involved in the uptake of cysteine, leucine, isoleucine and valine"
YOR074C	9.87535	29.7623	-3.01379	1.29e-32	YOR074C CDC21 SGDID:S000005600, Chr XV from 467589-466675, Genome Release 64-1-1, reverse complement, Verified ORF, "Thymidylate synthase, required for de novo biosynthesis of pyrimidine deoxyribonucleotides; expression is induced at G1/S"
YFL045C	204.103	607.817	-2.978	0	YFL045C SEC53 SGDID:S000001849, Chr VI from 44392-43628, Genome Release 64-1-1, reverse complement, Verified ORF, "Phosphomannomutase, involved in synthesis of GDP-mannose and dolichol-phosphate-mannose; required for folding and glycosylation of secretory
YKL001C	34.0325	101.207	-2.97384	2.27e-70	YKL001C MET14 SGDID:S000001484, Chr XI from 439385-438777, Genome Release 64-1-1, reverse complement, Verified ORF, "Adenylylsulfate kinase, required for sulfate assimilation and involved in methionine metabolism"
YHL015W	278.133	826.377	-2.97116	0	YHL015W RPS20 SGDID:S000001007, Chr VIII from 75412-75777, Genome Release 64-1-1, Verified ORF, "Protein component of the small (40S) ribosomal subunit; overproduction suppresses mutations affecting RNA polymerase III-dependent transcription; has similari
YMR116C	515.709	1522.09	-2.95146	0	YMR116C ASC1 SGDID:S000004722, Chr XIII from 499878-499456,500688-500152, Genome Release 64-1-1, reverse complement, intron sequence removed, Verified ORF, "G-protein beta subunit and guanine nucleotide dissociation inhibitor for Gpa2p; ortholog of RACK1
YEL048C	2.20265	6.46949	-2.93715	0.000113298	YEL048C TCA17 SGDID:S000000774, Chr V from 65167-64709, Genome Release 64-1-1, reverse complement, Verified ORF, "Subunit of TRAPPII, a multimeric GEF involved in intra-Golgi and endosome-to-Golgi transport; promotes association of TRAPPII-specific subuni
YJL200C	19.4098	56.8718	-2.93006	1.22e-148	YJL200C ACO2 SGDID:S000003736, Chr X from 58813-56444, Genome Release 64-1-1, reverse complement, Verified ORF, "Putative mitochondrial aconitase isozyme; similarity to Aco1p, an aconitase required for the TCA cycle; expression induced during growth on gl
YJL190C	209.663	613.14	-2.9244	2.02e-263	YJL190C RPS22A SGDID:S000003726, Chr X from 75302-74910, Genome Release 64-1-1, reverse complement, Verified ORF, "Protein component of the small (40S) ribosomal subunit; nearly identical to Rps22Bp and has similarity to E. coli S8 and rat S15a ribosomal
YLR372W	113.228	326.758	-2.88584	0	YLR372W SUR4 SGDID:S000004364, Chr XII from 867354-868391, Genome Release 64-1-1, Verified ORF, "Elongase, involved in fatty acid and sphingolipid biosynthesis; synthesizes very long chain 20-26-carbon fatty acids from C18-CoA primers; involved in regulat
YJR137C	54.7516	155.16	-2.83388	0	YJR137C MET5 SGDID:S000003898, Chr X from 683285-678957, Genome Release 64-1-1, reverse complement, Verified ORF, "Sulfite reductase beta subunit, involved in amino acid biosynthesis, transcription repressed by methionine"
YDR144C	4.72766	13.2236	-2.79708	5.95e-26	YDR144C MKC7 SGDID:S000002551, Chr IV from 746101-744311, Genome Release 64-1-1, reverse complement, Verified ORF, "GPI-anchored aspartyl protease, member of the yapsin family of proteases involved in cell wall growth and maintenance; shares functions wit
YOR073W	5.59536	15.6455	-2.79615	4.23e-30	YOR073W SGO1 SGDID:S000005599, Chr XV from 464771-466543, Genome Release 64-1-1, Verified ORF, "Component of the spindle checkpoint, involved in sensing lack of tension on mitotic chromosomes; protects centromeric Rec8p at meiosis I; required for accurate
YDR508C	3.0135	8.39889	-2.78708	1.03e-18	YDR508C GNP1 SGDID:S000002916, Chr IV from 1468444-1466453, Genome Release 64-1-1, reverse complement, Verified ORF, "High-affinity glutamine permease, also transports Leu, Ser, Thr, Cys, Met and Asn; expression is fully dependent on Grr1p and modulated b
YOR108W	11.6629	32.4424	-2.78168	1.72e-61	YOR108W LEU9 SGDID:S000005634, Chr XV from 523027-524841, Genome Release 64-1-1, Verified ORF, "Alpha-isopropylmalate synthase II (2-isopropylmalate synthase), catalyzes the first step in the leucine biosynthesis pathway; the minor isozyme, responsible fo
YJR143C	92.3947	256.705	-2.77835	0	YJR143C PMT4 SGDID:S000003904, Chr X from 700614-698326, Genome Release 64-1-1, reverse complement, Verified ORF, "Protein O-mannosyltransferase, transfers mannose residues from dolichyl phosphate-D-mannose to protein serine/threonine residues; appears to
YAL064C-A	9.95093	27.3739	-2.75089	4.96e-12	YAL064C-A TDA8 SGDID:S000002140, Chr I from 13743-13363, Genome Release 64-1-1, reverse complement, Uncharacterized ORF, "Putative protein of unknown function; null mutant is sensitive to expression of the top1-T722A allele; not an essential gene"
YIL094C	93.9333	255.311	-2.718	2.18e-280	YIL094C LYS12 SGDID:S000001356, Chr IX from 187632-186517, Genome Release 64-1-1, reverse complement, Verified ORF, "Homo-isocitrate dehydrogenase, an NAD-linked mitochondrial enzyme required for the fourth step in the biosynthesis of lysine, in which hom
YLR364W	7.27624	19.7528	-2.71469	6.42e-08	YLR364W GRX8 SGDID:S000004356, Chr XII from 854062-854391, Genome Release 64-1-1, Verified ORF, "Glutaredoxin that employs a dithiol mechanism of catalysis; monomeric; activity is low and null mutation does not affect sensitivity to oxidative stress; GFP-
YGR014W	80.6575	218.924	-2.71425	0	YGR014W MSB2 SGDID:S000003246, Chr VII from 516943-520863, Genome Release 64-1-1, Verified ORF, "Mucin family member involved in the Cdc42p- and MAP kinase-dependent filamentous growth signaling pathway; also functions as an osmosensor in parallel to the
YGR061C	47.4417	127.444	-2.68633	0	YGR061C ADE6 SGDID:S000003293, Chr VII from 615965-611889, Genome Release 64-1-1, reverse complement, Verified ORF, "Formylglycinamidine-ribonucleotide (FGAM)-synthetase, catalyzes a step in the 'de novo' purine nucleotide biosynthetic pathway"
YIL131C	6.12341	16.3769	-2.67447	1.6e-24	YIL131C FKH1 SGDID:S000001393, Chr IX from 102235-100781, Genome Release 64-1-1, reverse complement, Verified ORF, "Forkhead family transcription factor with a minor role in the expression of G2/M phase genes; negatively regulates transcriptional elongati
YMR078C	4.76894	12.6893	-2.66083	1.49e-28	YMR078C CTF18 SGDID:S000004683, Chr XIII from 424728-422503, Genome Release 64-1-1, reverse complement, Verified ORF, "Subunit of a complex with Ctf8p that shares some subunits with Replication Factor C and is required for sister chromatid cohesion; may h
YBL002W	256.264	681.104	-2.65782	1.05e-256	YBL002W HTB2 SGDID:S000000098, Chr II from 236492-236887, Genome Release 64-1-1, Verified ORF, "Histone H2B, core histone protein required for chromatin assembly and chromosome function; nearly identical to HTB1; Rad6p-Bre1p-Lge1p mediated ubiquitination
YOL120C	364.826	962.592	-2.6385	0	YOL120C RPL18A SGDID:S000005480, Chr XV from 93843-93395,94402-94291, Genome Release 64-1-1, reverse complement, intron sequence removed, Verified ORF, "Protein component of the large (60S) ribosomal subunit, identical to Rpl18Bp and has similarity to rat
YKR013W	580.95	1516.13	-2.60975	0	YKR013W PRY2 SGDID:S000001721, Chr XI from 463959-464948, Genome Release 64-1-1, Verified ORF, "Protein of unknown function"
YOR096W	162.878	420.277	-2.58032	4.69e-219	YOR096W RPS7A SGDID:S000005622, Chr XV from 505794-505937,506339-506767, Genome Release 64-1-1, intron sequence removed, Verified ORF, "Protein component of the small (40S) ribosomal subunit, nearly identical to Rps7Bp; interacts with Kti11p; deletion cau
YBR252W	26.0439	67.0437	-2.57426	1.47e-28	YBR252W DUT1 SGDID:S000000456, Chr II from 722611-723054, Genome Release 64-1-1, Verified ORF, "deoxyuridine triphosphate diphosphatase (dUTPase); catalyzes hydrolysis of dUTP to dUMP and PPi, thereby preventing incorporation of uracil into DNA during rep
YNL102W	5.2191	13.1969	-2.52858	1.21e-52	YNL102W POL1 SGDID:S000005046, Chr XIV from 430087-434493, Genome Release 64-1-1, Verified ORF, "Catalytic subunit of the DNA polymerase I alpha-primase complex, required for the initiation of DNA replication during mitotic DNA synthesis and premeiotic DN
YBR275C	4.29606	10.8558	-2.52692	2.55e-56	YBR275C RIF1 SGDID:S000000479, Chr II from 757106-751356, Genome Release 64-1-1, reverse complement, Verified ORF, "Protein that binds to the Rap1p C-terminus and acts synergistically with Rif2p to help control telomere length and establish telomeric sile
YLR388W	113.443	286.319	-2.52389	1.82e-44	YLR388W RPS29A SGDID:S000004380, Chr XII from 898651-898821, Genome Release 64-1-1, Verified ORF, "Protein component of the small (40S) ribosomal subunit; nearly identical to Rps29Bp and has similarity to rat S29 and E. coli S14 ribosomal proteins"
YLR340W	720.173	1817.38	-2.52353	0	YLR340W RPP0 SGDID:S000004332, Chr XII from 805887-806825, Genome Release 64-1-1, Verified ORF, "Conserved ribosomal protein P0 of the ribosomal stalk, which is involved in interaction between translational elongation factors and the ribosome; similar to
YBR189W	172.908	432.959	-2.50398	2.09e-220	YBR189W RPS9B SGDID:S000000393, Chr II from 604508-604514,604928-605508, Genome Release 64-1-1, intron sequence removed, Verified ORF, "Protein component of the small (40S) ribosomal subunit; nearly identical to Rps9Ap and has similarity to E. coli S4 and
YCL030C	62.0036	154.933	-2.49877	0	YCL030C HIS4 SGDID:S000000535, Chr III from 68333-65934, Genome Release 64-1-1, reverse complement, Verified ORF, "Multifunctional enzyme containing phosphoribosyl-ATP pyrophosphatase, phosphoribosyl-AMP cyclohydrolase, and histidinol dehydrogenase activi
YGR034W	241.729	603.934	-2.4984	3.21e-200	YGR034W RPL26B SGDID:S000003266, Chr VII from 555812-555830,556308-556672, Genome Release 64-1-1, intron sequence removed, Verified ORF, "Protein component of the large (60S) ribosomal subunit, nearly identical to Rpl26Ap and has similarity to E. coli L24
YBL098W	9.4577	23.6186	-2.49728	9.84e-30	YBL098W BNA4 SGDID:S000000194, Chr II from 39145-40527, Genome Release 64-1-1, Verified ORF, "Kynurenine 3-mono oxygenase, required for the de novo biosynthesis of NAD from tryptophan via kynurenine; expression regulated by Hst1p; putative therapeutic tar
YGL225W	170.808	425.775	-2.49271	0	YGL225W VRG4 SGDID:S000003193, Chr VII from 76894-77907, Genome Release 64-1-1, Verified ORF, "Golgi GDP-mannose transporter; regulates Golgi function and glycosylation in Golgi"
YGL147C	96.5378	237.525	-2.46043	6.23e-116	YGL147C RPL9A SGDID:S000003115, Chr VII from 228329-227754, Genome Release 64-1-1, reverse complement, Verified ORF, "Protein component of the large (60S) ribosomal subunit, nearly identical to Rpl9Bp and has similarity to E. coli L6 and rat L9 ribosomal
YLR264C-A	102.614	251.327	-2.44926	4.17e-26	YLR264C-A YLR264C-A SGDID:S000028808, Chr XII from 673944-673828, Genome Release 64-1-1, reverse complement, Uncharacterized ORF, "Putative protein of unknown function"
YMR117C	5.80703	14.2146	-2.44782	3.99e-09	YMR117C SPC24 SGDID:S000004723, Chr XIII from 501891-501250, Genome Release 64-1-1, reverse complement, Verified ORF, "Component of the evolutionarily conserved kinetochore-associated Ndc80 complex (Ndc80p-Nuf2p-Spc24p-Spc25p); involved in chromosome segr
YPL241C	2.89711	7.0901	-2.4473	3.18e-06	YPL241C CIN2 SGDID:S000006162, Chr XVI from 96153-95372,96258-96234, Genome Release 64-1-1, reverse complement, intron sequence removed, Verified ORF, "GTPase-activating protein (GAP) for Cin4p; tubulin folding factor C involved in beta-tubulin (Tub2p) fo
YOL155C	1670.79	4088.07	-2.44678	0	YOL155C HPF1 SGDID:S000005515, Chr XV from 31606-28703, Genome Release 64-1-1, reverse complement, Verified ORF, "Haze-protective mannoprotein that reduces the particle size of aggregated proteins in white wines"
YGR214W	183.238	448.015	-2.44499	4.57e-282	YGR214W RPS0A SGDID:S000003446, Chr VII from 920575-920664,921120-921788, Genome Release 64-1-1, intron sequence removed, Verified ORF, "Protein component of the small (40S) ribosomal subunit, nearly identical to Rps0Bp; required for maturation of 18S rRN
YAR068W	90.102	219.516	-2.4363	2.55e-89	YAR068W YAR068W SGDID:S000000091, Chr I from 222406-222891, Genome Release 64-1-1, Uncharacterized ORF, "Fungal-specific protein of unknown function; induced in respiratory-deficient cells"
YMR143W	198.926	483.851	-2.43231	1.25e-172	YMR143W RPS16A SGDID:S000004751, Chr XIII from 551928-551951,552496-552903, Genome Release 64-1-1, intron sequence removed, Verified ORF, "Protein component of the small (40S) ribosomal subunit; identical to Rps16Bp and has similarity to E. coli S9 and ra
YOL039W	336.217	817.678	-2.43199	3.36e-216	YOL039W RPP2A SGDID:S000005399, Chr XV from 254297-254617, Genome Release 64-1-1, Verified ORF, "Ribosomal protein P2 alpha, a component of the ribosomal stalk, which is involved in the interaction between translational elongation factors and the ribosome
YHR213W	47.5236	114.524	-2.40984	7.68e-57	YHR213W YHR213W SGDID:S000001256, Chr VIII from 539151-539747, Genome Release 64-1-1, Uncharacterized ORF, "Possible pseudogene; has similarity to Flo1p, which is a lectin-like protein involved in flocculation"
YOR326W	43.4228	102.961	-2.37113	0	YOR326W MYO2 SGDID:S000005853, Chr XV from 925721-930445, Genome Release 64-1-1, Verified ORF, "One of two type V myosin motors (along with MYO4) involved in actin-based transport of cargos; required for the polarized delivery of secretory vesicles, the v
YLR048W	318.107	752.799	-2.3665	0	YLR048W RPS0B SGDID:S000004038, Chr XII from 242232-242321,242681-243349, Genome Release 64-1-1, intron sequence removed, Verified ORF, "Protein component of the small (40S) ribosomal subunit, nearly identical to Rps0Ap; required for maturation of 18S rRN
YPR102C	154.18	362.962	-2.35415	1.04e-148	YPR102C RPL11A SGDID:S000006306, Chr XVI from 731748-731224, Genome Release 64-1-1, reverse complement, Verified ORF, "Protein of the large 60S ribosomal subunit, nearly identical to Rpl11Bp but expressed at twice the level; involved in ribosomal assembly
YNL262W	6.01659	14.1291	-2.34836	3.49e-74	YNL262W POL2 SGDID:S000005206, Chr XIV from 148212-154880, Genome Release 64-1-1, Verified ORF, "Catalytic subunit of DNA polymerase (II) epsilon, a chromosomal DNA replication polymerase that exhibits processivity and proofreading exonuclease activity; a
YNL069C	396.806	930.872	-2.34591	0	YNL069C RPL16B SGDID:S000005013, Chr XIV from 494524-493956,495001-494974, Genome Release 64-1-1, reverse complement, intron sequence removed, Verified ORF, "N-terminally acetylated protein component of the large (60S) ribosomal subunit, binds to 5.8 S rR
YGL030W	579.624	1352.42	-2.33327	0	YGL030W RPL30 SGDID:S000002998, Chr VII from 439091-439093,439324-439638, Genome Release 64-1-1, intron sequence removed, Verified ORF, "Protein component of the large (60S) ribosomal subunit, has similarity to rat L30 ribosomal protein; involved in pre-r
YAR015W	41.9198	97.7486	-2.3318	4.65e-70	YAR015W ADE1 SGDID:S000000070, Chr I from 169375-170295, Genome Release 64-1-1, Verified ORF, "N-succinyl-5-aminoimidazole-4-carboxamide ribotide (SAICAR) synthetase, required for 'de novo' purine nucleotide biosynthesis; red pigment accumulates in mutant
YLR167W	591.548	1376.74	-2.32735	0	YLR167W RPS31 SGDID:S000004157, Chr XII from 498947-499405, Genome Release 64-1-1, Verified ORF, "Fusion protein that is cleaved to yield a ribosomal protein of the small (40S) subunit and ubiquitin; ubiquitin may facilitate assembly of the ribosomal prot
YOL007C	40.0932	92.9689	-2.31882	2.28e-73	YOL007C CSI2 SGDID:S000005367, Chr XV from 312367-311342, Genome Release 64-1-1, reverse complement, Verified ORF, "Protein of unknown function; green fluorescent protein (GFP)- fusion protein localizes to the mother side of the bud neck and the vacuole;
YPL249C-A	177.261	410.657	-2.31668	5.69e-95	YPL249C-A RPL36B SGDID:S000006438, Chr XVI from 75985-75699,76239-76224, Genome Release 64-1-1, reverse complement, intron sequence removed, Verified ORF, "Protein component of the large (60S) ribosomal subunit, nearly identical to Rpl36Ap and has similar
YDL055C	937.295	2170.4	-2.3156	0	YDL055C PSA1 SGDID:S000002213, Chr IV from 356759-355674, Genome Release 64-1-1, reverse complement, Verified ORF, "GDP-mannose pyrophosphorylase (mannose-1-phosphate guanyltransferase), synthesizes GDP-mannose from GTP and mannose-1-phosphate in cell wal
YAR002C-A	156.631	362.134	-2.31202	6.23e-180	YAR002C-A ERP1 SGDID:S000002129, Chr I from 154724-154065, Genome Release 64-1-1, reverse complement, Verified ORF, "Protein that forms a heterotrimeric complex with Erp2p, Emp24p, and Erv25p; member, along with Emp24p and Erv25p, of the p24 family involv
YGL031C	130.022	300.231	-2.30907	2.41e-106	YGL031C RPL24A SGDID:S000002999, Chr VII from 437934-437467, Genome Release 64-1-1, reverse complement, Verified ORF, "Ribosomal protein L30 of the large (60S) ribosomal subunit, nearly identical to Rpl24Bp and has similarity to rat L24 ribosomal protein;
YPL256C	76.3816	176.159	-2.3063	8.46e-216	YPL256C CLN2 SGDID:S000006177, Chr XVI from 66614-64977, Genome Release 64-1-1, reverse complement, Verified ORF, "G1 cyclin involved in regulation of the cell cycle; activates Cdc28p kinase to promote the G1 to S phase transition; late G1 specific expres
YDR341C	31.5942	72.7841	-2.30372	3.74e-100	YDR341C YDR341C SGDID:S000002749, Chr IV from 1153626-1151803, Genome Release 64-1-1, reverse complement, Verified ORF, "Arginyl-tRNA synthetase, proposed to be cytoplasmic but the authentic, non-tagged protein is detected in highly purified mitochondria
YIL018W	555.232	1276.7	-2.2994	0	YIL018W RPL2B SGDID:S000001280, Chr IX from 316768-316771,317172-317932, Genome Release 64-1-1, intron sequence removed, Verified ORF, "Protein component of the large (60S) ribosomal subunit, identical to Rpl2Ap and has similarity to E. coli L2 and rat L8
YFR047C	30.0287	69.0012	-2.29784	5.39e-47	YFR047C BNA6 SGDID:S000001943, Chr VI from 245166-244279, Genome Release 64-1-1, reverse complement, Verified ORF, "Quinolinate phosphoribosyl transferase, required for the de novo biosynthesis of NAD from tryptophan via kynurenine; expression regulated b
YGL076C	219.225	503.538	-2.2969	4.37e-274	YGL076C RPL7A SGDID:S000003044, Chr VII from 364964-364335,365526-365433,365996-365986, Genome Release 64-1-1, reverse complement, intron sequence removed, Verified ORF, "Protein component of the large (60S) ribosomal subunit, nearly identical to Rpl7Bp a
YOL017W	3.18151	7.25956	-2.28179	5.62e-13	YOL017W ESC8 SGDID:S000005377, Chr XV from 292529-294673, Genome Release 64-1-1, Verified ORF, "Protein involved in telomeric and mating-type locus silencing, interacts with Sir2p and also interacts with the Gal11p, which is a component of the RNA pol II
YGL008C	1965.65	4473.86	-2.27602	0	YGL008C PMA1 SGDID:S000002976, Chr VII from 482666-479910, Genome Release 64-1-1, reverse complement, Verified ORF, "Plasma membrane H+-ATPase, pumps protons out of the cell; major regulator of cytoplasmic pH and plasma membrane potential; P2-type ATPase;
YLR030W	5.50505	12.5284	-2.2758	9.45e-09	YLR030W YLR030W SGDID:S000004020, Chr XII from 203290-204081, Genome Release 64-1-1, Uncharacterized ORF, "Putative protein of unknown function"
YCR075C	15.898	35.9821	-2.26332	6.51e-22	YCR075C ERS1 SGDID:S000000671, Chr III from 248815-248033, Genome Release 64-1-1, reverse complement, Verified ORF, "Protein with similarity to human cystinosin, which is a H(+)-driven transporter involved in L-cystine export from lysosomes and implicated
YIL132C	2.8543	6.43041	-2.25288	0.000246089	YIL132C CSM2 SGDID:S000001394, Chr IX from 100501-99860, Genome Release 64-1-1, reverse complement, Verified ORF, "Protein involved in a Rad51p-, Rad54p-dependent pathway for homologous recombination repair, required for accurate chromosome segregation du
YDL061C	386.521	866.156	-2.2409	8.44e-106	YDL061C RPS29B SGDID:S000002219, Chr IV from 340798-340628, Genome Release 64-1-1, reverse complement, Verified ORF, "Protein component of the small (40S) ribosomal subunit; nearly identical to Rps29Ap and has similarity to rat S29 and E. coli S14 ribosom
YOR375C	62.3551	137.797	-2.20987	3.35e-130	YOR375C GDH1 SGDID:S000005902, Chr XV from 1043042-1041678, Genome Release 64-1-1, reverse complement, Verified ORF, "NADP(+)-dependent glutamate dehydrogenase, synthesizes glutamate from ammonia and alpha-ketoglutarate; rate of alpha-ketoglutarate utiliz
YPL032C	32.2572	71.2576	-2.20905	2.92e-122	YPL032C SVL3 SGDID:S000005953, Chr XVI from 491364-488887, Genome Release 64-1-1, reverse complement, Verified ORF, "Protein of unknown function, mutant phenotype suggests a potential role in vacuolar function; green fluorescent protein (GFP)-fusion prote
YIL123W	416.575	919.633	-2.2076	0	YIL123W SIM1 SGDID:S000001385, Chr IX from 128151-129581, Genome Release 64-1-1, Verified ORF, "Protein of the SUN family (Sim1p, Uth1p, Nca3p, Sun4p) that may participate in DNA replication, promoter contains SCB regulation box at -300 bp indicating that
YGR027C	428.019	944.206	-2.20599	1.09e-211	YGR027C RPS25A SGDID:S000003259, Chr VII from 534458-534132, Genome Release 64-1-1, reverse complement, Verified ORF, "Protein component of the small (40S) ribosomal subunit; nearly identical to Rps25Bp and has similarity to rat S25 ribosomal protein"
YKL006W	279.726	614.499	-2.19679	1.47e-174	YKL006W RPL14A SGDID:S000001489, Chr XI from 431906-432034,432433-432720, Genome Release 64-1-1, intron sequence removed, Verified ORF, "N-terminally acetylated protein component of the large (60S) ribosomal subunit, nearly identical to Rpl14Bp and has si
YDR064W	510.634	1121.34	-2.19598	0	YDR064W RPS13 SGDID:S000002471, Chr IV from 579458-579478,580018-580452, Genome Release 64-1-1, intron sequence removed, Verified ORF, "Protein component of the small (40S) ribosomal subunit; has similarity to E. coli S15 and rat S13 ribosomal proteins"
YIL169C	519.147	1137.81	-2.1917	0	YIL169C YIL169C SGDID:S000001431, Chr IX from 26106-23119, Genome Release 64-1-1, reverse complement, Uncharacterized ORF, "Putative protein of unknown function; serine/threonine rich and highly similar to YOL155C, a putative glucan alpha-1,4-glucosidase;
YLR058C	131.441	287.601	-2.18806	7.78e-273	YLR058C SHM2 SGDID:S000004048, Chr XII from 259401-257992, Genome Release 64-1-1, reverse complement, Verified ORF, "Cytosolic serine hydroxymethyltransferase, converts serine to glycine plus 5,10 methylenetetrahydrofolate; major isoform involved in gener
YIL069C	173.923	380.063	-2.18524	2.71e-105	YIL069C RPS24B SGDID:S000001331, Chr IX from 231957-231553,232369-232367, Genome Release 64-1-1, reverse complement, intron sequence removed, Verified ORF, "Protein component of the small (40S) ribosomal subunit; identical to Rps24Ap and has similarity to
YDR012W	552.159	1206.05	-2.18424	0	YDR012W RPL4B SGDID:S000002419, Chr IV from 471853-472941, Genome Release 64-1-1, Verified ORF, "Protein component of the large (60S) ribosomal subunit, nearly identical to Rpl4Ap and has similarity to E. coli L4 and rat L4 ribosomal proteins"
YBR031W	575.252	1255.33	-2.18223	0	YBR031W RPL4A SGDID:S000000235, Chr II from 300166-301254, Genome Release 64-1-1, Verified ORF, "N-terminally acetylated protein component of the large (60S) ribosomal subunit, nearly identical to Rpl4Bp and has similarity to E. coli L4 and rat L4 ribosom
YDL130W	428.933	933.651	-2.17668	4.86e-200	YDL130W RPP1B SGDID:S000002288, Chr IV from 229906-230019,230321-230527, Genome Release 64-1-1, intron sequence removed, Verified ORF, "Ribosomal protein P1 beta, component of the ribosomal stalk, which is involved in interaction of translational elongati
YHR021C	521.241	1122.47	-2.15346	1.34e-182	YHR021C RPS27B SGDID:S000001063, Chr VIII from 148116-147871,148669-148667, Genome Release 64-1-1, reverse complement, intron sequence removed, Verified ORF, "Protein component of the small (40S) ribosomal subunit; nearly identical to Rps27Ap and has simi
YBR181C	230.358	494.458	-2.14648	1.34e-227	YBR181C RPS6B SGDID:S000000385, Chr II from 592416-591712,592774-592769, Genome Release 64-1-1, reverse complement, intron sequence removed, Verified ORF, "Protein component of the small (40S) ribosomal subunit; identical to Rps6Ap and has similarity to r
YDL083C	311.993	669.109	-2.14463	3.68e-187	YDL083C RPS16B SGDID:S000002241, Chr IV from 307333-306926,307789-307766, Genome Release 64-1-1, reverse complement, intron sequence removed, Verified ORF, "Protein component of the small (40S) ribosomal subunit; identical to Rps16Ap and has similarity to
YOR369C	503.313	1078.52	-2.14284	6.84e-300	YOR369C RPS12 SGDID:S000005896, Chr XV from 1028625-1028194, Genome Release 64-1-1, reverse complement, Verified ORF, "Protein component of the small (40S) ribosomal subunit; has similarity to rat ribosomal protein S12"
YER091C	246.034	526.854	-2.14139	0	YER091C MET6 SGDID:S000000893, Chr V from 342167-339864, Genome Release 64-1-1, reverse complement, Verified ORF, "Cobalamin-independent methionine synthase, involved in methionine biosynthesis and regeneration; requires a minimum of two glutamates on the
YML101C	24.2758	51.9672	-2.1407	2.04e-13	YML101C CUE4 SGDID:S000004568, Chr XIII from 70088-69735, Genome Release 64-1-1, reverse complement, Verified ORF, "Protein of unknown function; has a CUE domain that binds ubiquitin, which may facilitate intramolecular monoubiquitination"
YER131W	90.9211	194.546	-2.13973	1.49e-46	YER131W RPS26B SGDID:S000000933, Chr V from 423952-424311, Genome Release 64-1-1, Verified ORF, "Protein component of the small (40S) ribosomal subunit; nearly identical to Rps26Ap and has similarity to rat S26 ribosomal protein"
YLR264W	373.555	799.18	-2.13939	6.93e-106	YLR264W RPS28B SGDID:S000004254, Chr XII from 673131-673334, Genome Release 64-1-1, Verified ORF, "Protein component of the small (40S) ribosomal subunit; nearly identical to Rps28Ap and has similarity to rat S28 ribosomal protein"
YPL131W	538.939	1150.32	-2.13442	0	YPL131W RPL5 SGDID:S000006052, Chr XVI from 303121-304014, Genome Release 64-1-1, Verified ORF, "Protein component of the large (60S) ribosomal subunit with similarity to E. coli L18 and rat L5 ribosomal proteins; binds 5S rRNA and is required for 60S sub
YKL008C	198.111	421.942	-2.12983	0	YKL008C LAC1 SGDID:S000001491, Chr XI from 428551-427295, Genome Release 64-1-1, reverse complement, Verified ORF, "Ceramide synthase component, involved in synthesis of ceramide from C26(acyl)-coenzyme A and dihydrosphingosine or phytosphingosine, functi
YGL241W	6.62273	14.077	-2.12555	1.69e-28	YGL241W KAP114 SGDID:S000003210, Chr VII from 45445-48459, Genome Release 64-1-1, Verified ORF, "Karyopherin, responsible for nuclear import of Spt15p, Sua7p, histones H2A and H2B, and Nap1p; amino terminus shows similarity to those of other importins, pa
YOR222W	32.3464	68.7427	-2.1252	8.55e-42	YOR222W ODC2 SGDID:S000005748, Chr XV from 758330-759253, Genome Release 64-1-1, Verified ORF, "Mitochondrial inner membrane transporter, exports 2-oxoadipate and 2-oxoglutarate from the mitochondrial matrix to the cytosol for use in lysine and glutamate
YER124C	12.0359	25.4882	-2.11768	3.41e-29	YER124C DSE1 SGDID:S000000926, Chr V from 409063-407342, Genome Release 64-1-1, reverse complement, Verified ORF, "Daughter cell-specific protein, may regulate cross-talk between the mating and filamentation pathways; deletion affects cell separation afte
YMR144W	5.77231	12.1767	-2.1095	2.41e-09	YMR144W YMR144W SGDID:S000004752, Chr XIII from 553362-554390, Genome Release 64-1-1, Uncharacterized ORF, "Putative protein of unknown function; localized to the nucleus; YMR144W is not an essential gene"
YOR010C	1685.19	3548.24	-2.10554	0	YOR010C TIR2 SGDID:S000005536, Chr XV from 346950-346195, Genome Release 64-1-1, reverse complement, Verified ORF, "Putative cell wall mannoprotein of the Srp1p/Tip1p family of serine-alanine-rich proteins; transcription is induced by cold shock and anaer
YJL019W	11.7187	24.6725	-2.10539	5.68e-33	YJL019W MPS3 SGDID:S000003556, Chr X from 402897-404945, Genome Release 64-1-1, Verified ORF, "Nuclear envelope protein required for SPB duplication and nuclear fusion; localizes to the SPB half bridge and at telomeres during meiosis; required with Ndj1p
YPL112C	6.50547	13.6908	-2.1045	1.26e-11	YPL112C PEX25 SGDID:S000006033, Chr XVI from 338620-337436, Genome Release 64-1-1, reverse complement, Verified ORF, "Peripheral peroxisomal membrane peroxin required for the regulation of peroxisome size and maintenance, recruits GTPase Rho1p to peroxiso
YIL148W	422.072	886.526	-2.10041	4.17e-212	YIL148W RPL40A SGDID:S000001410, Chr IX from 68708-68715,69150-69528, Genome Release 64-1-1, intron sequence removed, Verified ORF, "Fusion protein, identical to Rpl40Bp, that is cleaved to yield ubiquitin and a ribosomal protein of the large (60S) riboso
YPL090C	209.384	439.552	-2.09926	3.65e-193	YPL090C RPS6A SGDID:S000006011, Chr XVI from 377995-377291,378395-378390, Genome Release 64-1-1, reverse complement, intron sequence removed, Verified ORF, "Protein component of the small (40S) ribosomal subunit; identical to Rps6Bp and has similarity to
YML026C	206.759	433.739	-2.0978	8.03e-119	YML026C RPS18B SGDID:S000004488, Chr XIII from 223380-222987,223828-223782, Genome Release 64-1-1, reverse complement, intron sequence removed, Verified ORF, "Protein component of the small (40S) ribosomal subunit; nearly identical to Rps18Ap and has simi
YJR145C	467.964	980.434	-2.0951	0	YJR145C RPS4A SGDID:S000003906, Chr X from 702798-702027,703068-703055, Genome Release 64-1-1, reverse complement, intron sequence removed, Verified ORF, "Protein component of the small (40S) ribosomal subunit; mutation affects 20S pre-rRNA processing; id
YPL258C	13.8129	28.9095	-2.09293	6.26e-31	YPL258C THI21 SGDID:S000006179, Chr XVI from 55153-53498, Genome Release 64-1-1, reverse complement, Verified ORF, "Hydroxymethylpyrimidine phosphate kinase, involved in the last steps in thiamine biosynthesis; member of a gene family with THI20 and THI22
YMR142C	272.342	568.429	-2.08719	5.62e-208	YMR142C RPL13B SGDID:S000004750, Chr XIII from 550801-550206,551207-551204, Genome Release 64-1-1, reverse complement, intron sequence removed, Verified ORF, "Protein component of the large (60S) ribosomal subunit, nearly identical to Rpl13Ap; not essenti
YGL135W	333.72	696.471	-2.08699	5.21e-277	YGL135W RPL1B SGDID:S000003103, Chr VII from 254641-255294, Genome Release 64-1-1, Verified ORF, "N-terminally acetylated protein component of the large (60S) ribosomal subunit, nearly identical to Rpl1Ap and has similarity to E. coli L1 and rat L10a ribo
YLR083C	35.5987	74.2338	-2.0853	1.2e-91	YLR083C EMP70 SGDID:S000004073, Chr XII from 296094-294091, Genome Release 64-1-1, reverse complement, Verified ORF, "Protein with a role in cellular adhesion, filamentous growth, and endosome-to-vacuole sorting; similar to Tmn2p and Tmn3p; member of Tran
YNL066W	44.1768	92.0388	-2.08342	6.94e-72	YNL066W SUN4 SGDID:S000005010, Chr XIV from 501515-502777, Genome Release 64-1-1, Verified ORF, "Cell wall protein related to glucanases, possibly involved in cell wall septation; member of the SUN family"
YDR447C	136.216	282.482	-2.07377	4.46e-71	YDR447C RPS17B SGDID:S000002855, Chr IV from 1355236-1354829,1355553-1355551, Genome Release 64-1-1, reverse complement, intron sequence removed, Verified ORF, "Ribosomal protein 51 (rp51) of the small (40s) subunit; nearly identical to Rps17Ap and has si
YGR197C	124.378	257.238	-2.0682	3.15e-252	YGR197C SNG1 SGDID:S000003429, Chr VII from 894140-892497, Genome Release 64-1-1, reverse complement, Verified ORF, "Protein involved in resistance to nitrosoguanidine (MNNG) and 6-azauracil (6-AU); expression is regulated by transcription factors involve
YOL076W	4.99482	10.3294	-2.06802	2.49e-16	YOL076W MDM20 SGDID:S000005436, Chr XV from 187024-189414, Genome Release 64-1-1, Verified ORF, "Non-catalytic subunit of the NatB N-terminal acetyltransferase, which catalyzes N-acetylation of proteins with specific N-terminal sequences; involved in mito
YLL045C	330.612	683.592	-2.06766	0	YLL045C RPL8B SGDID:S000003968, Chr XII from 48629-47859, Genome Release 64-1-1, reverse complement, Verified ORF, "Ribosomal protein L4 of the large (60S) ribosomal subunit, nearly identical to Rpl8Ap and has similarity to rat L7a ribosomal protein; muta
YFR031C-A	336.922	695.297	-2.06367	0	YFR031C-A RPL2A SGDID:S000002104, Chr VI from 221267-220507,221418-221415, Genome Release 64-1-1, reverse complement, intron sequence removed, Verified ORF, "Protein component of the large (60S) ribosomal subunit, identical to Rpl2Bp and has similarity to
YML063W	211.204	435.504	-2.06201	1.4e-198	YML063W RPS1B SGDID:S000004528, Chr XIII from 146482-147249, Genome Release 64-1-1, Verified ORF, "Ribosomal protein 10 (rp10) of the small (40S) subunit; nearly identical to Rps1Ap and has similarity to rat S3a ribosomal protein"
YJL121C	73.3232	151.015	-2.05958	2.02e-65	YJL121C RPE1 SGDID:S000003657, Chr X from 191090-190374, Genome Release 64-1-1, reverse complement, Verified ORF, "D-ribulose-5-phosphate 3-epimerase, catalyzes a reaction in the non-oxidative part of the pentose-phosphate pathway; mutants are sensitive t
YHR141C	231.297	476.076	-2.05829	1.95e-91	YHR141C RPL42B SGDID:S000001183, Chr VIII from 382306-381990,382751-382748, Genome Release 64-1-1, reverse complement, intron sequence removed, Verified ORF, "Protein component of the large (60S) ribosomal subunit, identical to Rpl42Ap and has similarity
YOL121C	161.239	331.498	-2.05594	3.63e-86	YOL121C RPS19A SGDID:S000005481, Chr XV from 92440-92026,92850-92831, Genome Release 64-1-1, reverse complement, intron sequence removed, Verified ORF, "Protein component of the small (40S) ribosomal subunit, required for assembly and maturation of pre-40
YDR222W	19.1388	39.3472	-2.05589	1.67e-30	YDR222W YDR222W SGDID:S000002630, Chr IV from 910054-911301, Genome Release 64-1-1, Uncharacterized ORF, "Protein of unknown function; green fluorescent protein (GFP)-fusion protein localizes to the cytoplasm in a punctate pattern"
YLR110C	13278.7	27296.8	-2.05568	0	YLR110C CCW12 SGDID:S000004100, Chr XII from 370098-369697, Genome Release 64-1-1, reverse complement, Verified ORF, "Cell wall mannoprotein with a role in maintenance of newly synthesized areas of cell wall; localizes to periphery of small buds, septum r
YGL200C	225.599	462.963	-2.05215	9.97e-167	YGL200C EMP24 SGDID:S000003168, Chr VII from 123305-122694, Genome Release 64-1-1, reverse complement, Verified ORF, "Component of the p24 complex; binds to GPI anchor proteins and mediates their efficient transport from the ER to the Golgi; integral memb
YGL028C	24.166	49.3071	-2.04035	5.4e-48	YGL028C SCW11 SGDID:S000002996, Chr VII from 442909-441281, Genome Release 64-1-1, reverse complement, Verified ORF, "Cell wall protein with similarity to glucanases; may play a role in conjugation during mating based on its regulation by Ste12p"
YIL026C	8.98509	18.3322	-2.04029	3.43e-38	YIL026C IRR1 SGDID:S000001288, Chr IX from 307929-304477, Genome Release 64-1-1, reverse complement, Verified ORF, "Subunit of the cohesin complex, which is required for sister chromatid cohesion during mitosis and meiosis and interacts with centromeres a
YJL059W	15.398	31.4026	-2.0394	7.08e-24	YJL059W YHC3 SGDID:S000003595, Chr X from 324964-326190, Genome Release 64-1-1, Verified ORF, "Vacuolar membrane protein involved in the ATP-dependent transport of arginine into the vacuole and possibly in balancing ion homeostasis; homolog of human CLN3
YML024W	218.008	444.429	-2.03859	1.39e-106	YML024W RPS17A SGDID:S000004486, Chr XIII from 225889-225891,226290-226697, Genome Release 64-1-1, intron sequence removed, Verified ORF, "Ribosomal protein 51 (rp51) of the small (40s) subunit; nearly identical to Rps17Bp and has similarity to rat S17 ri
YER074W	244.855	498.822	-2.03721	2.37e-118	YER074W RPS24A SGDID:S000000876, Chr V from 306323-306325,306792-307196, Genome Release 64-1-1, intron sequence removed, Verified ORF, "Protein component of the small (40S) ribosomal subunit; identical to Rps24Bp and has similarity to rat S24 ribosomal pr
YGR085C	152.374	310.4	-2.03709	3.87e-95	YGR085C RPL11B SGDID:S000003317, Chr VII from 648907-648383, Genome Release 64-1-1, reverse complement, Verified ORF, "Protein component of the large (60S) ribosomal subunit, nearly identical to Rpl11Ap; involved in ribosomal assembly; depletion causes de
YER052C	236.478	481.656	-2.03679	0	YER052C HOM3 SGDID:S000000854, Chr V from 257958-256375, Genome Release 64-1-1, reverse complement, Verified ORF, "Aspartate kinase (L-aspartate 4-P-transferase); cytoplasmic enzyme that catalyzes the first step in the common pathway for methionine and th
YEL054C	234.355	477.319	-2.03673	7.95e-138	YEL054C RPL12A SGDID:S000000780, Chr V from 53218-52721, Genome Release 64-1-1, reverse complement, Verified ORF, "Protein component of the large (60S) ribosomal subunit, nearly identical to Rpl12Bp; rpl12a rpl12b double mutant exhibits slow growth and sl
YPL198W	174.176	354.152	-2.03329	3.69e-150	YPL198W RPL7B SGDID:S000006119, Chr XVI from 173152-173162,173572-173665,174073-174702, Genome Release 64-1-1, intron sequence removed, Verified ORF, "Protein component of the large (60S) ribosomal subunit, nearly identical to Rpl7Ap and has similarity to
YBR243C	35.652	72.4268	-2.03149	2.39e-57	YBR243C ALG7 SGDID:S000000447, Chr II from 706793-705447, Genome Release 64-1-1, reverse complement, Verified ORF, "UDP-N-acetyl-glucosamine-1-P transferase, transfers Glc-Nac-P from UDP-GlcNac to Dol-P in the ER in the first step of the dolichol pathway
YHR010W	249.832	506.987	-2.02931	4.66e-120	YHR010W RPL27A SGDID:S000001052, Chr VIII from 126521-126551,127113-127492, Genome Release 64-1-1, intron sequence removed, Verified ORF, "Protein component of the large (60S) ribosomal subunit, nearly identical to Rpl27Bp and has similarity to rat L27 ri
YBR187W	52.4696	106.449	-2.02878	9.8e-53	YBR187W GDT1 SGDID:S000000391, Chr II from 602634-603476, Genome Release 64-1-1, Uncharacterized ORF, "Putative protein of unknown function; expression is reduced in a gcr1 null mutant; GFP-fusion protein localizes to the vacuole; expression pattern and p
YGR142W	63.3421	128.171	-2.02348	6.36e-91	YGR142W BTN2 SGDID:S000003374, Chr VII from 772454-773686, Genome Release 64-1-1, Verified ORF, "v-SNARE binding protein that facilitates specific protein retrieval from a late endosome to the Golgi; modulates arginine uptake, possible role in mediating p
YGL123W	502.451	1015.96	-2.02201	0	YGL123W RPS2 SGDID:S000003091, Chr VII from 277617-278381, Genome Release 64-1-1, Verified ORF, "Protein component of the small (40S) subunit, essential for control of translational accuracy; phosphorylation by C-terminal domain kinase I (CTDK-I) enhances
YNL162W	229.919	464.569	-2.02058	1.27e-85	YNL162W RPL42A SGDID:S000005106, Chr XIV from 331322-331325,331838-332154, Genome Release 64-1-1, intron sequence removed, Verified ORF, "Protein component of the large (60S) ribosomal subunit, identical to Rpl42Bp and has similarity to rat L44 ribosomal
YJL097W	54.8792	110.634	-2.01595	2.95e-42	YJL097W PHS1 SGDID:S000003633, Chr X from 245591-246244, Genome Release 64-1-1, Verified ORF, "Essential 3-hydroxyacyl-CoA dehydratase of the ER membrane, involved in elongation of very long-chain fatty acids; evolutionarily conserved, similar to mammalia
YLR185W	274.763	553.102	-2.01301	4.41e-84	YLR185W RPL37A SGDID:S000004175, Chr XII from 522663-522669,523029-523288, Genome Release 64-1-1, intron sequence removed, Verified ORF, "Protein component of the large (60S) ribosomal subunit, has similarity to Rpl37Bp and to rat L37 ribosomal protein"
YPL079W	275.91	554.822	-2.01088	1.27e-150	YPL079W RPL21B SGDID:S000006000, Chr XVI from 406636-406646,407068-407539, Genome Release 64-1-1, intron sequence removed, Verified ORF, "Protein component of the large (60S) ribosomal subunit, nearly identical to Rpl21Ap and has similarity to rat L21 rib
YGL012W	200.896	403.644	-2.00922	0	YGL012W ERG4 SGDID:S000002980, Chr VII from 472855-474276, Genome Release 64-1-1, Verified ORF, "C-24(28) sterol reductase, catalyzes the final step in ergosterol biosynthesis; mutants are viable, but lack ergosterol"
YAL007C	77.2303	155.136	-2.00875	1.51e-57	YAL007C ERP2 SGDID:S000000005, Chr I from 138345-137698, Genome Release 64-1-1, reverse complement, Verified ORF, "Protein that forms a heterotrimeric complex with Erp1p, Emp24p, and Erv25p; member, along with Emp24p and Erv25p, of the p24 family involved
YBR115C	39.2225	78.666	-2.00564	3.37e-183	YBR115C LYS2 SGDID:S000000319, Chr II from 473926-469748, Genome Release 64-1-1, reverse complement, Verified ORF, "Alpha aminoadipate reductase, catalyzes the reduction of alpha-aminoadipate to alpha-aminoadipate 6-semialdehyde, which is the fifth step i
YPR183W	203.633	407.986	-2.00353	2.38e-182	YPR183W DPM1 SGDID:S000006387, Chr XVI from 900755-901558, Genome Release 64-1-1, Verified ORF, "Dolichol phosphate mannose (Dol-P-Man) synthase of the ER membrane, catalyzes the formation of Dol-P-Man from Dol-P and GDP-Man; required for glycosyl phospha
YGL027C	32.8064	65.682	-2.00211	3.5e-92	YGL027C CWH41 SGDID:S000002995, Chr VII from 446143-443642, Genome Release 64-1-1, reverse complement, Verified ORF, "Processing alpha glucosidase I, ER type II integral membrane N-glycoprotein involved in assembly of cell wall beta 1,6 glucan and asparag
YAL020C	36.1977	18.0705	2.00313	1.05e-21	YAL020C ATS1 SGDID:S000000018, Chr I from 114615-113614, Genome Release 64-1-1, reverse complement, Verified ORF, "Protein required, with Elongator complex, Kti11p, and Kti12p, for modification of wobble nucleosides in tRNA; has a potential role in regula
YMR306W	14.3524	7.16427	2.00333	3.62e-44	YMR306W FKS3 SGDID:S000004923, Chr XIII from 881159-886516, Genome Release 64-1-1, Verified ORF, "Protein involved in spore wall assembly, has similarity to 1,3-beta-D-glucan synthase catalytic subunits Fks1p and Gsc2p; the authentic, non-tagged protein i
YKL107W	10.6673	5.29572	2.01432	4.67e-07	YKL107W YKL107W SGDID:S000001590, Chr XI from 236141-237070, Genome Release 64-1-1, Uncharacterized ORF, "Putative protein of unknown function; proposed to be a palmitoylated membrane protein"
YPL278C	79.6633	39.4403	2.01984	3.12e-15	YPL278C YPL278C SGDID:S000006199, Chr XVI from 15355-15053, Genome Release 64-1-1, reverse complement, Uncharacterized ORF, "Putative protein of unknown function; gene expression regulated by copper levels"
YHL018W	7.6592	3.79093	2.0204	0.00742416	YHL018W YHL018W SGDID:S000001010, Chr VIII from 69708-70070, Genome Release 64-1-1, Uncharacterized ORF, "Putative protein of unknown function; green fluorescent protein (GFP)-fusion protein localizes to mitochondria and is induced in response to the DNA-
YJL116C	2249.11	1109.76	2.02667	0	YJL116C NCA3 SGDID:S000003652, Chr X from 194873-193860, Genome Release 64-1-1, reverse complement, Verified ORF, "Protein that functions with Nca2p to regulate mitochondrial expression of subunits 6 (Atp6p) and 8 (Atp8p ) of the Fo-F1 ATP synthase; membe
YLR107W	29.0199	14.3065	2.02844	9.86e-22	YLR107W REX3 SGDID:S000004097, Chr XII from 364116-365330, Genome Release 64-1-1, Verified ORF, "RNA exonuclease; required for maturation of the RNA component of RNase MRP; functions redundantly with Rnh70p and Rex2p in processing of U5 snRNA and RNase P
YBR212W	23.9108	11.7303	2.03837	1.82e-29	YBR212W NGR1 SGDID:S000000416, Chr II from 647886-649904, Genome Release 64-1-1, Verified ORF, "RNA binding protein that negatively regulates growth rate; interacts with the 3' UTR of the mitochondrial porin (POR1) mRNA and enhances its degradation; overe
YOL010W	22.8943	11.2183	2.04081	3.16e-16	YOL010W RCL1 SGDID:S000005370, Chr XV from 307938-309041, Genome Release 64-1-1, Verified ORF, "Subunit of U3-containing 90S preribosome processome complex involved in 18S rRNA biogenesis and small ribosomal subunit assembly; stimulates Bms1p GTPase and U
YFR034C	29.609	14.5008	2.04189	1.03e-17	YFR034C PHO4 SGDID:S000001930, Chr VI from 225958-225020, Genome Release 64-1-1, reverse complement, Verified ORF, "Basic helix-loop-helix (bHLH) transcription factor of the myc-family; activates transcription cooperatively with Pho2p in response to phosp
YPL186C	74.7211	36.5696	2.04326	3.05e-41	YPL186C UIP4 SGDID:S000006107, Chr XVI from 195426-194512, Genome Release 64-1-1, reverse complement, Verified ORF, "Protein that interacts with Ulp1p, a Ubl (ubiquitin-like protein)-specific protease for Smt3p protein conjugates; detected in a phosphoryl
YDR533C	981.987	480.411	2.04406	0	YDR533C HSP31 SGDID:S000002941, Chr IV from 1502160-1501447, Genome Release 64-1-1, reverse complement, Verified ORF, "Possible chaperone and cysteine protease with similarity to E. coli Hsp31; member of the DJ-1/ThiJ/PfpI superfamily, which includes huma
YOR062C	46.1972	22.437	2.05897	1.25e-23	YOR062C YOR062C SGDID:S000005588, Chr XV from 443531-442725, Genome Release 64-1-1, reverse complement, Uncharacterized ORF, "Protein of unknown function; similar to YKR075Cp and Reg1p; expression regulated by glucose and Rgt1p; GFP-fusion protein is indu
YNL187W	34.6536	16.7917	2.06374	1.04e-23	YNL187W SWT21 SGDID:S000005131, Chr XIV from 287994-289067, Genome Release 64-1-1, Verified ORF, "Protein involved in mRNA splicing; contains a consensus nuclear export signal (NES) sequence similar to the consensus sequence recognized by Crm1p; interacts
YGR055W	17.766	8.60724	2.06408	8.24e-20	YGR055W MUP1 SGDID:S000003287, Chr VII from 599417-601141, Genome Release 64-1-1, Verified ORF, "High affinity methionine permease, integral membrane protein with 13 putative membrane-spanning regions; also involved in cysteine uptake"
YPL147W	7.32724	3.54789	2.06524	5.8e-13	YPL147W PXA1 SGDID:S000006068, Chr XVI from 273255-275867, Genome Release 64-1-1, Verified ORF, "Subunit of a heterodimeric peroxisomal ATP-binding cassette transporter complex (Pxa1p-Pxa2p), required for import of long-chain fatty acids into peroxisomes;
YLR157C-C	252.754	122.357	2.0657	1.84e-21	YLR157C-C YLR157C-C SGDID:S000028565, Chr XII from 482190-482059, Genome Release 64-1-1, reverse complement, Uncharacterized ORF, "Putative protein of unknown function identified by fungal homology comparisons and RT-PCR; this ORF partially overlaps RND5-
YMR323W	6.49196	3.1418	2.06632	1.49e-06	YMR323W ERR3 SGDID:S000004942, Chr XIII from 920088-921401, Genome Release 64-1-1, Verified ORF, "Protein of unknown function, has similarity to enolases"
YNL195C	124.126	59.8028	2.07559	3.9e-60	YNL195C YNL195C SGDID:S000005139, Chr XIV from 272308-271523, Genome Release 64-1-1, reverse complement, Uncharacterized ORF, "Putative protein of unknown function; shares a promoter with YNL194C; the authentic, non-tagged protein is detected in highly pu
YKR009C	10.2392	4.93027	2.0768	2.85e-18	YKR009C FOX2 SGDID:S000001717, Chr XI from 457054-454352, Genome Release 64-1-1, reverse complement, Verified ORF, "Multifunctional enzyme of the peroxisomal fatty acid beta-oxidation pathway; has 3-hydroxyacyl-CoA dehydrogenase and enoyl-CoA hydratase ac
YDR248C	70.6798	33.9734	2.08045	1.77e-26	YDR248C YDR248C SGDID:S000002656, Chr IV from 958339-957758, Genome Release 64-1-1, reverse complement, Uncharacterized ORF, "Putative protein of unknown function; sequence similarity to bacterial and human gluconokinase; green fluorescent protein (GFP)-f
YPL119C	24.5733	11.7977	2.08289	3.21e-29	YPL119C DBP1 SGDID:S000006040, Chr XVI from 326264-324411, Genome Release 64-1-1, reverse complement, Verified ORF, "Putative ATP-dependent RNA helicase of the DEAD-box protein family; mutants show reduced stability of the 40S ribosomal subunit scanning t
YMR069W	9.86858	4.72715	2.08764	1.24e-06	YMR069W NAT4 SGDID:S000004673, Chr XIII from 407709-408566, Genome Release 64-1-1, Verified ORF, "N alpha-acetyl-transferase, involved in acetylation of the N-terminal residues of histones H4 and H2A"
YDR104C	5.54462	2.65449	2.08877	3.15e-14	YDR104C SPO71 SGDID:S000002511, Chr IV from 664910-661173, Genome Release 64-1-1, reverse complement, Verified ORF, "Meiosis-specific protein of unknown function, required for spore wall formation during sporulation; dispensable for both nuclear divisions
YOR389W	63.5591	30.3999	2.09077	3.27e-74	YOR389W YOR389W SGDID:S000005916, Chr XV from 1074213-1076087, Genome Release 64-1-1, Uncharacterized ORF, "Putative protein of unknown function; expression regulated by copper levels"
YBR114W	33.9508	16.2067	2.09485	5.69e-51	YBR114W RAD16 SGDID:S000000318, Chr II from 467248-469620, Genome Release 64-1-1, Verified ORF, "Protein that recognizes and binds damaged DNA in an ATP-dependent manner (with Rad7p) during nucleotide excision repair; subunit of Nucleotide Excision Repair
YOR120W	353.828	168.302	2.10235	7.02e-206	YOR120W GCY1 SGDID:S000005646, Chr XV from 551114-552052, Genome Release 64-1-1, Verified ORF, "Putative NADP(+) coupled glycerol dehydrogenase, proposed to be involved in an alternative pathway for glycerol catabolism; also has mRNA binding activity; mem
YOR185C	164.118	77.9981	2.10413	7.47e-69	YOR185C GSP2 SGDID:S000005711, Chr XV from 682106-681444, Genome Release 64-1-1, reverse complement, Verified ORF, "GTP binding protein (mammalian Ranp homolog) involved in the maintenance of nuclear organization, RNA processing and transport; interacts w
YCL058C	15.9692	7.57404	2.10841	5.08e-06	YCL058C FYV5 SGDID:S000000563, Chr III from 23981-23523, Genome Release 64-1-1, reverse complement, Verified ORF, "Protein involved in regulation of the mating pathway; binds with Matalpha2p to promoters of haploid-specific genes; required for survival up
YIL122W	47.5708	22.4962	2.11462	4.51e-33	YIL122W POG1 SGDID:S000001384, Chr IX from 130610-131665, Genome Release 64-1-1, Verified ORF, "Nuclear chromatin-associated protein of unknown function; overexpression promotes recovery from pheromone induced arrest and suppresses the stress sensitivity
YIL160C	3.42648	1.61718	2.1188	0.000446036	YIL160C POT1 SGDID:S000001422, Chr IX from 41444-40191, Genome Release 64-1-1, reverse complement, Verified ORF, "3-ketoacyl-CoA thiolase with broad chain length specificity, cleaves 3-ketoacyl-CoA into acyl-CoA and acetyl-CoA during beta-oxidation of fat
YOL067C	44.9655	21.1584	2.12519	8.26e-17	YOL067C RTG1 SGDID:S000005428, Chr XV from 202518-201985, Genome Release 64-1-1, reverse complement, Verified ORF, "Transcription factor (bHLH) involved in interorganelle communication between mitochondria, peroxisomes, and nucleus"
YOR156C	12.9216	6.07707	2.12629	1.77e-19	YOR156C NFI1 SGDID:S000005682, Chr XV from 630540-628360, Genome Release 64-1-1, reverse complement, Verified ORF, "SUMO E3 ligase, catalyzes the covalent attachment of SUMO (Smt3p) to proteins; primary E3 ligase for Sir4p; sumoylates Yku70p/Yku80p and Si
YBR016W	113.478	53.3375	2.12754	1.74e-29	YBR016W YBR016W SGDID:S000000220, Chr II from 270247-270633, Genome Release 64-1-1, Verified ORF, "Tail-anchored plasma membrane protein containing a conserved CYSTM module; predicted to be palmitoylated; has similarity to hydrophilins, which are involved
YKL188C	7.05382	3.30755	2.13264	4.12e-13	YKL188C PXA2 SGDID:S000001671, Chr XI from 88786-86225, Genome Release 64-1-1, reverse complement, Verified ORF, "Subunit of a heterodimeric peroxisomal ATP-binding cassette transporter complex (Pxa1p-Pxa2p), required for import of long-chain fatty acids
YCR005C	122.904	57.5539	2.13547	6.86e-110	YCR005C CIT2 SGDID:S000000598, Chr III from 122328-120946, Genome Release 64-1-1, reverse complement, Verified ORF, "Citrate synthase, catalyzes the condensation of acetyl coenzyme A and oxaloacetate to form citrate, peroxisomal isozyme involved in glyoxy
YDR259C	11.5736	5.40686	2.14053	4.02e-10	YDR259C YAP6 SGDID:S000002667, Chr IV from 975782-974631, Genome Release 64-1-1, reverse complement, Verified ORF, "Putative basic leucine zipper (bZIP) transcription factor; physically interacts with the Tup1-Cyc8 complex and recruits Tup1p to its target
YBL075C	106.869	49.9188	2.14087	5.35e-135	YBL075C SSA3 SGDID:S000000171, Chr II from 86448-84499, Genome Release 64-1-1, reverse complement, Verified ORF, "ATPase involved in protein folding and the response to stress; plays a role in SRP-dependent cotranslational protein-membrane targeting and t
YNL093W	25.7328	12.0165	2.14146	1.47e-12	YNL093W YPT53 SGDID:S000005037, Chr XIV from 449868-450530, Genome Release 64-1-1, Verified ORF, "Rab family GTPase, similar to Ypt51p and Ypt52p and to mammalian rab5; required for vacuolar protein sorting and endocytosis"
YBR218C	138.736	64.4747	2.15179	0	YBR218C PYC2 SGDID:S000000422, Chr II from 662249-658707, Genome Release 64-1-1, reverse complement, Verified ORF, "Pyruvate carboxylase isoform, cytoplasmic enzyme that converts pyruvate to oxaloacetate; highly similar to isoform Pyc1p but differentially
YMR251W-A	4839.88	2247.64	2.15331	0	YMR251W-A HOR7 SGDID:S000004864, Chr XIII from 774752-774931, Genome Release 64-1-1, Verified ORF, "Protein of unknown function; overexpression suppresses Ca2+ sensitivity of mutants lacking inositol phosphorylceramide mannosyltransferases Csg1p and Csh1p
YMR239C	4.41783	2.04595	2.1593	1.54e-05	YMR239C RNT1 SGDID:S000004852, Chr XIII from 749677-748262, Genome Release 64-1-1, reverse complement, Verified ORF, "RNAase III; involved in rDNA transcription and rRNA processing; also cleaves a stem-loop structure at the 3' end of U2 snRNA to ensure fo
YEL060C	1075.06	497.346	2.1616	0	YEL060C PRB1 SGDID:S000000786, Chr V from 41953-40046, Genome Release 64-1-1, reverse complement, Verified ORF, "Vacuolar proteinase B (yscB), a serine protease of the subtilisin family; involved in protein degradation in the vacuole and required for full
YLR346C	26.6382	12.3078	2.16434	7.55e-07	YLR346C YLR346C SGDID:S000004338, Chr XII from 822592-822287, Genome Release 64-1-1, reverse complement, Uncharacterized ORF, "Putative protein of unknown function found in mitochondria; expression is regulated by transcription factors involved in pleiotr
YBR267W	25.981	11.9486	2.1744	5e-22	YBR267W REI1 SGDID:S000000471, Chr II from 739841-741022, Genome Release 64-1-1, Verified ORF, "Cytoplasmic pre-60S factor; required for the correct recycling of shuttling factors Alb1, Arx1 and Tif6 at the end of the ribosomal large subunit biogenesis; i
YBR231C	18.8457	8.65627	2.17711	4.93e-13	YBR231C SWC5 SGDID:S000000435, Chr II from 683090-682179, Genome Release 64-1-1, reverse complement, Verified ORF, "Protein of unknown function, component of the SWR1 complex, which exchanges histone variant H2AZ (Htz1p) for chromatin-bound histone H2A"
YGR097W	72.6088	33.3403	2.17781	2.8e-167	YGR097W ASK10 SGDID:S000003329, Chr VII from 678695-682135, Genome Release 64-1-1, Verified ORF, "Component of RNA polymerase II holoenzyme, phosphorylated in response to oxidative stress; has a role in destruction of Ssn8p; proposed to function in activa
YPL277C	102.94	47.2456	2.17883	8.84e-102	YPL277C YPL277C SGDID:S000006198, Chr XVI from 16868-15405, Genome Release 64-1-1, reverse complement, Uncharacterized ORF, "Putative protein of unknown function; localized to the membranes; gene expression regulated by copper levels"
YOR328W	16.2446	7.45093	2.18021	1.72e-52	YOR328W PDR10 SGDID:S000005855, Chr XV from 931803-936497, Genome Release 64-1-1, Verified ORF, "ATP-binding cassette (ABC) transporter, multidrug transporter involved in the pleiotropic drug resistance network; regulated by Pdr1p and Pdr3p"
YBR005W	55.4129	25.3832	2.18305	1.86e-25	YBR005W RCR1 SGDID:S000000209, Chr II from 245906-246547, Genome Release 64-1-1, Verified ORF, "Protein of the ER membrane involved in cell wall chitin deposition; may function in the endosomal-vacuolar trafficking pathway, helping determine whether plasm
YDL222C	10.4635	4.75057	2.20257	3.73e-08	YDL222C FMP45 SGDID:S000002381, Chr IV from 61801-60872, Genome Release 64-1-1, reverse complement, Verified ORF, "Integral membrane protein localized to mitochondria (untagged protein); required for sporulation and maintaining sphingolipid content; has s
YMR276W	185.116	83.5296	2.21617	2.2e-144	YMR276W DSK2 SGDID:S000004889, Chr XIII from 818827-819948, Genome Release 64-1-1, Verified ORF, "Nuclear-enriched ubiquitin-like polyubiquitin-binding protein, required for spindle pole body (SPB) duplication and for transit through the G2/M phase of the
YDR403W	6.98171	3.14703	2.2185	2.52e-09	YDR403W DIT1 SGDID:S000002811, Chr IV from 1274602-1276212, Genome Release 64-1-1, Verified ORF, "Sporulation-specific enzyme required for spore wall maturation, involved in the production of a soluble LL-dityrosine-containing precursor of the spore wall;
YNL299W	6.58417	2.96616	2.21977	2.34e-10	YNL299W TRF5 SGDID:S000005243, Chr XIV from 66517-68445, Genome Release 64-1-1, Verified ORF, "Non-canonical poly(A) polymerase, involved in nuclear RNA degradation as a component of the TRAMP complex; catalyzes polyadenylation of hypomodified tRNAs, and
YCR010C	4.15323	1.87017	2.22077	0.000818936	YCR010C ADY2 SGDID:S000000603, Chr III from 133124-132273, Genome Release 64-1-1, reverse complement, Verified ORF, "Acetate transporter required for normal sporulation; phosphorylated in mitochondria"
YJR096W	488.166	218.816	2.23094	7.06e-290	YJR096W YJR096W SGDID:S000003857, Chr X from 611195-612043, Genome Release 64-1-1, Verified ORF, "Putative xylose and arabinose reductase; member of the aldo-keto reductase (AKR) family; GFP-fusion protein is induced in response to the DNA-damaging agent
YML083C	32.9263	14.6928	2.24099	7.52e-31	YML083C YML083C SGDID:S000004548, Chr XIII from 101050-99794, Genome Release 64-1-1, reverse complement, Uncharacterized ORF, "Putative protein of unknown function; transcriptionally regulated by Upc2p via an upstream sterol response element; strong incre
YER150W	3369.77	1503.46	2.24134	0	YER150W SPI1 SGDID:S000000952, Chr V from 468370-468816, Genome Release 64-1-1, Verified ORF, "GPI-anchored cell wall protein involved in weak acid resistance; basal expression requires Msn2p/Msn4p; expression is induced under conditions of stress and dur
YKR024C	9.55338	4.25658	2.24438	1.08e-16	YKR024C DBP7 SGDID:S000001732, Chr XI from 487372-485144, Genome Release 64-1-1, reverse complement, Verified ORF, "Putative ATP-dependent RNA helicase of the DEAD-box family involved in ribosomal biogenesis; essential for growth under anaerobic condition
YBL015W	106.153	47.1851	2.24972	1.54e-120	YBL015W ACH1 SGDID:S000000111, Chr II from 194122-195702, Genome Release 64-1-1, Verified ORF, "Protein with CoA transferase activity, particularly for CoASH transfer from succinyl-CoA to acetate; has minor acetyl-CoA-hydrolase activity; phosphorylated; r
YOR274W	24.0577	10.6924	2.24999	1.15e-23	YOR274W MOD5 SGDID:S000005800, Chr XV from 837674-838960, Genome Release 64-1-1, Verified ORF, "Delta 2-isopentenyl pyrophosphate:tRNA isopentenyl transferase, required for biosynthesis of the modified base isopentenyladenosine in mitochondrial and cytopl
YKL078W	4.12098	1.80411	2.28422	3.46e-08	YKL078W DHR2 SGDID:S000001561, Chr XI from 288845-291052, Genome Release 64-1-1, Verified ORF, "Predominantly nucleolar DEAH-box ATP-dependent RNA helicase, required for 18S rRNA synthesis"
YBL039W-B	14.744	6.43793	2.29017	0.00282009	YBL039W-B YBL039W-B SGDID:S000028517, Chr II from 143393-143572, Genome Release 64-1-1, Uncharacterized ORF, "Putative protein of unknown function"
YPL281C	9.47345	4.13395	2.29162	9.65e-11	YPL281C ERR2 SGDID:S000006202, Chr XVI from 10870-9557, Genome Release 64-1-1, reverse complement, Verified ORF, "Protein of unknown function, has similarity to enolases"
YIL101C	32.9594	14.381	2.29186	7.93e-49	YIL101C XBP1 SGDID:S000001363, Chr IX from 177250-175307, Genome Release 64-1-1, reverse complement, Verified ORF, "Transcriptional repressor that binds to promoter sequences of the cyclin genes, CYS3, and SMF2; expression is induced by stress or starvati
YBR066C	105.219	45.8812	2.29329	4.61e-53	YBR066C NRG2 SGDID:S000000270, Chr II from 370699-370037, Genome Release 64-1-1, reverse complement, Verified ORF, "Transcriptional repressor that mediates glucose repression and negatively regulates filamentous growth; has similarity to Nrg1p"
YDL129W	14.2823	6.20092	2.30326	7.02e-11	YDL129W YDL129W SGDID:S000002287, Chr IV from 231024-231899, Genome Release 64-1-1, Uncharacterized ORF, "Putative protein of unknown function; green fluorescent protein (GFP)-fusion protein localizes to the cytoplasm and the nucleus; YDL129W is not an es
YCR072C	16.0012	6.92452	2.3108	3.49e-20	YCR072C RSA4 SGDID:S000000668, Chr III from 242352-240805, Genome Release 64-1-1, reverse complement, Verified ORF, "WD-repeat protein involved in ribosome biogenesis; may interact with ribosomes; required for maturation and efficient intra-nuclear transp
YIL055C	16.0654	6.91975	2.32167	1.65e-24	YIL055C YIL055C SGDID:S000001317, Chr IX from 253925-252042, Genome Release 64-1-1, reverse complement, Uncharacterized ORF, "Putative protein of unknown function"
YOR374W	258.384	110.962	2.32859	4.51e-306	YOR374W ALD4 SGDID:S000005901, Chr XV from 1039840-1041399, Genome Release 64-1-1, Verified ORF, "Mitochondrial aldehyde dehydrogenase, required for growth on ethanol and conversion of acetaldehyde to acetate; phosphorylated; activity is K+ dependent; uti
YOL154W	19.2093	8.20837	2.34021	1.23e-12	YOL154W ZPS1 SGDID:S000005514, Chr XV from 34658-35407, Genome Release 64-1-1, Verified ORF, "Putative GPI-anchored protein; transcription is induced under low-zinc conditions, as mediated by the Zap1p transcription factor, and at alkaline pH"
YOR101W	9.85195	4.20542	2.34268	1.44e-08	YOR101W RAS1 SGDID:S000005627, Chr XV from 515244-516173, Genome Release 64-1-1, Verified ORF, "GTPase involved in G-protein signaling in the adenylate cyclase activating pathway, plays a role in cell proliferation; localized to the plasma membrane; homol
YDR021W	4.5285	1.93138	2.3447	1.25e-05	YDR021W FAL1 SGDID:S000002428, Chr IV from 486804-488003, Genome Release 64-1-1, Verified ORF, "Nucleolar protein required for maturation of 18S rRNA, member of the eIF4A subfamily of DEAD-box ATP-dependent RNA helicases"
YNL234W	38.0314	16.1137	2.36019	1.44e-39	YNL234W YNL234W SGDID:S000005178, Chr XIV from 210233-211513, Genome Release 64-1-1, Verified ORF, "Protein of unknown function with similarity to globins; has a functional heme-binding domain; mutant has aneuploidy tolerance; transcription induced by str
YIR014W	30.3374	12.8163	2.3671	6.01e-19	YIR014W YIR014W SGDID:S000001453, Chr IX from 381086-381814, Genome Release 64-1-1, Uncharacterized ORF, "Putative protein of unknown function; green fluorescent protein (GFP)-fusion protein localizes to the vacuole; expression directly regulated by the m
YIL113W	19.0568	8.04742	2.36807	5.61e-11	YIL113W SDP1 SGDID:S000001375, Chr IX from 150559-151188, Genome Release 64-1-1, Verified ORF, "Stress-inducible dual-specificity MAP kinase phosphatase, negatively regulates Slt2p MAP kinase by direct dephosphorylation, diffuse localization under normal
YGR159C	210.78	88.3083	2.38687	3.69e-209	YGR159C NSR1 SGDID:S000003391, Chr VII from 807656-806412, Genome Release 64-1-1, reverse complement, Verified ORF, "Nucleolar protein that binds nuclear localization sequences, required for pre-rRNA processing and ribosome biogenesis"
YCL036W	12.4074	5.19463	2.3885	2e-18	YCL036W GFD2 SGDID:S000000541, Chr III from 59026-60726, Genome Release 64-1-1, Verified ORF, "Protein of unknown function, identified as a high-copy suppressor of a dbp5 mutation"
YPL274W	49.3973	20.5702	2.4014	1.67e-71	YPL274W SAM3 SGDID:S000006195, Chr XVI from 22938-24701, Genome Release 64-1-1, Verified ORF, "High-affinity S-adenosylmethionine permease, required for utilization of S-adenosylmethionine as a sulfur source; has similarity to S-methylmethionine permease
YOR100C	28.5118	11.8503	2.406	2.9e-24	YOR100C CRC1 SGDID:S000005626, Chr XV from 514278-513295, Genome Release 64-1-1, reverse complement, Verified ORF, "Mitochondrial inner membrane carnitine transporter, required for carnitine-dependent transport of acetyl-CoA from peroxisomes to mitochondr
YOL141W	5.20517	2.1506	2.42033	2.03e-10	YOL141W PPM2 SGDID:S000005501, Chr XV from 56452-58539, Genome Release 64-1-1, Verified ORF, "AdoMet-dependent tRNA methyltransferase also involved in methoxycarbonylation; required for the synthesis of wybutosine (yW), a modified guanosine found at the 3
YGR256W	102.879	42.4081	2.42592	1.23e-125	YGR256W GND2 SGDID:S000003488, Chr VII from 1004624-1006102, Genome Release 64-1-1, Verified ORF, "6-phosphogluconate dehydrogenase (decarboxylating), catalyzes an NADPH regenerating reaction in the pentose phosphate pathway; required for growth on D-gluc
YBR284W	8.631	3.53965	2.43837	1.09e-18	YBR284W YBR284W SGDID:S000000488, Chr II from 771239-773632, Genome Release 64-1-1, Uncharacterized ORF, "Putative protein of unknown function; YBR284W is not an essential gene; null mutant exhibits decreased resistance to rapamycin and wortmannin and syn
YMR182C	155.984	63.4304	2.45914	1.62e-84	YMR182C RGM1 SGDID:S000004794, Chr XIII from 625167-624532, Genome Release 64-1-1, reverse complement, Verified ORF, "Putative transcriptional repressor with proline-rich zinc fingers; overproduction impairs cell growth"
YLR109W	4098.68	1659.54	2.46977	0	YLR109W AHP1 SGDID:S000004099, Chr XII from 368781-369311, Genome Release 64-1-1, Verified ORF, "Thiol-specific peroxiredoxin, reduces hydroperoxides to protect against oxidative damage; function in vivo requires covalent conjugation to Urm1p"
YML042W	111.623	44.8665	2.4879	1.07e-192	YML042W CAT2 SGDID:S000004506, Chr XIII from 192788-194800, Genome Release 64-1-1, Verified ORF, "Carnitine acetyl-CoA transferase present in both mitochondria and peroxisomes, transfers activated acetyl groups to carnitine to form acetylcarnitine which c
YLR070C	14.8089	5.95103	2.48845	3.6e-15	YLR070C XYL2 SGDID:S000004060, Chr XII from 275211-274141, Genome Release 64-1-1, reverse complement, Verified ORF, "Xylitol dehydrogenase, converts xylitol to D-xylulose; expression induced by xylose, even though this pentose sugar is not well utilized b
YOR338W	89.922	35.8818	2.50606	2.4e-86	YOR338W YOR338W SGDID:S000005865, Chr XV from 956898-957989, Genome Release 64-1-1, Uncharacterized ORF, "Putative protein of unknown function; YOR338W transcription is regulated by Azf1p and its transcript is a specific target of the G protein effector S
YBR085C-A	1842.02	733.812	2.5102	0	YBR085C-A YBR085C-A SGDID:S000007522, Chr II from 419164-418907, Genome Release 64-1-1, reverse complement, Uncharacterized ORF, "Putative protein of unknown function; green fluorescent protein (GFP)-fusion protein localizes to the cytoplasm and to the nu
YPR124W	60.5491	24.0829	2.51419	8.13e-66	YPR124W CTR1 SGDID:S000006328, Chr XVI from 786208-787428, Genome Release 64-1-1, Verified ORF, "High-affinity copper transporter of the plasma membrane, mediates nearly all copper uptake under low copper conditions; transcriptionally induced at low coppe
YKL095W	10.9466	4.32657	2.53009	1.33e-09	YKL095W YJU2 SGDID:S000001578, Chr XI from 262277-263113, Genome Release 64-1-1, Verified ORF, "Essential protein required for pre-mRNA splicing; associates transiently with the spliceosomal NTC ("nineteen complex") and acts after Prp2p to promote the fir
YMR315W-A	16.9673	6.70618	2.53009	0.00669194	YMR315W-A YMR315W-A SGDID:S000028697, Chr XIII from 904286-904393, Genome Release 64-1-1, Uncharacterized ORF, "Putative protein of unknown function"
YFL020C	78.9427	30.8157	2.56177	8.94e-28	YFL020C PAU5 SGDID:S000001874, Chr VI from 99599-99231, Genome Release 64-1-1, reverse complement, Verified ORF, "Member of the seripauperin multigene family encoded mainly in subtelomeric regions; induced during alcoholic fermentation; induced by low tem
YJL153C	327.893	127.764	2.5664	0	YJL153C INO1 SGDID:S000003689, Chr X from 135933-134332, Genome Release 64-1-1, reverse complement, Verified ORF, "Inositol-3-phosphate synthase, involved in synthesis of inositol phosphates and inositol-containing phospholipids; transcription is coregula
YGR201C	340.08	132.355	2.56945	2.05e-208	YGR201C YGR201C SGDID:S000003433, Chr VII from 903197-902520, Genome Release 64-1-1, reverse complement, Uncharacterized ORF, "Putative protein of unknown function"
YOL126C	87.0373	33.8503	2.57124	1.9e-90	YOL126C MDH2 SGDID:S000005486, Chr XV from 82920-81787, Genome Release 64-1-1, reverse complement, Verified ORF, "Cytoplasmic malate dehydrogenase, one of three isozymes that catalyze interconversion of malate and oxaloacetate; involved in the glyoxylate
YLR415C	6.15108	2.35013	2.61734	0.00294786	YLR415C YLR415C SGDID:S000004407, Chr XII from 954597-954259, Genome Release 64-1-1, reverse complement, Uncharacterized ORF, "Putative protein of unknown function; YLR415C is not an essential gene"
YMR159C	9.20626	3.51741	2.61734	2.62e-05	YMR159C ATG16 SGDID:S000004769, Chr XIII from 574928-574476, Genome Release 64-1-1, reverse complement, Verified ORF, "Conserved protein that interacts with Atg12p-Atg5p conjugates to form Atg12p-Atg5p-Atg16p multimers, which localize to the pre-autophago
YAL061W	69.991	26.2792	2.66336	3.86e-85	YAL061W BDH2 SGDID:S000000057, Chr I from 33448-34701, Genome Release 64-1-1, Uncharacterized ORF, "Putative medium-chain alcohol dehydrogenase with similarity to BDH1; transcription induced by constitutively active PDR1 and PDR3"
YBR034C	99.3995	37.2164	2.67085	5.01e-101	YBR034C HMT1 SGDID:S000000238, Chr II from 305976-304930, Genome Release 64-1-1, reverse complement, Verified ORF, "Nuclear SAM-dependent mono- and asymmetric arginine dimethylating methyltransferase that modifies hnRNPs, including Npl3p and Hrp1p, affect
YHR007C-A	13.4568	5.02964	2.6755	0.000355979	YHR007C-A YHR007C-A SGDID:S000028830, Chr VIII from 122765-122550, Genome Release 64-1-1, reverse complement, Uncharacterized ORF, "Putative protein of unknown function; identified by expression profiling and mass spectrometry"
YPL223C	27.5437	10.2855	2.67792	4.8e-15	YPL223C GRE1 SGDID:S000006144, Chr XVI from 129138-128632, Genome Release 64-1-1, reverse complement, Verified ORF, "Hydrophilin of unknown function; stress induced (osmotic, ionic, oxidative, heat shock and heavy metals); regulated by the HOG pathway"
YDL214C	5.17543	1.93138	2.67965	4.75e-12	YDL214C PRR2 SGDID:S000002373, Chr IV from 76545-74446, Genome Release 64-1-1, reverse complement, Verified ORF, "Serine/threonine protein kinase that inhibits pheromone induced signalling downstream of MAPK, possibly at the level of the Ste12p transcript
YLR194C	295.623	109.634	2.69644	2.41e-220	YLR194C YLR194C SGDID:S000004184, Chr XII from 541573-540809, Genome Release 64-1-1, reverse complement, Verified ORF, "Structural constituent of the cell wall attached to the plasma membrane by a GPI-anchor; expression is upregulated in response to cell
YJR005C-A	6.94624	2.56832	2.70458	0.00312165	YJR005C-A YJR005C-A SGDID:S000028523, Chr X from 448758-448477, Genome Release 64-1-1, reverse complement, Uncharacterized ORF, "Putative protein of unknown function, originally identified as a syntenic homolog of an <i>Ashbya gossypii</i> gene"
YDR034W-B	84.2512	31.1064	2.70849	1.8e-14	YDR034W-B YDR034W-B SGDID:S000007234, Chr IV from 521314-521469, Genome Release 64-1-1, Uncharacterized ORF, "Predicted tail-anchored plasma membrane protein containing a conserved CYSTM module; related proteins in other organisms may be involved in respo
YOR385W	20.1218	7.38371	2.72517	5.52e-19	YOR385W YOR385W SGDID:S000005912, Chr XV from 1065043-1065915, Genome Release 64-1-1, Uncharacterized ORF, "Putative protein of unknown function; green fluorescent protein (GFP)-fusion protein localizes to the cytoplasm; YOR385W is not an essential gene"
YBR067C	14609.5	5303.17	2.75486	0	YBR067C TIP1 SGDID:S000000271, Chr II from 372735-372103, Genome Release 64-1-1, reverse complement, Verified ORF, "Major cell wall mannoprotein with possible lipase activity; transcription is induced by heat- and cold-shock; member of the Srp1p/Tip1p fam
YGR236C	80.3019	28.9204	2.77665	3.95e-25	YGR236C SPG1 SGDID:S000003468, Chr VII from 962817-962530, Genome Release 64-1-1, reverse complement, Verified ORF, "Protein required for survival at high temperature during stationary phase; not required for growth on nonfermentable carbon sources; the a
YMR174C	59.8306	21.3432	2.80327	2.34e-14	YMR174C PAI3 SGDID:S000004786, Chr XIII from 610365-610159, Genome Release 64-1-1, reverse complement, Verified ORF, "Cytoplasmic proteinase A (Pep4p) inhibitor, dependent on Pbs2p and Hog1p protein kinases for osmotic induction; intrinsically unstructure
YPR030W	39.6288	14.0292	2.82474	6.56e-140	YPR030W CSR2 SGDID:S000006234, Chr XVI from 627880-631245, Genome Release 64-1-1, Verified ORF, "Nuclear protein proposed to regulate utilization of nonfermentable carbon sources and endocytosis of plasma membrane proteins; overproduction suppresses chs5
YCR102C	49.8886	17.4688	2.85587	6.24e-60	YCR102C YCR102C SGDID:S000000699, Chr III from 305467-304361, Genome Release 64-1-1, reverse complement, Uncharacterized ORF, "Putative protein of unknown function, involved in copper metabolism; similar to C. carbonum toxD gene; member of the quinone oxi
YER185W	6.58212	2.30304	2.85801	7.21e-08	YER185W PUG1 SGDID:S000000987, Chr V from 559454-560365, Genome Release 64-1-1, Verified ORF, "Plasma membrane protein with roles in the uptake of protoprophyrin IX and the efflux of heme; expression is induced under both low-heme and low-oxygen condition
YOR028C	19.8531	6.85118	2.89777	1.17e-20	YOR028C CIN5 SGDID:S000005554, Chr XV from 384420-383533, Genome Release 64-1-1, reverse complement, Verified ORF, "Basic leucine zipper (bZIP) transcription factor of the yAP-1 family; physically interacts with the Tup1-Cyc8 complex and recruits Tup1p to
YBR182C	32.6404	11.2451	2.90264	1.47e-49	YBR182C SMP1 SGDID:S000000386, Chr II from 594864-593506, Genome Release 64-1-1, reverse complement, Verified ORF, "Putative transcription factor involved in regulating the response to osmotic stress; member of the MADS-box family of transcription factors
YGR088W	176.396	60.4628	2.91743	0	YGR088W CTT1 SGDID:S000003320, Chr VII from 654634-656322, Genome Release 64-1-1, Verified ORF, "Cytosolic catalase T, has a role in protection from oxidative damage by hydrogen peroxide"
YLR460C	24.5826	8.38895	2.93035	4.23e-32	YLR460C YLR460C SGDID:S000004452, Chr XII from 1060887-1059757, Genome Release 64-1-1, reverse complement, Uncharacterized ORF, "Member of the quinone oxidoreductase family, up-regulated in response to the fungicide mancozeb; possibly up-regulated by iodi
YOR019W	6.33901	2.11369	2.99903	2.46e-17	YOR019W YOR019W SGDID:S000005545, Chr XV from 368127-370319, Genome Release 64-1-1, Verified ORF, "Protein of unknown function that may interact with ribosomes, based on co-purification experiments"
YGL029W	6.61476	2.19475	3.0139	0.000413292	YGL029W CGR1 SGDID:S000002997, Chr VII from 440063-440425, Genome Release 64-1-1, Verified ORF, "Protein involved in nucleolar integrity and processing of the pre-rRNA for the 60S ribosome subunit; transcript is induced in response to cytotoxic stress but
YHR139C	13.6554	4.42977	3.08264	2.59e-17	YHR139C SPS100 SGDID:S000001181, Chr VIII from 379199-378219, Genome Release 64-1-1, reverse complement, Verified ORF, "Protein required for spore wall maturation; expressed during sporulation; may be a component of the spore wall; expression also induced
YKR093W	19.2784	6.21603	3.1014	1.04e-42	YKR093W PTR2 SGDID:S000001801, Chr XI from 615730-617535, Genome Release 64-1-1, Verified ORF, "Integral membrane peptide transporter, mediates transport of di- and tri-peptides; conserved protein that contains 12 transmembrane domains; PTR2 expression is
YDR432W	322.489	102.91	3.1337	0	YDR432W NPL3 SGDID:S000002840, Chr IV from 1328783-1330027, Genome Release 64-1-1, Verified ORF, "RNA-binding protein that promotes elongation, regulates termination, and carries poly(A) mRNA from nucleus to cytoplasm; required for pre-mRNA splicing; diss
YDL039C	106.911	33.7784	3.16507	1.62e-271	YDL039C PRM7 SGDID:S000002197, Chr IV from 384081-381985, Genome Release 64-1-1, reverse complement, Verified ORF, "Pheromone-regulated protein, predicted to have one transmembrane segment; promoter contains Gcn4p binding elements"
YIL099W	42.5469	12.7734	3.33088	1.01e-91	YIL099W SGA1 SGDID:S000001361, Chr IX from 178004-179653, Genome Release 64-1-1, Verified ORF, "Intracellular sporulation-specific glucoamylase involved in glycogen degradation; induced during starvation of a/a diploids late in sporulation, but dispensabl
YPL061W	446.271	133.337	3.34695	0	YPL061W ALD6 SGDID:S000005982, Chr XVI from 432588-434090, Genome Release 64-1-1, Verified ORF, "Cytosolic aldehyde dehydrogenase, activated by Mg2+ and utilizes NADP+ as the preferred coenzyme; required for conversion of acetaldehyde to acetate; constitu
YBR072W	13769.1	4105.42	3.35388	0	YBR072W HSP26 SGDID:S000000276, Chr II from 382030-382674, Genome Release 64-1-1, Verified ORF, "Small heat shock protein (sHSP) with chaperone activity; forms hollow, sphere-shaped oligomers that suppress unfolded proteins aggregation; oligomer activatio
YDR453C	128.943	37.9903	3.39409	1.57e-101	YDR453C TSA2 SGDID:S000002861, Chr IV from 1365662-1365072, Genome Release 64-1-1, reverse complement, Verified ORF, "Stress inducible cytoplasmic thioredoxin peroxidase; cooperates with Tsa1p in the removal of reactive oxygen, nitrogen and sulfur species
YMR175W	29.4879	8.44979	3.48978	3.56e-11	YMR175W SIP18 SGDID:S000004787, Chr XIII from 611016-611255, Genome Release 64-1-1, Verified ORF, "Phospholipid-binding hydrophilin with a role in dessication resistance; expression is induced by osmotic stress"
YFL014W	249.498	69.7931	3.57483	7.11e-116	YFL014W HSP12 SGDID:S000001880, Chr VI from 107256-107585, Genome Release 64-1-1, Verified ORF, "Plasma membrane protein involved in maintaining membrane organization in stress conditions; induced by heat shock, oxidative stress, osmostress, stationary ph
YDL049C	7.83004	2.15396	3.63519	1.6e-10	YDL049C KNH1 SGDID:S000002207, Chr IV from 365874-365068, Genome Release 64-1-1, reverse complement, Verified ORF, "Protein with similarity to Kre9p, which is involved in cell wall beta 1,6-glucan synthesis; overproduction suppresses growth defects of a k
YMR247W-A	17.1135	4.52667	3.7806	4.6e-05	YMR247W-A YMR247W-A SGDID:S000028849, Chr XIII from 769283-769426, Genome Release 64-1-1, Uncharacterized ORF, "Putative protein of unknown function"
YDL037C	81.8824	21.6473	3.78257	1.63e-120	YDL037C BSC1 SGDID:S000002195, Chr IV from 385587-384601, Genome Release 64-1-1, reverse complement, Verified ORF, "Protein of unconfirmed function, similar to cell surface flocculin Muc1p; ORF exhibits genomic organization compatible with a translational
YPL272C	234.496	60.9149	3.84957	0	YPL272C YPL272C SGDID:S000006193, Chr XVI from 28164-26611, Genome Release 64-1-1, reverse complement, Uncharacterized ORF, "Putative protein of unknown function; gene expression induced in response to ketoconazole; YPL272C is not an essential gene"
YBR068C	143.054	37.0049	3.86582	0	YBR068C BAP2 SGDID:S000000272, Chr II from 375690-373861, Genome Release 64-1-1, reverse complement, Verified ORF, "High-affinity leucine permease, functions as a branched-chain amino acid permease involved in the uptake of leucine, isoleucine and valine;
YOL052C-A	803.104	207.156	3.87681	1.99e-226	YOL052C-A DDR2 SGDID:S000005413, Chr XV from 231755-231570, Genome Release 64-1-1, reverse complement, Verified ORF, "Multistress response protein, expression is activated by a variety of xenobiotic agents and environmental or physiological stresses"
YAL054C	61.8609	15.892	3.89259	7.05e-202	YAL054C ACS1 SGDID:S000000050, Chr I from 45022-42881, Genome Release 64-1-1, reverse complement, Verified ORF, "Acetyl-coA synthetase isoform which, along with Acs2p, is the nuclear source of acetyl-coA for histone acetylation; expressed during growth on
YKL086W	34.7207	7.92168	4.383	3.31e-24	YKL086W SRX1 SGDID:S000001569, Chr XI from 278281-278664, Genome Release 64-1-1, Verified ORF, "Sulfiredoxin, contributes to oxidative stress resistance by reducing cysteine-sulfinic acid groups in the peroxiredoxin Tsa1p, which is formed upon exposure to
YOR186W	122.164	24.6417	4.95761	1.47e-100	YOR186W YOR186W SGDID:S000005712, Chr XV from 683111-683545, Genome Release 64-1-1, Uncharacterized ORF, "Putative protein of unknown function; proper regulation of expression during heat stress is sphingolipid-dependent"
YGR144W	196.071	36.9886	5.30085	0	YGR144W THI4 SGDID:S000003376, Chr VII from 780399-781379, Genome Release 64-1-1, Verified ORF, "Thiazole synthase, catalyzes formation of a thiazole intermediate during thiamine biosynthesis; required for mitochondrial genome stability in response to DNA
YBL042C	58.6467	9.39285	6.24377	1.51e-245	YBL042C FUI1 SGDID:S000000138, Chr II from 140260-138341, Genome Release 64-1-1, reverse complement, Verified ORF, "High affinity uridine permease, localizes to the plasma membrane; also mediates low but significant transport of the cytotoxic nucleoside a

## Sheet: DE_TF1_vs_TF3
Gene Names	RPKM TF3	RPKM TF1	Ratio	p-value	Gene Description
YIL014C-A	0.226372	5.05838	-22.3454	1.96e-06	YIL014C-A YIL014C-A SGDID:S000003536, Chr IX from 325526-325212, Genome Release 64-1-1, reverse complement, Uncharacterized ORF, "Putative protein of unknown function"
YDR046C	2.31798	29.8486	-12.877	3.38e-151	YDR046C BAP3 SGDID:S000002453, Chr IV from 550576-548762, Genome Release 64-1-1, reverse complement, Verified ORF, "Amino acid permease involved in the uptake of cysteine, leucine, isoleucine and valine"
YHR213W	8.95821	114.524	-12.7843	6.8e-190	YHR213W YHR213W SGDID:S000001256, Chr VIII from 539151-539747, Genome Release 64-1-1, Uncharacterized ORF, "Possible pseudogene; has similarity to Flo1p, which is a lectin-like protein involved in flocculation"
YNL300W	63.692	763.176	-11.9823	0	YNL300W TOS6 SGDID:S000005244, Chr XIV from 65744-66052, Genome Release 64-1-1, Uncharacterized ORF, "Glycosylphosphatidylinositol-dependent cell wall protein, expression is periodic and decreases in respone to ergosterol perturbation or upon entry into s
YAL064C-A	2.43306	27.3739	-11.2508	2.11e-29	YAL064C-A TDA8 SGDID:S000002140, Chr I from 13743-13363, Genome Release 64-1-1, reverse complement, Uncharacterized ORF, "Putative protein of unknown function; null mutant is sensitive to expression of the top1-T722A allele; not an essential gene"
YER070W	48.4205	489.96	-10.1188	0	YER070W RNR1 SGDID:S000000872, Chr V from 298950-301616, Genome Release 64-1-1, Verified ORF, "Major isoform of the large subunit of ribonucleotide-diphosphate reductase; the RNR complex catalyzes rate-limiting step in dNTP synthesis, regulated by DNA rep
YNL289W	9.33787	91.137	-9.75994	1.79e-194	YNL289W PCL1 SGDID:S000005233, Chr XIV from 87897-88736, Genome Release 64-1-1, Verified ORF, "Cyclin, interacts with cyclin-dependent kinase Pho85p; member of the Pcl1,2-like subfamily, involved in the regulation of polarized growth and morphogenesis and
YMR215W	32.9146	295.501	-8.97783	0	YMR215W GAS3 SGDID:S000004828, Chr XIII from 696796-698370, Genome Release 64-1-1, Verified ORF, "Low abundance, possibly inactive member of the GAS family of GPI-containing proteins; putative 1,3-beta-glucanosyltransferase with similarity to other GAS fa
YJR010W	14.6236	130.236	-8.9059	0	YJR010W MET3 SGDID:S000003771, Chr X from 456239-457774, Genome Release 64-1-1, Verified ORF, "ATP sulfurylase, catalyzes the primary step of intracellular sulfate activation, essential for assimilatory reduction of sulfate to sulfide, involved in methion
YKR013W	174.739	1516.13	-8.67656	0	YKR013W PRY2 SGDID:S000001721, Chr XI from 463959-464948, Genome Release 64-1-1, Verified ORF, "Protein of unknown function"
YOL007C	11.5371	92.9689	-8.05828	2.15e-223	YOL007C CSI2 SGDID:S000005367, Chr XV from 312367-311342, Genome Release 64-1-1, reverse complement, Verified ORF, "Protein of unknown function; green fluorescent protein (GFP)- fusion protein localizes to the mother side of the bud neck and the vacuole;
YML027W	15.025	107.202	-7.13487	1.67e-273	YML027W YOX1 SGDID:S000004489, Chr XIII from 221406-222563, Genome Release 64-1-1, Verified ORF, "Homeodomain-containing transcriptional repressor, binds to Mcm1p and to early cell cycle boxes (ECBs) in the promoters of cell cycle-regulated genes expresse
YPL163C	60.1969	423.183	-7.02999	0	YPL163C SVS1 SGDID:S000006084, Chr XVI from 242700-241918, Genome Release 64-1-1, reverse complement, Verified ORF, "Cell wall and vacuolar protein, required for wild-type resistance to vanadate"
YDR507C	1.97556	13.7926	-6.98159	2.75e-104	YDR507C GIN4 SGDID:S000002915, Chr IV from 1465786-1462358, Genome Release 64-1-1, reverse complement, Verified ORF, "Protein kinase involved in bud growth and assembly of the septin ring, proposed to have kinase-dependent and kinase-independent activitie
YPL256C	25.3798	176.159	-6.9409	0	YPL256C CLN2 SGDID:S000006177, Chr XVI from 66614-64977, Genome Release 64-1-1, reverse complement, Verified ORF, "G1 cyclin involved in regulation of the cell cycle; activates Cdc28p kinase to promote the G1 to S phase transition; late G1 specific expres
YLR303W	126.323	859.464	-6.80368	0	YLR303W MET17 SGDID:S000004294, Chr XII from 732542-733876, Genome Release 64-1-1, Verified ORF, "Methionine and cysteine synthase (O-acetyl homoserine-O-acetyl serine sulfhydrylase), required for sulfur amino acid synthesis"
YER052C	70.8572	481.656	-6.79757	0	YER052C HOM3 SGDID:S000000854, Chr V from 257958-256375, Genome Release 64-1-1, reverse complement, Verified ORF, "Aspartate kinase (L-aspartate 4-P-transferase); cytoplasmic enzyme that catalyzes the first step in the common pathway for methionine and th
YFR030W	38.2462	245.617	-6.42199	0	YFR030W MET10 SGDID:S000001926, Chr VI from 213312-216419, Genome Release 64-1-1, Verified ORF, "Subunit alpha of assimilatory sulfite reductase, which converts sulfite into sulfide"
YJR137C	24.6092	155.16	-6.30495	0	YJR137C MET5 SGDID:S000003898, Chr X from 683285-678957, Genome Release 64-1-1, reverse complement, Verified ORF, "Sulfite reductase beta subunit, involved in amino acid biosynthesis, transcription repressed by methionine"
YLR212C	4.1621	25.3137	-6.08195	5.84e-74	YLR212C TUB4 SGDID:S000004202, Chr XII from 566281-564860, Genome Release 64-1-1, reverse complement, Verified ORF, "Gamma-tubulin, involved in nucleating microtubules from both the cytoplasmic and nuclear faces of the spindle pole body"
YNL102W	2.18436	13.1969	-6.04153	7.62e-118	YNL102W POL1 SGDID:S000005046, Chr XIV from 430087-434493, Genome Release 64-1-1, Verified ORF, "Catalytic subunit of the DNA polymerase I alpha-primase complex, required for the initiation of DNA replication during mitotic DNA synthesis and premeiotic DN
YMR076C	2.15745	12.9401	-5.99788	2.25e-100	YMR076C PDS5 SGDID:S000004681, Chr XIII from 420029-416196, Genome Release 64-1-1, reverse complement, Verified ORF, "Protein required for establishment and maintenance of sister chromatid condensation and cohesion, colocalizes with cohesin on chromosomes
YLR216C	134.947	791.243	-5.86335	0	YLR216C CPR6 SGDID:S000004206, Chr XII from 573211-572096, Genome Release 64-1-1, reverse complement, Verified ORF, "Peptidyl-prolyl cis-trans isomerase (cyclophilin), catalyzes the cis-trans isomerization of peptide bonds N-terminal to proline residues;
YER003C	52.5684	303.968	-5.78233	0	YER003C PMI40 SGDID:S000000805, Chr V from 158994-157736,159118-159088, Genome Release 64-1-1, reverse complement, intron sequence removed, Verified ORF, "Mannose-6-phosphate isomerase, catalyzes the interconversion of fructose-6-P and mannose-6-P; requir
YBR156C	0.850111	4.90444	-5.76917	1.11e-21	YBR156C SLI15 SGDID:S000000360, Chr II from 553200-551104, Genome Release 64-1-1, reverse complement, Verified ORF, "Subunit of the conserved chromosomal passenger complex (CPC; Ipl1p-Sli15p-Bir1p-Nbl1p), which regulates kinetochore-microtubule attachment
YDR144C	2.34904	13.2236	-5.62938	5.11e-47	YDR144C MKC7 SGDID:S000002551, Chr IV from 746101-744311, Genome Release 64-1-1, reverse complement, Verified ORF, "GPI-anchored aspartyl protease, member of the yapsin family of proteases involved in cell wall growth and maintenance; shares functions wit
YLR103C	1.57	8.52952	-5.43281	7.81e-33	YLR103C CDC45 SGDID:S000004093, Chr XII from 345941-343989, Genome Release 64-1-1, reverse complement, Verified ORF, "DNA replication initiation factor; recruited to MCM pre-RC complexes at replication origins; promotes release of MCM from Mcm10p, recruit
YML100W-A	1.22944	6.65993	-5.41706	0.00166279	YML100W-A YML100W-A SGDID:S000028688, Chr XIII from 70138-70311, Genome Release 64-1-1, Uncharacterized ORF, "Putative protein of unknown function; identified by gene-trapping, microarray-based expression analysis, and genome-wide homology searching"
YNR009W	6.8455	35.1511	-5.13492	4.81e-49	YNR009W NRM1 SGDID:S000005292, Chr XIV from 642690-643439, Genome Release 64-1-1, Verified ORF, "Transcriptional co-repressor of MBF (MCB binding factor)-regulated gene expression; Nrm1p associates stably with promoters via MBF to repress transcription up
YPR167C	12.1567	62.0143	-5.10123	1.05e-88	YPR167C MET16 SGDID:S000006371, Chr XVI from 877632-876847, Genome Release 64-1-1, reverse complement, Verified ORF, "3'-phosphoadenylsulfate reductase, reduces 3'-phosphoadenylyl sulfate to adenosine-3',5'-bisphosphate and free sulfite using reduced thio
YOR074C	5.84486	29.7623	-5.09204	2.63e-50	YOR074C CDC21 SGDID:S000005600, Chr XV from 467589-466675, Genome Release 64-1-1, reverse complement, Verified ORF, "Thymidylate synthase, required for de novo biosynthesis of pyrimidine deoxyribonucleotides; expression is induced at G1/S"
YNL262W	2.78001	14.1291	-5.0824	3.46e-169	YNL262W POL2 SGDID:S000005206, Chr XIV from 148212-154880, Genome Release 64-1-1, Verified ORF, "Catalytic subunit of DNA polymerase (II) epsilon, a chromosomal DNA replication polymerase that exhibits processivity and proofreading exonuclease activity; a
YDL003W	2.93446	14.8175	-5.04947	2.04e-46	YDL003W MCD1 SGDID:S000002161, Chr IV from 444683-446383, Genome Release 64-1-1, Verified ORF, "Essential subunit of the cohesin complex required for sister chromatid cohesion in mitosis and meiosis; apoptosis induces cleavage and translocation of a C-ter
YLR045C	3.28864	16.5927	-5.04546	4.48e-80	YLR045C STU2 SGDID:S000004035, Chr XII from 237703-235037, Genome Release 64-1-1, reverse complement, Verified ORF, "Microtubule-associated protein (MAP) of the XMAP215/Dis1 family; regulates microtubule dynamics during spindle orientation and metaphase c
YMR144W	2.42542	12.1767	-5.02045	7.92e-24	YMR144W YMR144W SGDID:S000004752, Chr XIII from 553362-554390, Genome Release 64-1-1, Uncharacterized ORF, "Putative protein of unknown function; localized to the nucleus; YMR144W is not an essential gene"
YDR261C	57.8396	287.606	-4.97248	0	YDR261C EXG2 SGDID:S000002669, Chr IV from 979209-977521, Genome Release 64-1-1, reverse complement, Verified ORF, "Exo-1,3-beta-glucanase, involved in cell wall beta-glucan assembly; may be anchored to the plasma membrane via a glycosylphosphatidylinosit
YBR088C	16.8862	83.892	-4.96809	9.94e-116	YBR088C POL30 SGDID:S000000292, Chr II from 425766-424990, Genome Release 64-1-1, reverse complement, Verified ORF, "Proliferating cell nuclear antigen (PCNA), functions as the sliding clamp for DNA polymerase delta; may function as a docking site for oth
YGR152C	6.00758	29.7135	-4.94601	3.22e-44	YGR152C RSR1 SGDID:S000003384, Chr VII from 795492-794674, Genome Release 64-1-1, reverse complement, Verified ORF, "GTP-binding protein of the ras superfamily required for bud site selection, morphological changes in response to mating pheromone, and eff
YDL211C	2.42152	11.974	-4.94485	4.22e-25	YDL211C YDL211C SGDID:S000002370, Chr IV from 80412-79294, Genome Release 64-1-1, reverse complement, Uncharacterized ORF, "Putative protein of unknown function; green fluorescent protein (GFP)-fusion protein localizes to the vacuole"
YJL074C	1.42885	6.80533	-4.7628	2.33e-44	YJL074C SMC3 SGDID:S000003610, Chr X from 302849-299157, Genome Release 64-1-1, reverse complement, Verified ORF, "Subunit of the multiprotein cohesin complex required for sister chromatid cohesion in mitotic cells; also required, with Rec8p, for cohesion
YOL017W	1.5292	7.25956	-4.74729	4.59e-28	YOL017W ESC8 SGDID:S000005377, Chr XV from 292529-294673, Genome Release 64-1-1, Verified ORF, "Protein involved in telomeric and mating-type locus silencing, interacts with Sir2p and also interacts with the Gal11p, which is a component of the RNA pol II
YIL026C	3.90301	18.3322	-4.69693	9.05e-108	YIL026C IRR1 SGDID:S000001288, Chr IX from 307929-304477, Genome Release 64-1-1, reverse complement, Verified ORF, "Subunit of the cohesin complex, which is required for sister chromatid cohesion during mitosis and meiosis and interacts with centromeres a
YMR120C	40.3634	188.212	-4.66293	0	YMR120C ADE17 SGDID:S000004727, Chr XIII from 509280-507502, Genome Release 64-1-1, reverse complement, Verified ORF, "Enzyme of 'de novo' purine biosynthesis containing both 5-aminoimidazole-4-carboxamide ribonucleotide transformylase and inosine monopho
YEL040W	6.14543	28.4239	-4.62521	7.95e-68	YEL040W UTR2 SGDID:S000000766, Chr V from 78053-79456, Genome Release 64-1-1, Verified ORF, "Chitin transglycosylase that functions in the transfer of chitin to beta(1-6) and beta(1-3) glucans in the cell wall; similar to and functionally redundant with C
YKL101W	8.0743	37.2862	-4.61789	5.03e-282	YKL101W HSL1 SGDID:S000001584, Chr XI from 248920-253476, Genome Release 64-1-1, Verified ORF, "Nim1p-related protein kinase that regulates the morphogenesis and septin checkpoints; associates with the assembled septin filament; required along with Hsl7p
YJL019W	5.35936	24.6725	-4.60362	4.17e-85	YJL019W MPS3 SGDID:S000003556, Chr X from 402897-404945, Genome Release 64-1-1, Verified ORF, "Nuclear envelope protein required for SPB duplication and nuclear fusion; localizes to the SPB half bridge and at telomeres during meiosis; required with Ndj1p
YIL123W	199.82	919.633	-4.60231	0	YIL123W SIM1 SGDID:S000001385, Chr IX from 128151-129581, Genome Release 64-1-1, Verified ORF, "Protein of the SUN family (Sim1p, Uth1p, Nca3p, Sun4p) that may participate in DNA replication, promoter contains SCB regulation box at -300 bp indicating that
YMR117C	3.10998	14.2146	-4.57064	1.21e-16	YMR117C SPC24 SGDID:S000004723, Chr XIII from 501891-501250, Genome Release 64-1-1, reverse complement, Verified ORF, "Component of the evolutionarily conserved kinetochore-associated Ndc80 complex (Ndc80p-Nuf2p-Spc24p-Spc25p); involved in chromosome segr
YMR199W	15.4695	70.3965	-4.55067	3.68e-190	YMR199W CLN1 SGDID:S000004812, Chr XIII from 662644-664284, Genome Release 64-1-1, Verified ORF, "G1 cyclin involved in regulation of the cell cycle; activates Cdc28p kinase to promote the G1 to S phase transition; late G1 specific expression depends on t
YJL158C	1014.98	4521.17	-4.45443	0	YJL158C CIS3 SGDID:S000003694, Chr X from 122948-122265, Genome Release 64-1-1, reverse complement, Verified ORF, "Mannose-containing glycoprotein constituent of the cell wall; member of the PIR (proteins with internal repeats) family"
YER081W	108.326	480.585	-4.43645	0	YER081W SER3 SGDID:S000000883, Chr V from 322686-324095, Genome Release 64-1-1, Verified ORF, "3-phosphoglycerate dehydrogenase, catalyzes the first step in serine and glycine biosynthesis; isozyme of Ser33p"
YHL015W	186.451	826.377	-4.43214	0	YHL015W RPS20 SGDID:S000001007, Chr VIII from 75412-75777, Genome Release 64-1-1, Verified ORF, "Protein component of the small (40S) ribosomal subunit; overproduction suppresses mutations affecting RNA polymerase III-dependent transcription; has similari
YOR195W	2.25546	9.98585	-4.4274	4.28e-41	YOR195W SLK19 SGDID:S000005721, Chr XV from 712866-715331, Genome Release 64-1-1, Verified ORF, "Kinetochore-associated protein required for normal segregation of chromosomes in meiosis and mitosis; component of the FEAR regulatory network, which promotes
YGR140W	1.5399	6.76084	-4.39044	1.55e-32	YGR140W CBF2 SGDID:S000003372, Chr VII from 767429-770299, Genome Release 64-1-1, Verified ORF, "Essential kinetochore protein, component of the CBF3 multisubunit complex that binds to the CDEIII region of the centromere; Cbf2p also binds to the CDEII reg
YPL239W	14.7818	64.6196	-4.37157	2.54e-63	YPL239W YAR1 SGDID:S000006160, Chr XVI from 99484-100086, Genome Release 64-1-1, Verified ORF, "Cytoplasmic ankyrin-repeat containing protein of unknown function, proposed to link the processes of 40S ribosomal subunit biogenesis and adaptation to osmotic
YOR027W	102.288	444.054	-4.34122	0	YOR027W STI1 SGDID:S000005553, Chr XV from 381053-382822, Genome Release 64-1-1, Verified ORF, "Hsp90 cochaperone, interacts with the Ssa group of the cytosolic Hsp70 chaperones and activates Ssa1p ATPase activity; interacts with Hsp90 chaperones and inhi
YLL021W	3.32152	14.301	-4.30557	7.91e-100	YLL021W SPA2 SGDID:S000003944, Chr XII from 100947-105347, Genome Release 64-1-1, Verified ORF, "Component of the polarisome, which functions in actin cytoskeletal organization during polarized growth; acts as a scaffold for Mkk1p and Mpk1p cell wall inte
YGR109C	2.05874	8.8078	-4.27825	2.7e-17	YGR109C CLB6 SGDID:S000003341, Chr VII from 706501-705359, Genome Release 64-1-1, reverse complement, Verified ORF, "B-type cyclin involved in DNA replication during S phase; activates Cdc28p to promote initiation of DNA synthesis; functions in formation
YCL061C	1.90673	8.14278	-4.27055	2.94e-43	YCL061C MRC1 SGDID:S000000566, Chr III from 22106-18816, Genome Release 64-1-1, reverse complement, Verified ORF, "S-phase checkpoint protein required for DNA replication; interacts with and stabilizes Pol2p at stalled replication forks during stress, whe
YKL068W-A	16.849	71.8156	-4.26231	4.75e-28	YKL068W-A YKL068W-A SGDID:S000028524, Chr XI from 309206-309442, Genome Release 64-1-1, Uncharacterized ORF, "Putative protein of unknown function; identified by homology to <i>Ashbya gossypii</i>"
YBL097W	1.10188	4.63659	-4.20789	9.8e-18	YBL097W BRN1 SGDID:S000000193, Chr II from 40831-43095, Genome Release 64-1-1, Verified ORF, "Subunit of the condensin complex; required for chromosome condensation and for clustering of tRNA genes at the nucleolus; may influence multiple aspects of chrom
YFL034C-B	4.12658	17.2684	-4.18468	2.04e-24	YFL034C-B MOB2 SGDID:S000001859, Chr VI from 63859-63016,63993-63974, Genome Release 64-1-1, reverse complement, intron sequence removed, Verified ORF, "Activator of Cbk1p kinase; component of the RAM signaling network that regulates cellular polarity and
YMR305C	326.978	1359.64	-4.15821	0	YMR305C SCW10 SGDID:S000004921, Chr XIII from 880232-879063, Genome Release 64-1-1, reverse complement, Verified ORF, "Cell wall protein with similarity to glucanases; may play a role in conjugation during mating based on mutant phenotype and its regulati
YML043C	1.07616	4.46727	-4.15112	6.73e-12	YML043C RRN11 SGDID:S000004507, Chr XIII from 191767-190244, Genome Release 64-1-1, reverse complement, Verified ORF, "Component of the core factor (CF) rDNA transcription factor complex; CF is required for transcription of 35S rRNA genes by RNA polymeras
YDR113C	4.38521	18.2035	-4.15112	1.38e-32	YDR113C PDS1 SGDID:S000002520, Chr IV from 681617-680496, Genome Release 64-1-1, reverse complement, Verified ORF, "Securin, inhibits anaphase by binding separin Esp1p; blocks cyclin destruction and mitotic exit, essential for meiotic progression and mito
YAL012W	217.412	902.37	-4.15051	0	YAL012W CYS3 SGDID:S000000010, Chr I from 130799-131983, Genome Release 64-1-1, Verified ORF, "Cystathionine gamma-lyase, catalyzes one of the two reactions involved in the transsulfuration pathway that yields cysteine from homocysteine with the intermedi
YJL190C	147.877	613.14	-4.14629	0	YJL190C RPS22A SGDID:S000003726, Chr X from 75302-74910, Genome Release 64-1-1, reverse complement, Verified ORF, "Protein component of the small (40S) ribosomal subunit; nearly identical to Rps22Bp and has similarity to E. coli S8 and rat S15a ribosomal
YIL131C	3.96969	16.3769	-4.12549	1.56e-37	YIL131C FKH1 SGDID:S000001393, Chr IX from 102235-100781, Genome Release 64-1-1, reverse complement, Verified ORF, "Forkhead family transcription factor with a minor role in the expression of G2/M phase genes; negatively regulates transcriptional elongati
YJL034W	549.926	2240.6	-4.07436	0	YJL034W KAR2 SGDID:S000003571, Chr X from 381327-383375, Genome Release 64-1-1, Verified ORF, "ATPase involved in protein import into the ER, also acts as a chaperone to mediate protein folding in the ER and may play a role in ER export of soluble protein
YLR388W	70.4733	286.319	-4.06279	3.28e-74	YLR388W RPS29A SGDID:S000004380, Chr XII from 898651-898821, Genome Release 64-1-1, Verified ORF, "Protein component of the small (40S) ribosomal subunit; nearly identical to Rps29Bp and has similarity to rat S29 and E. coli S14 ribosomal proteins"
YPL106C	179.125	727.12	-4.0593	0	YPL106C SSE1 SGDID:S000006027, Chr XVI from 352275-350194, Genome Release 64-1-1, reverse complement, Verified ORF, "ATPase that is a component of the heat shock protein Hsp90 chaperone complex; binds unfolded proteins; member of the heat shock protein 70
YLR313C	2.46196	9.91151	-4.02586	6.66e-25	YLR313C SPH1 SGDID:S000004305, Chr XII from 762342-760750, Genome Release 64-1-1, reverse complement, Verified ORF, "Protein involved in shmoo formation and bipolar bud site selection; homologous to Spa2p, localizes to sites of polarized growth in a cell
YBL031W	3.29542	13.175	-3.99796	3.01e-21	YBL031W SHE1 SGDID:S000000127, Chr II from 161699-162715, Genome Release 64-1-1, Verified ORF, "Mitotic spindle protein that interacts with components of the Dam1 (DASH) complex, its effector Sli15p, and microtubule-associated protein Bim1p; also localize
YBL002W	171.426	681.104	-3.97317	0	YBL002W HTB2 SGDID:S000000098, Chr II from 236492-236887, Genome Release 64-1-1, Verified ORF, "Histone H2B, core histone protein required for chromatin assembly and chromosome function; nearly identical to HTB1; Rad6p-Bre1p-Lge1p mediated ubiquitination
YLR372W	82.2988	326.758	-3.97038	0	YLR372W SUR4 SGDID:S000004364, Chr XII from 867354-868391, Genome Release 64-1-1, Verified ORF, "Elongase, involved in fatty acid and sphingolipid biosynthesis; synthesizes very long chain 20-26-carbon fatty acids from C18-CoA primers; involved in regulat
YHR153C	2.5083	9.94806	-3.96606	3.48e-10	YHR153C SPO16 SGDID:S000001196, Chr VIII from 402682-402086, Genome Release 64-1-1, reverse complement, Verified ORF, "Meiosis-specific protein involved in synaptonemal complex assembly; implicated in regulation of crossover formation; required for sporul
YHR172W	1.99037	7.85209	-3.94503	1.08e-29	YHR172W SPC97 SGDID:S000001215, Chr VIII from 448335-450806, Genome Release 64-1-1, Verified ORF, "Component of the microtubule-nucleating Tub4p (gamma-tubulin) complex; interacts with Spc110p at the spindle pole body (SPB) inner plaque and with Spc72p at
YOR293W	138.13	544.795	-3.94408	1.51e-250	YOR293W RPS10A SGDID:S000005819, Chr XV from 867098-867149,867587-867852, Genome Release 64-1-1, intron sequence removed, Verified ORF, "Protein component of the small (40S) ribosomal subunit; nearly identical to Rps10Bp and has similarity to rat ribosoma
YNL166C	3.4939	13.7111	-3.92429	3.37e-28	YNL166C BNI5 SGDID:S000005110, Chr XIV from 323565-322219, Genome Release 64-1-1, reverse complement, Verified ORF, "Protein involved in organization of septins at the mother-bud neck, may interact directly with the Cdc11p septin, localizes to bud neck in
YGL076C	128.935	503.538	-3.90536	0	YGL076C RPL7A SGDID:S000003044, Chr VII from 364964-364335,365526-365433,365996-365986, Genome Release 64-1-1, reverse complement, intron sequence removed, Verified ORF, "Protein component of the large (60S) ribosomal subunit, nearly identical to Rpl7Bp a
YDL055C	556.342	2170.4	-3.9012	0	YDL055C PSA1 SGDID:S000002213, Chr IV from 356759-355674, Genome Release 64-1-1, reverse complement, Verified ORF, "GDP-mannose pyrophosphorylase (mannose-1-phosphate guanyltransferase), synthesizes GDP-mannose from GTP and mannose-1-phosphate in cell wal
YGR142W	33.0223	128.171	-3.88136	2.97e-225	YGR142W BTN2 SGDID:S000003374, Chr VII from 772454-773686, Genome Release 64-1-1, Verified ORF, "v-SNARE binding protein that facilitates specific protein retrieval from a late endosome to the Golgi; modulates arginine uptake, possible role in mediating p
YKL001C	26.228	101.207	-3.85875	1.44e-88	YKL001C MET14 SGDID:S000001484, Chr XI from 439385-438777, Genome Release 64-1-1, reverse complement, Verified ORF, "Adenylylsulfate kinase, required for sulfate assimilation and involved in methionine metabolism"
YNL082W	1.57736	6.077	-3.85265	3.8e-24	YNL082W PMS1 SGDID:S000005026, Chr XIV from 473391-476012, Genome Release 64-1-1, Verified ORF, "ATP-binding protein required for mismatch repair in mitosis and meiosis; functions as a heterodimer with Mlh1p, binds double- and single-stranded DNA via its
YPL153C	2.25546	8.66419	-3.84142	9.94e-32	YPL153C RAD53 SGDID:S000006074, Chr XVI from 264192-261727, Genome Release 64-1-1, reverse complement, Verified ORF, "Protein kinase, required for cell-cycle arrest in response to DNA damage; activated by trans autophosphorylation when interacting with hy
YJR054W	5.05929	19.3914	-3.83283	2.53e-42	YJR054W YJR054W SGDID:S000003815, Chr X from 536056-537549, Genome Release 64-1-1, Uncharacterized ORF, "Vacuolar protein of unknown function; potential Cdc28p substrate"
YBR189W	113.025	432.959	-3.83067	0	YBR189W RPS9B SGDID:S000000393, Chr II from 604508-604514,604928-605508, Genome Release 64-1-1, intron sequence removed, Verified ORF, "Protein component of the small (40S) ribosomal subunit; nearly identical to Rps9Ap and has similarity to E. coli S4 and
YIL053W	298.108	1141.23	-3.82823	0	YIL053W RHR2 SGDID:S000001315, Chr IX from 255115-255867, Genome Release 64-1-1, Verified ORF, "Constitutively expressed isoform of DL-glycerol-3-phosphatase; involved in glycerol biosynthesis, induced in response to both anaerobic and, along with the Hor
YPL124W	1.87158	7.12862	-3.80887	3.98e-09	YPL124W SPC29 SGDID:S000006045, Chr XVI from 316755-317516, Genome Release 64-1-1, Verified ORF, "Inner plaque spindle pole body (SPB) component, links the central plaque component Spc42p to the inner plaque component Spc110p; required for SPB duplication
YER131W	51.1036	194.546	-3.8069	4.52e-99	YER131W RPS26B SGDID:S000000933, Chr V from 423952-424311, Genome Release 64-1-1, Verified ORF, "Protein component of the small (40S) ribosomal subunit; nearly identical to Rps26Ap and has similarity to rat S26 ribosomal protein"
YMR186W	185.237	703.032	-3.7953	0	YMR186W HSC82 SGDID:S000004798, Chr XIII from 632355-634472, Genome Release 64-1-1, Verified ORF, "Cytoplasmic chaperone of the Hsp90 family, redundant in function and nearly identical with Hsp82p, and together they are essential; expressed constitutively
YGR034W	159.142	603.934	-3.79494	0	YGR034W RPL26B SGDID:S000003266, Chr VII from 555812-555830,556308-556672, Genome Release 64-1-1, intron sequence removed, Verified ORF, "Protein component of the large (60S) ribosomal subunit, nearly identical to Rpl26Ap and has similarity to E. coli L24
YOL120C	253.961	962.592	-3.79031	0	YOL120C RPL18A SGDID:S000005480, Chr XV from 93843-93395,94402-94291, Genome Release 64-1-1, reverse complement, intron sequence removed, Verified ORF, "Protein component of the large (60S) ribosomal subunit, identical to Rpl18Bp and has similarity to rat
YBR009C	162.498	614.003	-3.77851	1.64e-265	YBR009C HHF1 SGDID:S000000213, Chr II from 255684-255373, Genome Release 64-1-1, reverse complement, Verified ORF, "Histone H4, core histone protein required for chromatin assembly and chromosome function; one of two identical histone proteins (see also H
YGR014W	58.0861	218.924	-3.76896	0	YGR014W MSB2 SGDID:S000003246, Chr VII from 516943-520863, Genome Release 64-1-1, Verified ORF, "Mucin family member involved in the Cdc42p- and MAP kinase-dependent filamentous growth signaling pathway; also functions as an osmosensor in parallel to the
YPR119W	10.87	40.875	-3.76034	1.4e-84	YPR119W CLB2 SGDID:S000006323, Chr XVI from 771653-773128, Genome Release 64-1-1, Verified ORF, "B-type cyclin involved in cell cycle progression; activates Cdc28p to promote the transition from G2 to M phase; accumulates during G2 and M, then targeted vi
YDR097C	3.48027	13.0325	-3.74469	3.24e-68	YDR097C MSH6 SGDID:S000002504, Chr IV from 643837-640109, Genome Release 64-1-1, reverse complement, Verified ORF, "Protein required for mismatch repair in mitosis and meiosis, forms a complex with Msh2p to repair both single-base & insertion-deletion mis
YIL140W	9.83649	36.6529	-3.72621	6.56e-125	YIL140W AXL2 SGDID:S000001402, Chr IX from 85366-87837, Genome Release 64-1-1, Verified ORF, "Integral plasma membrane protein required for axial budding in haploid cells, localizes to the incipient bud site and bud neck; glycosylated by Pmt4p; potential
YMR079W	44.5768	166.067	-3.72541	4.6e-208	YMR079W SEC14 SGDID:S000004684, Chr XIII from 424989-424997,425154-426059, Genome Release 64-1-1, intron sequence removed, Verified ORF, "Phosphatidylinositol/phosphatidylcholine transfer protein; involved in regulating PtdIns, PtdCho, and ceramide metabo
YDR222W	10.6275	39.3472	-3.70239	3.91e-68	YDR222W YDR222W SGDID:S000002630, Chr IV from 910054-911301, Genome Release 64-1-1, Uncharacterized ORF, "Protein of unknown function; green fluorescent protein (GFP)-fusion protein localizes to the cytoplasm in a punctate pattern"
YPL250C	44.7623	164.766	-3.68092	1.06e-92	YPL250C ICY2 SGDID:S000006171, Chr XVI from 74719-74309, Genome Release 64-1-1, reverse complement, Verified ORF, "Protein of unknown function; mobilized into polysomes upon a shift from a fermentable to nonfermentable carbon source; potential Cdc28p subs
YNL064C	96.9896	356.893	-3.67971	0	YNL064C YDJ1 SGDID:S000005008, Chr XIV from 507097-505868, Genome Release 64-1-1, reverse complement, Verified ORF, "Type I HSP40 co-chaperone involved in regulation of the HSP90 and HSP70 functions; involved in protein translocation across membranes; mem
YEL071W	52.3686	191.972	-3.66579	0	YEL071W DLD3 SGDID:S000000797, Chr V from 16355-17845, Genome Release 64-1-1, Verified ORF, "D-lactate dehydrogenase, part of the retrograde regulon which consists of genes whose expression is stimulated by damage to mitochondria and reduced in cells grow
YDL059C	4.47536	16.3642	-3.65652	2.43e-17	YDL059C RAD59 SGDID:S000002217, Chr IV from 344953-344237, Genome Release 64-1-1, reverse complement, Verified ORF, "Protein involved in the repair of double-strand breaks in DNA during vegetative growth via recombination and single-strand annealing; anne
YPL198W	97.3078	354.152	-3.6395	0	YPL198W RPL7B SGDID:S000006119, Chr XVI from 173152-173162,173572-173665,174073-174702, Genome Release 64-1-1, intron sequence removed, Verified ORF, "Protein component of the large (60S) ribosomal subunit, nearly identical to Rpl7Ap and has similarity to
YMR198W	2.35694	8.56137	-3.63241	5.71e-22	YMR198W CIK1 SGDID:S000004811, Chr XIII from 659745-661529, Genome Release 64-1-1, Verified ORF, "Kinesin-associated protein required for both karyogamy and mitotic spindle organization, interacts stably and specifically with Kar3p and may function to tar
YGL030W	372.457	1352.42	-3.63108	0	YGL030W RPL30 SGDID:S000002998, Chr VII from 439091-439093,439324-439638, Genome Release 64-1-1, intron sequence removed, Verified ORF, "Protein component of the large (60S) ribosomal subunit, has similarity to rat L30 ribosomal protein; involved in pre-r
YNL030W	264.888	960.351	-3.62549	0	YNL030W HHF2 SGDID:S000004975, Chr XIV from 576727-577038, Genome Release 64-1-1, Verified ORF, "Histone H4, core histone protein required for chromatin assembly and chromosome function; one of two identical histone proteins (see also HHF1); contributes t
YFL034C-A	19.711	71.4454	-3.62465	1.27e-36	YFL034C-A RPL22B SGDID:S000006436, Chr VI from 64599-64243,64932-64921, Genome Release 64-1-1, reverse complement, intron sequence removed, Verified ORF, "Protein component of the large (60S) ribosomal subunit, has similarity to Rpl22Ap and to rat L22 rib
YKR090W	4.87485	17.5859	-3.60748	7.62e-51	YKR090W PXL1 SGDID:S000001798, Chr XI from 608946-611066, Genome Release 64-1-1, Verified ORF, "LIM domain-containing protein that localizes to sites of polarized growth, required for selection and/or maintenance of polarized growth sites, may modulate si
YPL267W	2.4901	8.96712	-3.60111	5.51e-09	YPL267W ACM1 SGDID:S000006188, Chr XVI from 38169-38798, Genome Release 64-1-1, Verified ORF, "Pseudosubstrate inhibitor of the anaphase-promoting complex/cyclosome (APC/C), that suppresses APC/C [Cdh1]-mediated proteolysis of mitotic cyclins; associates
YBL035C	4.34308	15.6275	-3.59825	3.36e-45	YBL035C POL12 SGDID:S000000131, Chr II from 153610-151493, Genome Release 64-1-1, reverse complement, Verified ORF, "B subunit of DNA polymerase alpha-primase complex, required for initiation of DNA replication during mitotic and premeiotic DNA synthesis;
YLR183C	8.19792	29.4634	-3.59401	1.6e-58	YLR183C TOS4 SGDID:S000004173, Chr XII from 522012-520543, Genome Release 64-1-1, reverse complement, Verified ORF, "Forkhead Associated domain containing protein and putative transcription factor found associated with chromatin; target of SBF transcripti
YBR160W	12.7988	45.943	-3.58964	1.06e-55	YBR160W CDC28 SGDID:S000000364, Chr II from 560078-560974, Genome Release 64-1-1, Verified ORF, "Catalytic subunit of the main cell cycle cyclin-dependent kinase (CDK); alternately associates with G1 cyclins (CLNs) and G2/M cyclins (CLBs) which direct the
YPL240C	204.816	734.401	-3.58566	0	YPL240C HSP82 SGDID:S000006161, Chr XVI from 98625-96496, Genome Release 64-1-1, reverse complement, Verified ORF, "Hsp90 chaperone required for pheromone signaling and negative regulation of Hsf1p; docks with Tom70p for mitochondrial preprotein delivery;
YKL113C	4.71659	16.8302	-3.56831	6.89e-27	YKL113C RAD27 SGDID:S000001596, Chr XI from 225875-224727, Genome Release 64-1-1, reverse complement, Verified ORF, "5' to 3' exonuclease, 5' flap endonuclease, required for Okazaki fragment processing and maturation as well as for long-patch base-excisio
YGR138C	143.735	512.522	-3.56573	0	YGR138C TPO2 SGDID:S000003370, Chr VII from 765606-763762, Genome Release 64-1-1, reverse complement, Verified ORF, "Polyamine transport protein specific for spermine; localizes to the plasma membrane; transcription of TPO2 is regulated by Haa1p; member o
YAR008W	4.47824	15.8324	-3.53541	1.42e-18	YAR008W SEN34 SGDID:S000000066, Chr I from 158966-159793, Genome Release 64-1-1, Verified ORF, "Subunit of the tRNA splicing endonuclease, which is composed of Sen2p, Sen15p, Sen34p, and Sen54p; Sen34p contains the active site for tRNA 3' splice site clea
YKL120W	24.8661	87.135	-3.50416	5.39e-110	YKL120W OAC1 SGDID:S000001603, Chr XI from 217344-218318, Genome Release 64-1-1, Verified ORF, "Mitochondrial inner membrane transporter, transports oxaloacetate, sulfate, thiosulfate, and isopropylmalate; member of the mitochondrial carrier family"
YJL060W	31.5141	110.186	-3.49641	1.56e-188	YJL060W BNA3 SGDID:S000003596, Chr X from 323386-324720, Genome Release 64-1-1, Verified ORF, "Kynurenine aminotransferase, catalyzes formation of kynurenic acid from kynurenine; potential Cdc28p substrate"
YBR275C	3.11218	10.8558	-3.48818	6.08e-81	YBR275C RIF1 SGDID:S000000479, Chr II from 757106-751356, Genome Release 64-1-1, reverse complement, Verified ORF, "Protein that binds to the Rap1p C-terminus and acts synergistically with Rif2p to help control telomere length and establish telomeric sile
YDL156W	2.36328	8.21668	-3.47681	5.48e-18	YDL156W YDL156W SGDID:S000002315, Chr IV from 174918-176486, Genome Release 64-1-1, Uncharacterized ORF, "Putative protein of unknown function; protein sequence contains three WD domains (WD-40 repeat); green fluorescent protein (GFP)-fusion protein local
YLR325C	142.013	493.235	-3.47317	3.7e-149	YLR325C RPL38 SGDID:S000004317, Chr XII from 781379-781143, Genome Release 64-1-1, reverse complement, Verified ORF, "Protein component of the large (60S) ribosomal subunit, has similarity to rat L38 ribosomal protein"
YDR356W	2.21342	7.66421	-3.46261	4.31e-29	YDR356W SPC110 SGDID:S000002764, Chr IV from 1186107-1188941, Genome Release 64-1-1, Verified ORF, "Inner plaque spindle pole body (SPB) component, ortholog of human kendrin; involved in connecting nuclear microtubules to SPB; interacts with Tub4p-complex
YAL024C	2.00283	6.92661	-3.45841	2.87e-39	YAL024C LTE1 SGDID:S000000022, Chr I from 105872-101565, Genome Release 64-1-1, reverse complement, Verified ORF, "Protein similar to GDP/GTP exchange factors but without detectable GEF activity; required for asymmetric localization of Bfa1p at daughter-d
YLR376C	2.73883	9.43833	-3.44612	3.32e-10	YLR376C PSY3 SGDID:S000004368, Chr XII from 873554-872826, Genome Release 64-1-1, reverse complement, Verified ORF, "Protein involved in a Rad51p-, Rad54p-dependent pathway for homologous recombination repair; deletion results in a mutator phenotype; dele
YHR010W	147.126	506.987	-3.44595	5.57e-262	YHR010W RPL27A SGDID:S000001052, Chr VIII from 126521-126551,127113-127492, Genome Release 64-1-1, intron sequence removed, Verified ORF, "Protein component of the large (60S) ribosomal subunit, nearly identical to Rpl27Bp and has similarity to rat L27 ri
YLL045C	199.494	683.592	-3.42663	0	YLL045C RPL8B SGDID:S000003968, Chr XII from 48629-47859, Genome Release 64-1-1, reverse complement, Verified ORF, "Ribosomal protein L4 of the large (60S) ribosomal subunit, nearly identical to Rpl8Ap and has similarity to rat L7a ribosomal protein; muta
YGL234W	82.0819	281.018	-3.42363	0	YGL234W ADE5,7 SGDID:S000003203, Chr VII from 56482-58890, Genome Release 64-1-1, Verified ORF, "Bifunctional enzyme of the 'de novo' purine nucleotide biosynthetic pathway, contains aminoimidazole ribotide synthetase and glycinamide ribotide synthetase a
YCR034W	49.4507	168.996	-3.41746	4.17e-220	YCR034W FEN1 SGDID:S000000630, Chr III from 190592-191635, Genome Release 64-1-1, Verified ORF, "Fatty acid elongase, involved in sphingolipid biosynthesis; acts on fatty acids of up to 24 carbons in length; mutations have regulatory effects on 1,3-beta-g
YPR174C	9.74319	33.2772	-3.41543	3.26e-29	YPR174C YPR174C SGDID:S000006378, Chr XVI from 888708-888043, Genome Release 64-1-1, reverse complement, Uncharacterized ORF, "Protein of unknown function; green fluorescent protein (GFP)-fusion protein localizes to the nuclear periphery; potential Cdc28p
YNL067W	190.153	649.075	-3.41344	0	YNL067W RPL9B SGDID:S000005011, Chr XIV from 499681-500256, Genome Release 64-1-1, Verified ORF, "Protein component of the large (60S) ribosomal subunit, nearly identical to Rpl9Ap and has similarity to E. coli L6 and rat L9 ribosomal proteins"
YLR406C	26.6881	91.0629	-3.41211	2.54e-40	YLR406C RPL31B SGDID:S000004398, Chr XII from 931349-931065,931755-931699, Genome Release 64-1-1, reverse complement, intron sequence removed, Verified ORF, "Protein component of the large (60S) ribosomal subunit, nearly identical to Rpl31Ap and has simil
YML063W	127.759	435.504	-3.40879	0	YML063W RPS1B SGDID:S000004528, Chr XIII from 146482-147249, Genome Release 64-1-1, Verified ORF, "Ribosomal protein 10 (rp10) of the small (40S) subunit; nearly identical to Rps1Ap and has similarity to rat S3a ribosomal protein"
YCL050C	66.9521	227.852	-3.40321	8.69e-273	YCL050C APA1 SGDID:S000000555, Chr III from 38801-37836, Genome Release 64-1-1, reverse complement, Verified ORF, "Diadenosine 5',5''-P1,P4-tetraphosphate phosphorylase I (AP4A phosphorylase), involved in catabolism of bis(5'-nucleosidyl) tetraphosphates;
YLR264W	234.895	799.18	-3.40229	1.55e-202	YLR264W RPS28B SGDID:S000004254, Chr XII from 673131-673334, Genome Release 64-1-1, Verified ORF, "Protein component of the small (40S) ribosomal subunit; nearly identical to Rps28Ap and has similarity to rat S28 ribosomal protein"
YLR340W	536.058	1817.38	-3.39027	0	YLR340W RPP0 SGDID:S000004332, Chr XII from 805887-806825, Genome Release 64-1-1, Verified ORF, "Conserved ribosomal protein P0 of the ribosomal stalk, which is involved in interaction between translational elongation factors and the ribosome; similar to
YML060W	2.45887	8.32492	-3.38566	3.42e-13	YML060W OGG1 SGDID:S000004525, Chr XIII from 151871-153001, Genome Release 64-1-1, Verified ORF, "Mitochondrial glycosylase/lyase that specifically excises 7,8-dihydro-8-oxoguanine residues located opposite cytosine or thymine residues in DNA, repairs oxi
YOR315W	2.67146	9.04465	-3.38566	3.42e-13	YOR315W SFG1 SGDID:S000005842, Chr XV from 904760-905800, Genome Release 64-1-1, Verified ORF, "Nuclear protein, putative transcription factor required for growth of superficial pseudohyphae (which do not invade the agar substrate) but not for invasive ps
YGR189C	144.58	488.976	-3.38205	0	YGR189C CRH1 SGDID:S000003421, Chr VII from 878192-876669, Genome Release 64-1-1, reverse complement, Verified ORF, "Chitin transglycosylase that functions in the transfer of chitin to beta(1-6) and beta(1-3) glucans in the cell wall; similar and function
YDR214W	182.501	616.143	-3.37611	0	YDR214W AHA1 SGDID:S000002622, Chr IV from 892875-893927, Genome Release 64-1-1, Verified ORF, "Co-chaperone that binds to Hsp82p and activates its ATPase activity; similar to Hch1p; expression is regulated by stresses such as heat shock"
YML130C	137.726	459.602	-3.33707	0	YML130C ERO1 SGDID:S000004599, Chr XIII from 13174-11483, Genome Release 64-1-1, reverse complement, Verified ORF, "Thiol oxidase required for oxidative protein folding in the endoplasmic reticulum"
YOR369C	323.359	1078.52	-3.33537	0	YOR369C RPS12 SGDID:S000005896, Chr XV from 1028625-1028194, Genome Release 64-1-1, reverse complement, Verified ORF, "Protein component of the small (40S) ribosomal subunit; has similarity to rat ribosomal protein S12"
YFL037W	120.973	400.456	-3.31028	0	YFL037W TUB2 SGDID:S000001857, Chr VI from 56336-57709, Genome Release 64-1-1, Verified ORF, "Beta-tubulin; associates with alpha-tubulin (Tub1p and Tub3p) to form tubulin dimer, which polymerizes to form microtubules"
YPR102C	110.017	362.962	-3.29914	3.37e-228	YPR102C RPL11A SGDID:S000006306, Chr XVI from 731748-731224, Genome Release 64-1-1, reverse complement, Verified ORF, "Protein of the large 60S ribosomal subunit, nearly identical to Rpl11Bp but expressed at twice the level; involved in ribosomal assembly
YBL009W	3.40562	11.1618	-3.27746	1.56e-28	YBL009W ALK2 SGDID:S000000105, Chr II from 207194-209224, Genome Release 64-1-1, Verified ORF, "Protein kinase; accumulation and phosphorylation are periodic during the cell cycle; phosphorylated in response to DNA damage; contains characteristic motifs f
YDL012C	27.5105	90.0864	-3.27461	3.24e-36	YDL012C YDL012C SGDID:S000002170, Chr IV from 431386-431108,431517-431473, Genome Release 64-1-1, reverse complement, intron sequence removed, Verified ORF, "Tail-anchored plasma membrane protein containing a conserved CYSTM module, possibly involved in r
YJR043C	2.16698	7.08448	-3.26928	2.2e-10	YJR043C POL32 SGDID:S000003804, Chr X from 517513-516461, Genome Release 64-1-1, reverse complement, Verified ORF, "Third subunit of DNA polymerase delta, involved in chromosomal DNA replication; required for error-prone DNA synthesis in the presence of D
YDR064W	344.339	1121.34	-3.25651	0	YDR064W RPS13 SGDID:S000002471, Chr IV from 579458-579478,580018-580452, Genome Release 64-1-1, intron sequence removed, Verified ORF, "Protein component of the small (40S) ribosomal subunit; has similarity to E. coli S15 and rat S13 ribosomal proteins"
YDR447C	86.9221	282.482	-3.24983	2.15e-137	YDR447C RPS17B SGDID:S000002855, Chr IV from 1355236-1354829,1355553-1355551, Genome Release 64-1-1, reverse complement, intron sequence removed, Verified ORF, "Ribosomal protein 51 (rp51) of the small (40s) subunit; nearly identical to Rps17Ap and has si
YJR030C	6.14938	19.9675	-3.24708	5.46e-54	YJR030C YJR030C SGDID:S000003791, Chr X from 486196-483959, Genome Release 64-1-1, reverse complement, Uncharacterized ORF, "Putative protein of unknown function; expression repressed in carbon limited vs carbon replete chemostat cultures; YJR030C is a no
YNL283C	55.8385	181.211	-3.24526	0	YNL283C WSC2 SGDID:S000005227, Chr XIV from 106695-105184, Genome Release 64-1-1, reverse complement, Verified ORF, "Partially redundant sensor-transducer of the stress-activated PKC1-MPK1 signaling pathway involved in maintenance of cell wall integrity a
YDL220C	3.41761	11.0663	-3.23802	1.57e-37	YDL220C CDC13 SGDID:S000002379, Chr IV from 65018-62244, Genome Release 64-1-1, reverse complement, Verified ORF, "Single stranded DNA-binding protein found at TG1-3 telomere G-tails; regulates telomere replication through recruitment of specific sub-comp
YBR082C	196.055	634.18	-3.2347	0	YBR082C UBC4 SGDID:S000000286, Chr II from 407027-406628,407169-407123, Genome Release 64-1-1, reverse complement, intron sequence removed, Verified ORF, "Ubiquitin-conjugating enzyme (E2), mediates degradation of abnormal or excess proteins, including ca
YDR528W	5.94228	19.1885	-3.22916	4.4e-30	YDR528W HLR1 SGDID:S000002936, Chr IV from 1494586-1495857, Genome Release 64-1-1, Verified ORF, "Protein involved in regulation of cell wall composition and integrity and response to osmotic stress; overproduction suppresses a lysis sensitive PKC mutatio
YBR025C	161.389	519.578	-3.21941	0	YBR025C OLA1 SGDID:S000000229, Chr II from 291865-290681, Genome Release 64-1-1, reverse complement, Verified ORF, "P-loop ATPase with similarity to human OLA1 and bacterial YchF; identified as specifically interacting with the proteasome; protein levels
YHR099W	7.45125	23.9811	-3.2184	0	YHR099W TRA1 SGDID:S000001141, Chr VIII from 302761-313995, Genome Release 64-1-1, Verified ORF, "Subunit of SAGA and NuA4 histone acetyltransferase complexes; interacts with acidic activators (e.g., Gal4p) which leads to transcription activation; similar
YHR127W	4.77331	15.3363	-3.21292	1.31e-14	YHR127W YHR127W SGDID:S000001169, Chr VIII from 360913-361644, Genome Release 64-1-1, Verified ORF, "Protein of unknown function; localizes to the nucleus; required for asymmetric localization of Kar9p during mitosis"
YGL147C	74.2785	237.525	-3.19776	1.83e-158	YGL147C RPL9A SGDID:S000003115, Chr VII from 228329-227754, Genome Release 64-1-1, reverse complement, Verified ORF, "Protein component of the large (60S) ribosomal subunit, nearly identical to Rpl9Bp and has similarity to E. coli L6 and rat L9 ribosomal
YML026C	135.662	433.739	-3.19721	1.1e-220	YML026C RPS18B SGDID:S000004488, Chr XIII from 223380-222987,223828-223782, Genome Release 64-1-1, reverse complement, intron sequence removed, Verified ORF, "Protein component of the small (40S) ribosomal subunit; nearly identical to Rps18Ap and has simi
YER016W	5.44278	17.3544	-3.18852	2.99e-22	YER016W BIM1 SGDID:S000000818, Chr V from 188277-189311, Genome Release 64-1-1, Verified ORF, "Microtubule-binding protein that together with Kar9p makes up the cortical microtubule capture site and delays the exit from mitosis when the spindle is oriente
YER118C	13.6931	43.4954	-3.17645	2.11e-56	YER118C SHO1 SGDID:S000000920, Chr V from 399055-397952, Genome Release 64-1-1, reverse complement, Verified ORF, "Transmembrane osmosensor involved in activation of the Cdc42p- and MAP kinase-dependent filamentous growth pathway and the high-osmolarity g
YLR042C	1.17378	3.72566	-3.17406	0.00213062	YLR042C YLR042C SGDID:S000004032, Chr XII from 230451-229966, Genome Release 64-1-1, reverse complement, Uncharacterized ORF, "Protein of unknown function; localizes to the cytoplasm; YLL042C is not an essential gene"
YKL112W	8.9946	28.2319	-3.13877	2.98e-71	YKL112W ABF1 SGDID:S000001595, Chr XI from 226570-228765, Genome Release 64-1-1, Verified ORF, "DNA binding protein with possible chromatin-reorganizing activity involved in transcriptional activation, gene silencing, and DNA replication and repair"
YGL117W	9.29319	29.0433	-3.12523	1.39e-27	YGL117W YGL117W SGDID:S000003085, Chr VII from 288512-289309, Genome Release 64-1-1, Uncharacterized ORF, "Putative protein of unknown function"
YMR242C	131.074	409.441	-3.12375	4.78e-238	YMR242C RPL20A SGDID:S000004855, Chr XIII from 753742-753225,754220-754220, Genome Release 64-1-1, reverse complement, intron sequence removed, Verified ORF, "Protein component of the large (60S) ribosomal subunit, nearly identical to Rpl20Bp and has simi
YDL075W	139.904	436.255	-3.11824	2.2e-167	YDL075W RPL31A SGDID:S000002233, Chr IV from 322226-322282,322704-322988, Genome Release 64-1-1, intron sequence removed, Verified ORF, "Protein component of the large (60S) ribosomal subunit, nearly identical to Rpl31Bp and has similarity to rat L31 ribo
YDL209C	2.51673	7.81073	-3.10352	2.11e-10	YDL209C CWC2 SGDID:S000002368, Chr IV from 87226-86207, Genome Release 64-1-1, reverse complement, Verified ORF, "Member of the NineTeen Complex (NTC) that contains Prp19p and stabilizes U6 snRNA in catalytic forms of the spliceosome containing U2, U5, an
YNL301C	84.0181	260.401	-3.09934	1.08e-162	YNL301C RPL18B SGDID:S000005245, Chr XIV from 64018-63570,64562-64451, Genome Release 64-1-1, reverse complement, intron sequence removed, Verified ORF, "Protein component of the large (60S) ribosomal subunit, identical to Rpl18Ap and has similarity to ra
YGL031C	96.9048	300.231	-3.0982	1.73e-156	YGL031C RPL24A SGDID:S000002999, Chr VII from 437934-437467, Genome Release 64-1-1, reverse complement, Verified ORF, "Ribosomal protein L30 of the large (60S) ribosomal subunit, nearly identical to Rpl24Bp and has similarity to rat L24 ribosomal protein;
YMR230W	117.724	364.639	-3.0974	1.89e-129	YMR230W RPS10B SGDID:S000004843, Chr XIII from 732414-732465,732876-733141, Genome Release 64-1-1, intron sequence removed, Verified ORF, "Protein component of the small (40S) ribosomal subunit; nearly identical to Rps10Ap and has similarity to rat riboso
YDR098C	15.7907	48.7066	-3.08452	1.33e-47	YDR098C GRX3 SGDID:S000002505, Chr IV from 645035-644178, Genome Release 64-1-1, reverse complement, Verified ORF, "Hydroperoxide and superoxide-radical responsive glutathione-dependent oxidoreductase; monothiol glutaredoxin subfamily member along with Gr
YDL219W	4.40752	13.59	-3.08337	2.68e-08	YDL219W DTD1 SGDID:S000002378, Chr IV from 65242-65306,65378-65765, Genome Release 64-1-1, intron sequence removed, Verified ORF, "D-Tyr-tRNA(Tyr) deacylase, functions in protein translation, may affect nonsense suppression via alteration of the protein s
YER074W	161.84	498.822	-3.0822	2.82e-224	YER074W RPS24A SGDID:S000000876, Chr V from 306323-306325,306792-307196, Genome Release 64-1-1, intron sequence removed, Verified ORF, "Protein component of the small (40S) ribosomal subunit; identical to Rps24Bp and has similarity to rat S24 ribosomal pr
YJR070C	91.5767	280.746	-3.0657	8.78e-300	YJR070C LIA1 SGDID:S000003831, Chr X from 570598-569621, Genome Release 64-1-1, reverse complement, Verified ORF, "Deoxyhypusine hydroxylase, a HEAT-repeat containing metalloenzyme that catalyzes hypusine formation; binds to and is required for the modifi
YJL011C	1.9074	5.81202	-3.0471	0.000185087	YJL011C RPC17 SGDID:S000003548, Chr X from 414770-414285, Genome Release 64-1-1, reverse complement, Verified ORF, "RNA polymerase III subunit C17; physically interacts with C31, C11, and TFIIIB70; may be involved in the recruitment of pol III by the prei
YJR154W	2.12347	6.4704	-3.0471	7.78e-09	YJR154W YJR154W SGDID:S000003915, Chr X from 725784-726824, Genome Release 64-1-1, Uncharacterized ORF, "Putative protein of unknown function; green fluorescent protein (GFP)-fusion protein localizes to the cytoplasm"
YJR094W-A	104.533	318.522	-3.0471	1.23e-97	YJR094W-A RPL43B SGDID:S000003855, Chr X from 608305-608306,608582-608858, Genome Release 64-1-1, intron sequence removed, Verified ORF, "Protein component of the large (60S) ribosomal subunit, identical to Rpl43Ap and has similarity to rat L37a ribosomal
YIL069C	124.963	380.063	-3.04141	1.71e-168	YIL069C RPS24B SGDID:S000001331, Chr IX from 231957-231553,232369-232367, Genome Release 64-1-1, reverse complement, intron sequence removed, Verified ORF, "Protein component of the small (40S) ribosomal subunit; identical to Rps24Ap and has similarity to
YFL045C	200.127	607.817	-3.03716	0	YFL045C SEC53 SGDID:S000001849, Chr VI from 44392-43628, Genome Release 64-1-1, reverse complement, Verified ORF, "Phosphomannomutase, involved in synthesis of GDP-mannose and dolichol-phosphate-mannose; required for folding and glycosylation of secretory
YOR096W	138.508	420.277	-3.03432	9.62e-260	YOR096W RPS7A SGDID:S000005622, Chr XV from 505794-505937,506339-506767, Genome Release 64-1-1, intron sequence removed, Verified ORF, "Protein component of the small (40S) ribosomal subunit, nearly identical to Rps7Bp; interacts with Kti11p; deletion cau
YOL090W	5.22182	15.8363	-3.03272	5.8e-51	YOL090W MSH2 SGDID:S000005450, Chr XV from 147382-150276, Genome Release 64-1-1, Verified ORF, "Protein that forms heterodimers with Msh3p and Msh6p that bind to DNA mismatches to initiate the mismatch repair process; contains a Walker ATP-binding motif r
YHR129C	2.59299	7.83839	-3.02291	2.77e-11	YHR129C ARP1 SGDID:S000001171, Chr VIII from 364153-362999, Genome Release 64-1-1, reverse complement, Verified ORF, "Actin-related protein of the dynactin complex; required for spindle orientation and nuclear migration; putative ortholog of mammalian cen
YLR185W	183.209	553.102	-3.01896	4.88e-159	YLR185W RPL37A SGDID:S000004175, Chr XII from 522663-522669,523029-523288, Genome Release 64-1-1, intron sequence removed, Verified ORF, "Protein component of the large (60S) ribosomal subunit, has similarity to Rpl37Bp and to rat L37 ribosomal protein"
YDR321W	18.9157	57.0693	-3.01703	1.89e-71	YDR321W ASP1 SGDID:S000002729, Chr IV from 1108702-1109847, Genome Release 64-1-1, Verified ORF, "Cytosolic L-asparaginase, involved in asparagine catabolism"
YPR135W	3.99567	12.0451	-3.01454	1.83e-37	YPR135W CTF4 SGDID:S000006339, Chr XVI from 799234-802017, Genome Release 64-1-1, Verified ORF, "Chromatin-associated protein, required for sister chromatid cohesion; interacts with DNA polymerase alpha (Pol1p) and may link DNA synthesis to sister chromat
YML061C	4.67091	14.0643	-3.01104	2.44e-40	YML061C PIF1 SGDID:S000004526, Chr XIII from 151532-148953, Genome Release 64-1-1, reverse complement, Verified ORF, "DNA helicase; exists in a nuclear form that acts as a catalytic inhibitor of telomerase; and as a mitochondrial form involved in repair a
YPR018W	2.03623	6.12505	-3.00803	1.75e-13	YPR018W RLF2 SGDID:S000006222, Chr XVI from 594476-596296, Genome Release 64-1-1, Verified ORF, "Largest subunit (p90) of the Chromatin Assembly Complex (CAF-1) with Cac2p and Msi1p that assembles newly synthesized histones onto recently replicated DNA; i
YBR238C	23.9315	71.965	-3.00713	3.48e-169	YBR238C YBR238C SGDID:S000000442, Chr II from 697302-695107, Genome Release 64-1-1, reverse complement, Verified ORF, "Mitochondrial membrane protein with similarity to Rmd9p; not required for respiratory growth but causes a synthetic respiratory defect i
YER095W	136.628	409.696	-2.99862	0	YER095W RAD51 SGDID:S000000897, Chr V from 349980-351182, Genome Release 64-1-1, Verified ORF, "Strand exchange protein, forms a helical filament with DNA that searches for homology; involved in the recombinational repair of double-strand breaks in DNA du
YNL309W	5.92816	17.7196	-2.98906	2.71e-25	YNL309W STB1 SGDID:S000005253, Chr XIV from 52662-53924, Genome Release 64-1-1, Verified ORF, "Protein with a role in regulation of MBF-specific transcription at Start, phosphorylated by Cln-Cdc28p kinases in vitro; unphosphorylated form binds Swi6p and b
YHR141C	159.275	476.076	-2.98902	2.2e-162	YHR141C RPL42B SGDID:S000001183, Chr VIII from 382306-381990,382751-382748, Genome Release 64-1-1, reverse complement, intron sequence removed, Verified ORF, "Protein component of the large (60S) ribosomal subunit, identical to Rpl42Ap and has similarity
YKR057W	108.582	324.274	-2.98646	9.95e-92	YKR057W RPS21A SGDID:S000001765, Chr XI from 551657-551680,552003-552242, Genome Release 64-1-1, intron sequence removed, Verified ORF, "Protein component of the small (40S) ribosomal subunit; nearly identical to Rps21Bp and has similarity to rat S21 ribo
YMR048W	4.93321	14.6524	-2.97015	2.89e-16	YMR048W CSM3 SGDID:S000004651, Chr XIII from 366981-367934, Genome Release 64-1-1, Verified ORF, "Replication fork associated factor, required for stable replication fork pausing; component of the DNA replication checkpoint pathway; required for accurate
YMR108W	207.772	615.206	-2.96096	0	YMR108W ILV2 SGDID:S000004714, Chr XIII from 484084-486147, Genome Release 64-1-1, Verified ORF, "Acetolactate synthase, catalyses the first common step in isoleucine and valine biosynthesis and is the target of several classes of inhibitors, localizes to
YMR143W	163.413	483.851	-2.96092	1.33e-218	YMR143W RPS16A SGDID:S000004751, Chr XIII from 551928-551951,552496-552903, Genome Release 64-1-1, intron sequence removed, Verified ORF, "Protein component of the small (40S) ribosomal subunit; identical to Rps16Bp and has similarity to E. coli S9 and ra
YOL006C	7.25421	21.4772	-2.96065	2.45e-53	YOL006C TOP1 SGDID:S000005366, Chr XV from 315387-313078, Genome Release 64-1-1, reverse complement, Verified ORF, "Topoisomerase I, nuclear enzyme that relieves torsional strain in DNA by cleaving and re-sealing the phosphodiester backbone; relaxes both
YPL263C	2.88	8.51644	-2.9571	5.53e-19	YPL263C KEL3 SGDID:S000006184, Chr XVI from 46506-44551, Genome Release 64-1-1, reverse complement, Verified ORF, "Cytoplasmic protein of unknown function"
YKL049C	3.41035	10.0768	-2.95476	9.05e-09	YKL049C CSE4 SGDID:S000001532, Chr XI from 346764-346075, Genome Release 64-1-1, reverse complement, Verified ORF, "Centromere protein that resembles histone H3, required for proper kinetochore function; homolog of human CENP-A; levels are regulated by E3
YFR028C	10.2052	30.1341	-2.95281	1.88e-53	YFR028C CDC14 SGDID:S000001924, Chr VI from 210068-208413, Genome Release 64-1-1, reverse complement, Verified ORF, "Protein phosphatase required for mitotic exit; located in the nucleolus until liberated by the FEAR and Mitotic Exit Network in anaphase,
YLR383W	2.68602	7.92472	-2.95036	3.59e-29	YLR383W SMC6 SGDID:S000004375, Chr XII from 885288-888632, Genome Release 64-1-1, Verified ORF, "Protein involved in structural maintenance of chromosomes; essential subunit of Mms21-Smc5-Smc6 complex; required for growth, DNA repair, interchromosomal and
YCL063W	9.30583	27.4447	-2.9492	7.32e-38	YCL063W VAC17 SGDID:S000000568, Chr III from 17290-18561, Genome Release 64-1-1, Verified ORF, "Phosphoprotein involved in vacuole inheritance; degraded in late M phase of the cell cycle; acts as a vacuole-specific receptor for myosin Myo2p"
YLR314C	12.7742	37.673	-2.94915	1.21e-62	YLR314C CDC3 SGDID:S000004306, Chr XII from 764137-762575, Genome Release 64-1-1, reverse complement, Verified ORF, "Component of the septin ring of the mother-bud neck that is required for cytokinesis; septins recruit proteins to the neck and can act as
YPL131W	391.712	1150.32	-2.93665	0	YPL131W RPL5 SGDID:S000006052, Chr XVI from 303121-304014, Genome Release 64-1-1, Verified ORF, "Protein component of the large (60S) ribosomal subunit with similarity to E. coli L18 and rat L5 ribosomal proteins; binds 5S rRNA and is required for 60S sub
YPR141C	2.37691	6.9781	-2.93579	2.18e-17	YPR141C KAR3 SGDID:S000006345, Chr XVI from 817923-815734, Genome Release 64-1-1, reverse complement, Verified ORF, "Minus-end-directed microtubule motor that functions in mitosis and meiosis, localizes to the spindle pole body and localization is depende
YNL162W	158.387	464.569	-2.93313	1.36e-154	YNL162W RPL42A SGDID:S000005106, Chr XIV from 331322-331325,331838-332154, Genome Release 64-1-1, intron sequence removed, Verified ORF, "Protein component of the large (60S) ribosomal subunit, identical to Rpl42Bp and has similarity to rat L44 ribosomal
YOL034W	2.08577	6.1128	-2.93071	2.75e-22	YOL034W SMC5 SGDID:S000005394, Chr XV from 259923-263204, Genome Release 64-1-1, Verified ORF, "Structural maintenance of chromosomes (SMC) protein; essential subunit of the Mms21-Smc5-Smc6 complex; required for growth and DNA repair; S. pombe homolog for
YOR312C	156.904	459.54	-2.92881	1.6e-245	YOR312C RPL20B SGDID:S000005839, Chr XV from 900767-900250,901194-901194, Genome Release 64-1-1, reverse complement, intron sequence removed, Verified ORF, "Protein component of the large (60S) ribosomal subunit, nearly identical to Rpl20Ap and has simila
YHR055C	1454.52	4240.08	-2.91511	0	YHR055C CUP1-2 SGDID:S000001097, Chr VIII from 214718-214533, Genome Release 64-1-1, reverse complement, Verified ORF, "Metallothionein, binds copper and mediates resistance to high concentrations of copper and cadmium; locus is variably amplified in diff
YLR063W	4.35118	12.6648	-2.91066	8.58e-16	YLR063W YLR063W SGDID:S000004053, Chr XII from 264157-265254, Genome Release 64-1-1, Uncharacterized ORF, "Putative S-adenosylmethionine-dependent methyltransferase; green fluorescent protein (GFP)-fusion protein localizes to the cytoplasm; YLR063W is not
YML024W	152.851	444.429	-2.9076	1.11e-186	YML024W RPS17A SGDID:S000004486, Chr XIII from 225889-225891,226290-226697, Genome Release 64-1-1, intron sequence removed, Verified ORF, "Ribosomal protein 51 (rp51) of the small (40s) subunit; nearly identical to Rps17Bp and has similarity to rat S17 ri
YGR146C	109.988	319.771	-2.90732	1.37e-207	YGR146C ECL1 SGDID:S000003378, Chr VII from 784858-784223, Genome Release 64-1-1, reverse complement, Verified ORF, "Protein of unknown function, affects chronological lifespan; induced by iron homeostasis transcription factor Aft2p; multicopy suppressor
YOR326W	35.465	102.961	-2.90317	0	YOR326W MYO2 SGDID:S000005853, Chr XV from 925721-930445, Genome Release 64-1-1, Verified ORF, "One of two type V myosin motors (along with MYO4) involved in actin-based transport of cargos; required for the polarized delivery of secretory vesicles, the v
YLR030W	4.32166	12.5284	-2.89897	1.22e-11	YLR030W YLR030W SGDID:S000004020, Chr XII from 203290-204081, Genome Release 64-1-1, Uncharacterized ORF, "Putative protein of unknown function"
YIL132C	2.22141	6.43041	-2.89474	1.26e-05	YIL132C CSM2 SGDID:S000001394, Chr IX from 100501-99860, Genome Release 64-1-1, reverse complement, Verified ORF, "Protein involved in a Rad51p-, Rad54p-dependent pathway for homologous recombination repair, required for accurate chromosome segregation du
YER092W	15.0915	43.686	-2.89474	2.45e-18	YER092W IES5 SGDID:S000000894, Chr V from 342855-343232, Genome Release 64-1-1, Verified ORF, "Protein that associates with the INO80 chromatin remodeling complex under low-salt conditions"
YBR085W	16.3606	47.1871	-2.8842	1.69e-45	YBR085W AAC3 SGDID:S000000289, Chr II from 415983-416906, Genome Release 64-1-1, Verified ORF, "Mitochondrial inner membrane ADP/ATP translocator, exchanges cytosolic ADP for mitochondrially synthesized ATP; expressed under anaerobic conditions; similar t
YLR167W	477.868	1376.74	-2.881	0	YLR167W RPS31 SGDID:S000004157, Chr XII from 498947-499405, Genome Release 64-1-1, Verified ORF, "Fusion protein that is cleaved to yield a ribosomal protein of the small (40S) subunit and ubiquitin; ubiquitin may facilitate assembly of the ribosomal prot
YPR175W	3.72038	10.7066	-2.87781	6.92e-24	YPR175W DPB2 SGDID:S000006379, Chr XVI from 888974-891043, Genome Release 64-1-1, Verified ORF, "Second largest subunit of DNA polymerase II (DNA polymerase epsilon), required for normal yeast chromosomal replication; expression peaks at the G1/S phase bo
YJL194W	3.8382	11.0378	-2.87577	1.07e-18	YJL194W CDC6 SGDID:S000003730, Chr X from 69338-70879, Genome Release 64-1-1, Verified ORF, "Essential ATP-binding protein required for DNA replication, component of the pre-replicative complex (pre-RC) which requires ORC to associate with chromatin and i
YLR441C	129.43	372.13	-2.87514	1.86e-286	YLR441C RPS1A SGDID:S000004433, Chr XII from 1018908-1018141, Genome Release 64-1-1, reverse complement, Verified ORF, "Ribosomal protein 10 (rp10) of the small (40S) subunit; nearly identical to Rps1Bp and has similarity to rat S3a ribosomal protein"
YIL074C	40.3063	115.831	-2.87378	1.76e-164	YIL074C SER33 SGDID:S000001336, Chr IX from 222490-221081, Genome Release 64-1-1, reverse complement, Verified ORF, "3-phosphoglycerate dehydrogenase, catalyzes the first step in serine and glycine biosynthesis; isozyme of Ser3p"
YOR372C	14.7754	42.3686	-2.86751	6.26e-72	YOR372C NDD1 SGDID:S000005899, Chr XV from 1036471-1034807, Genome Release 64-1-1, reverse complement, Verified ORF, "Transcriptional activator essential for nuclear division; localized to the nucleus; essential component of the mechanism that activates t
YJL092W	5.94734	16.9715	-2.85363	7.08e-61	YJL092W SRS2 SGDID:S000003628, Chr X from 257423-260947, Genome Release 64-1-1, Verified ORF, "DNA helicase and DNA-dependent ATPase involved in DNA repair, needed for proper timing of commitment to meiotic recombination and transition from Meiosis I to I
YPL058C	51.4211	146.69	-2.85271	0	YPL058C PDR12 SGDID:S000005979, Chr XVI from 450377-445842, Genome Release 64-1-1, reverse complement, Verified ORF, "Plasma membrane ATP-binding cassette (ABC) transporter, weak-acid-inducible multidrug transporter required for weak organic acid resistan
YOR026W	7.78404	22.1657	-2.84758	3.92e-24	YOR026W BUB3 SGDID:S000005552, Chr XV from 379781-380806, Genome Release 64-1-1, Verified ORF, "Kinetochore checkpoint WD40 repeat protein that localizes to kinetochores during prophase and metaphase, delays anaphase in the presence of unattached kinetoch
YNL068C	7.05086	20.03	-2.84078	1.1e-52	YNL068C FKH2 SGDID:S000005012, Chr XIV from 498289-495701, Genome Release 64-1-1, reverse complement, Verified ORF, "Forkhead family transcription factor with a major role in the expression of G2/M phase genes; positively regulates transcriptional elongat
YKL165C	27.7479	78.7247	-2.83715	2.79e-214	YKL165C MCD4 SGDID:S000001648, Chr XI from 140691-137932, Genome Release 64-1-1, reverse complement, Verified ORF, "Protein involved in glycosylphosphatidylinositol (GPI) anchor synthesis; multimembrane-spanning protein that localizes to the endoplasmic r
YGL008C	1577.89	4473.86	-2.83534	0	YGL008C PMA1 SGDID:S000002976, Chr VII from 482666-479910, Genome Release 64-1-1, reverse complement, Verified ORF, "Plasma membrane H+-ATPase, pumps protons out of the cell; major regulator of cytoplasmic pH and plasma membrane potential; P2-type ATPase;
YDL083C	236.04	669.109	-2.83472	4.96e-284	YDL083C RPS16B SGDID:S000002241, Chr IV from 307333-306926,307789-307766, Genome Release 64-1-1, reverse complement, intron sequence removed, Verified ORF, "Protein component of the small (40S) ribosomal subunit; identical to Rps16Ap and has similarity to
YCL030C	54.6987	154.933	-2.83248	0	YCL030C HIS4 SGDID:S000000535, Chr III from 68333-65934, Genome Release 64-1-1, reverse complement, Verified ORF, "Multifunctional enzyme containing phosphoribosyl-ATP pyrophosphatase, phosphoribosyl-AMP cyclohydrolase, and histidinol dehydrogenase activi
YDR091C	32.3557	91.6137	-2.83146	4.49e-165	YDR091C RLI1 SGDID:S000002498, Chr IV from 628534-626708, Genome Release 64-1-1, reverse complement, Verified ORF, "Essential iron-sulfur protein required for ribosome biogenesis and translation initiation and termination; facilitates binding of a multifa
YNL281W	155.271	439.264	-2.82901	1.81e-199	YNL281W HCH1 SGDID:S000005225, Chr XIV from 108467-108928, Genome Release 64-1-1, Verified ORF, "Heat shock protein regulator that binds to Hsp90p and may stimulate ATPase activity; originally identified as a high-copy number suppressor of a HSP90 loss-of
YEL061C	2.54075	7.1872	-2.82877	8.73e-23	YEL061C CIN8 SGDID:S000000787, Chr V from 39537-36535, Genome Release 64-1-1, reverse complement, Verified ORF, "Kinesin motor protein involved in mitotic spindle assembly and chromosome segregation"
YHR021C	397.202	1122.47	-2.82594	1.66e-273	YHR021C RPS27B SGDID:S000001063, Chr VIII from 148116-147871,148669-148667, Genome Release 64-1-1, reverse complement, intron sequence removed, Verified ORF, "Protein component of the small (40S) ribosomal subunit; nearly identical to Rps27Ap and has simi
YNL126W	3.42365	9.6341	-2.81398	1.9e-25	YNL126W SPC98 SGDID:S000005070, Chr XIV from 387227-389767, Genome Release 64-1-1, Verified ORF, "Component of the microtubule-nucleating Tub4p (gamma-tubulin) complex; interacts with Spc110p at the spindle pole body (SPB) inner plaque and with Spc72p at
YNL178W	256.332	720.761	-2.81183	0	YNL178W RPS3 SGDID:S000005122, Chr XIV from 302680-303402, Genome Release 64-1-1, Verified ORF, "Protein component of the small (40S) ribosomal subunit, has apurinic/apyrimidinic (AP) endonuclease activity; essential for viability; has similarity to E. co
YBR098W	7.591	21.3164	-2.80811	1.65e-44	YBR098W MMS4 SGDID:S000000302, Chr II from 441515-443590, Genome Release 64-1-1, Verified ORF, "Subunit of the structure-specific Mms4p-Mus81p endonuclease that cleaves branched DNA; involved in recombination, DNA repair, and joint molecule formation/reso
YOL121C	118.19	331.498	-2.80479	1.32e-140	YOL121C RPS19A SGDID:S000005481, Chr XV from 92440-92026,92850-92831, Genome Release 64-1-1, reverse complement, intron sequence removed, Verified ORF, "Protein component of the small (40S) ribosomal subunit, required for assembly and maturation of pre-40
YCR065W	22.0022	61.6589	-2.8024	2.53e-102	YCR065W HCM1 SGDID:S000000661, Chr III from 229310-231004, Genome Release 64-1-1, Verified ORF, "Forkhead transcription factor that drives S-phase specific expression of genes involved in chromosome segregation, spindle dynamics, and budding; suppressor o
YLL024C	961.758	2695.18	-2.80235	0	YLL024C SSA2 SGDID:S000003947, Chr XII from 97485-95566, Genome Release 64-1-1, reverse complement, Verified ORF, "ATP binding protein involved in protein folding and vacuolar import of proteins; member of heat shock protein 70 (HSP70) family; associated
YLL026W	252.517	707.27	-2.80088	0	YLL026W HSP104 SGDID:S000003949, Chr XII from 88623-91349, Genome Release 64-1-1, Verified ORF, "Heat shock protein that cooperates with Ydj1p (Hsp40) and Ssa1p (Hsp70) to refold and reactivate previously denatured, aggregated proteins; responsive to stre
YDL184C	120.674	337.992	-2.80087	4.16e-27	YDL184C RPL41A SGDID:S000002343, Chr IV from 130484-130407, Genome Release 64-1-1, reverse complement, Verified ORF, "Ribosomal protein L47 of the large (60S) ribosomal subunit, identical to Rpl41Bp and has similarity to rat L41 ribosomal protein; compris
YHR053C	1533.11	4286.81	-2.79616	0	YHR053C CUP1-1 SGDID:S000001095, Chr VIII from 212720-212535, Genome Release 64-1-1, reverse complement, Verified ORF, "Metallothionein, binds copper and mediates resistance to high concentrations of copper and cadmium; locus is variably amplified in diff
YER056C-A	96.8299	270.71	-2.79573	8.85e-97	YER056C-A RPL34A SGDID:S000002135, Chr V from 269751-269423,270185-270149, Genome Release 64-1-1, reverse complement, intron sequence removed, Verified ORF, "Protein component of the large (60S) ribosomal subunit, nearly identical to Rpl34Bp and has simil
YJL179W	4.32166	12.0711	-2.79317	2.88e-05	YJL179W PFD1 SGDID:S000003715, Chr X from 88787-89116, Genome Release 64-1-1, Verified ORF, "Subunit of heterohexameric prefoldin, which binds cytosolic chaperonin and transfers target proteins to it; involved in the biogenesis of actin and of alpha- and
YBR087W	10.7128	29.8548	-2.78682	3.98e-32	YBR087W RFC5 SGDID:S000000291, Chr II from 423765-424829, Genome Release 64-1-1, Verified ORF, "Subunit of heteropentameric Replication factor C (RF-C), which is a DNA binding protein and ATPase that acts as a clamp loader of the proliferating cell nuclea
YLR264C-A	90.2007	251.327	-2.78631	7.87e-30	YLR264C-A YLR264C-A SGDID:S000028808, Chr XII from 673944-673828, Genome Release 64-1-1, reverse complement, Uncharacterized ORF, "Putative protein of unknown function"
YDL101C	14.9829	41.7088	-2.78377	4.25e-63	YDL101C DUN1 SGDID:S000002259, Chr IV from 281848-280307, Genome Release 64-1-1, reverse complement, Verified ORF, "Cell-cycle checkpoint serine-threonine kinase required for DNA damage-induced transcription of certain target genes, phosphorylation of Rad
YGR085C	111.511	310.4	-2.78358	6.3e-157	YGR085C RPL11B SGDID:S000003317, Chr VII from 648907-648383, Genome Release 64-1-1, reverse complement, Verified ORF, "Protein component of the large (60S) ribosomal subunit, nearly identical to Rpl11Ap; involved in ribosomal assembly; depletion causes de
YDL164C	8.23744	22.8968	-2.7796	3.45e-51	YDL164C CDC9 SGDID:S000002323, Chr IV from 167254-164987, Genome Release 64-1-1, reverse complement, Verified ORF, "DNA ligase found in the nucleus and mitochondria, an essential enzyme that joins Okazaki fragments during DNA replication; also acts in nuc
YGL135W	250.993	696.471	-2.77486	0	YGL135W RPL1B SGDID:S000003103, Chr VII from 254641-255294, Genome Release 64-1-1, Verified ORF, "N-terminally acetylated protein component of the large (60S) ribosomal subunit, nearly identical to Rpl1Ap and has similarity to E. coli L1 and rat L10a ribo
YHR149C	3.94535	10.9379	-2.77236	1.36e-24	YHR149C SKG6 SGDID:S000001192, Chr VIII from 396659-394455, Genome Release 64-1-1, reverse complement, Verified ORF, "Integral membrane protein that localizes primarily to growing sites such as the bud tip or the cell periphery; potential Cdc28p substrate
YJR092W	3.5785	9.92033	-2.77221	1.28e-42	YJR092W BUD4 SGDID:S000003852, Chr X from 598735-603078, Genome Release 64-1-1, Verified ORF, "Involved in bud-site selection and required for the axial budding pattern; localizes with septins to bud neck in mitosis and may constitute an axial landmark fo
YDL133C-A	120.674	334.277	-2.77009	2e-26	YDL133C-A RPL41B SGDID:S000002293, Chr IV from 221801-221724, Genome Release 64-1-1, reverse complement, Verified ORF, "Ribosomal protein L47 of the large (60S) ribosomal subunit, identical to Rpl41Ap and has similarity to rat L41 ribosomal protein; compr
YNL007C	112.381	311.182	-2.76898	0	YNL007C SIS1 SGDID:S000004952, Chr XIV from 619565-618507, Genome Release 64-1-1, reverse complement, Verified ORF, "Type II HSP40 co-chaperone that interacts with the HSP70 protein Ssa1p; not functionally redundant with Ydj1p due to due to substrate spec
YNL227C	2.29245	6.33172	-2.76199	3.29e-12	YNL227C JJJ1 SGDID:S000005171, Chr XIV from 222431-220659, Genome Release 64-1-1, reverse complement, Verified ORF, "Co-chaperone that stimulates the ATPase activity of Ssa1p, required for a late step of ribosome biogenesis; associated with the cytosolic
YBR191W	206.54	570.417	-2.76177	6.76e-261	YBR191W RPL21A SGDID:S000000395, Chr II from 606270-606280,606669-607140, Genome Release 64-1-1, intron sequence removed, Verified ORF, "Protein component of the large (60S) ribosomal subunit, nearly identical to Rpl21Bp and has similarity to rat L21 ribo
YIL052C	150.992	416.949	-2.76139	2.15e-145	YIL052C RPL34B SGDID:S000001314, Chr IX from 256554-256226,257063-257027, Genome Release 64-1-1, reverse complement, intron sequence removed, Verified ORF, "Protein component of the large (60S) ribosomal subunit, nearly identical to Rpl34Ap and has simila
YAL007C	56.2316	155.136	-2.75888	2.53e-96	YAL007C ERP2 SGDID:S000000005, Chr I from 138345-137698, Genome Release 64-1-1, reverse complement, Verified ORF, "Protein that forms a heterotrimeric complex with Erp1p, Emp24p, and Erv25p; member, along with Emp24p and Erv25p, of the p24 family involved
YJL189W	195.638	539.022	-2.7552	1e-80	YJL189W RPL39 SGDID:S000003725, Chr X from 75933-75938,76325-76474, Genome Release 64-1-1, intron sequence removed, Verified ORF, "Protein component of the large (60S) ribosomal subunit, has similarity to rat L39 ribosomal protein; required for ribosome b
YIL162W	120.54	332.058	-2.75475	0	YIL162W SUC2 SGDID:S000001424, Chr IX from 37385-38983, Genome Release 64-1-1, Verified ORF, "Invertase, sucrose hydrolyzing enzyme; a secreted, glycosylated form is regulated by glucose repression, and an intracellular, nonglycosylated enzyme is produced
YIR017C	13.781	37.8828	-2.74891	1.02e-21	YIR017C MET28 SGDID:S000001456, Chr IX from 384119-383556, Genome Release 64-1-1, reverse complement, Verified ORF, "Basic leucine zipper (bZIP) transcriptional activator in the Cbf1p-Met4p-Met28p complex, participates in the regulation of sulfur metaboli
YBR049C	9.55454	26.2558	-2.74799	1.53e-61	YBR049C REB1 SGDID:S000000253, Chr II from 336818-334386, Genome Release 64-1-1, reverse complement, Verified ORF, "RNA polymerase I enhancer binding protein; DNA binding protein which binds to genes transcribed by both RNA polymerase I and RNA polymerase
YKR094C	180.203	492.39	-2.73242	2.8e-178	YKR094C RPL40B SGDID:S000001802, Chr XI from 618374-617996,618750-618743, Genome Release 64-1-1, reverse complement, intron sequence removed, Verified ORF, "Fusion protein, identical to Rpl40Ap, that is cleaved to yield ubiquitin and a ribosomal protein o
YFL008W	2.98568	8.15244	-2.73051	1.52e-29	YFL008W SMC1 SGDID:S000001886, Chr VI from 119429-123106, Genome Release 64-1-1, Verified ORF, "Subunit of the multiprotein cohesin complex, essential protein involved in chromosome segregation and in double-strand DNA break repair; SMC chromosomal ATPase
YLR086W	4.2714	11.6543	-2.72845	1.04e-47	YLR086W SMC4 SGDID:S000004076, Chr XII from 302243-306499, Genome Release 64-1-1, Verified ORF, "Subunit of the condensin complex; reorganizes chromosomes during cell division; forms a complex with Smc2p that has ATP-hydrolyzing and DNA-binding activity;
YHR174W	5643.37	15387.6	-2.72667	0	YHR174W ENO2 SGDID:S000001217, Chr VIII from 451327-452640, Genome Release 64-1-1, Verified ORF, "Enolase II, a phosphopyruvate hydratase that catalyzes the conversion of 2-phosphoglycerate to phosphoenolpyruvate during glycolysis and the reverse reaction
YML069W	11.1324	30.3415	-2.72552	2.65e-48	YML069W POB3 SGDID:S000004534, Chr XIII from 135500-137158, Genome Release 64-1-1, Verified ORF, "Subunit of the heterodimeric FACT complex (Spt16p-Pob3p), which associates with chromatin via interaction with Nhp6Ap and Nhp6Bp, and reorganizes nucleosomes
YHR061C	10.1868	27.7444	-2.72358	6.01e-26	YHR061C GIC1 SGDID:S000001103, Chr VIII from 222478-221534, Genome Release 64-1-1, reverse complement, Verified ORF, "Protein of unknown function involved in initiation of budding and cellular polarization, interacts with Cdc42p via the Cdc42/Rac-interact
YLR061W	206.519	562	-2.72131	4.01e-191	YLR061W RPL22A SGDID:S000004051, Chr XII from 263194-263205,263595-263948, Genome Release 64-1-1, intron sequence removed, Verified ORF, "Protein component of the large (60S) ribosomal subunit, has similarity to Rpl22Bp and to rat L22 ribosomal protein"
YFR027W	2.36005	6.42081	-2.72062	1.66e-06	YFR027W ECO1 SGDID:S000001923, Chr VI from 207452-208297, Genome Release 64-1-1, Verified ORF, "Acetyltransferase required for establishment of sister chromatid cohesion; modifies Smc3p at replication forks and Mcd1p in response to ds DNA breaks; has a C2
YOR284W	4.18882	11.3785	-2.7164	3.11e-09	YOR284W HUA2 SGDID:S000005810, Chr XV from 848478-849209, Genome Release 64-1-1, Verified ORF, "Cytoplasmic protein of unknown function; computational analysis of large-scale protein-protein interaction data suggests a possible role in actin patch assembl
YDR013W	5.23148	14.2081	-2.71589	8.93e-10	YDR013W PSF1 SGDID:S000002420, Chr IV from 473157-473783, Genome Release 64-1-1, Verified ORF, "Subunit of the GINS complex (Sld5p, Psf1p, Psf2p, Psf3p), which is localized to DNA replication origins and implicated in assembly of the DNA replication machi
YFL016C	39.9247	108.169	-2.70932	9.23e-154	YFL016C MDJ1 SGDID:S000001878, Chr VI from 106236-104701, Genome Release 64-1-1, reverse complement, Verified ORF, "Co-chaperone that stimulates the ATPase activity of the HSP70 protein Ssc1p; involved in protein folding/refolding in the mitochodrial matr
YGL175C	2.267	6.14023	-2.70853	2.31e-07	YGL175C SAE2 SGDID:S000003143, Chr VII from 174322-173285, Genome Release 64-1-1, reverse complement, Verified ORF, "Endonuclease that processes hairpin DNA structures with the MRX complex; involved in meiotic and mitotic double-strand break repair; phosp
YGR240C-A	4.25715	11.5306	-2.70853	0.00181485	YGR240C-A YGR240C-A SGDID:S000028551, Chr VII from 974777-974577, Genome Release 64-1-1, reverse complement, Uncharacterized ORF, "Putative protein of unknown function; identified by fungal homology and RT-PCR"
YGR211W	34.5555	93.4459	-2.70423	2.38e-126	YGR211W ZPR1 SGDID:S000003443, Chr VII from 915241-916701, Genome Release 64-1-1, Verified ORF, "Essential protein with two zinc fingers, present in the nucleus of growing cells but relocates to the cytoplasm in starved cells via a process mediated by Cpr
YJL177W	133.749	361.351	-2.7017	2.11e-184	YJL177W RPL17B SGDID:S000003713, Chr X from 90786-91094,91412-91657, Genome Release 64-1-1, intron sequence removed, Verified ORF, "Protein component of the large (60S) ribosomal subunit, nearly identical to Rpl17Ap and has similarity to E. coli L22 and r
YKL108W	3.03658	8.18922	-2.69686	9.11e-12	YKL108W SLD2 SGDID:S000001591, Chr XI from 234426-235787, Genome Release 64-1-1, Verified ORF, "Single-stranded DNA origin-binding and annealing protein; required for the initiation of DNA replication; phosphorylated in S phase by cyclin-dependent kinases
YBL092W	322.062	866.91	-2.69174	0	YBL092W RPL32 SGDID:S000000188, Chr II from 45978-46370, Genome Release 64-1-1, Verified ORF, "Protein component of the large (60S) ribosomal subunit, has similarity to rat L32 ribosomal protein; overexpression disrupts telomeric silencing"
YNL058C	29.3927	79.0526	-2.68953	7.18e-70	YNL058C YNL058C SGDID:S000005003, Chr XIV from 516713-515763, Genome Release 64-1-1, reverse complement, Uncharacterized ORF, "Putative protein of unknown function; green fluorescent protein (GFP)-fusion protein localizes to the vacuole; YNL058C is not an
YJR112W	5.17743	13.8639	-2.67775	3.93e-09	YJR112W NNF1 SGDID:S000003873, Chr X from 637030-637635, Genome Release 64-1-1, Verified ORF, "Essential component of the MIND kinetochore complex (Mtw1p Including Nnf1p-Nsl1p-Dsn1p) which joins kinetochore subunits contacting DNA to those contacting micr
YBL003C	171.745	459.792	-2.67717	1.46e-166	YBL003C HTA2 SGDID:S000000099, Chr II from 235792-235394, Genome Release 64-1-1, reverse complement, Verified ORF, "Histone H2A, core histone protein required for chromatin assembly and chromosome function; one of two nearly identical (see also HTA1) subt
YJL115W	8.48897	22.6765	-2.67129	8.91e-19	YJL115W ASF1 SGDID:S000003651, Chr X from 196287-197126, Genome Release 64-1-1, Verified ORF, "Nucleosome assembly factor, involved in chromatin assembly and disassembly, anti-silencing protein that causes derepression of silent loci when overexpressed; p
YKL006W	230.167	614.499	-2.66979	7.36e-231	YKL006W RPL14A SGDID:S000001489, Chr XI from 431906-432034,432433-432720, Genome Release 64-1-1, intron sequence removed, Verified ORF, "N-terminally acetylated protein component of the large (60S) ribosomal subunit, nearly identical to Rpl14Bp and has si
YDL082W	105.178	279.929	-2.66147	2.64e-151	YDL082W RPL13A SGDID:S000002240, Chr IV from 308424-308427,308793-309388, Genome Release 64-1-1, intron sequence removed, Verified ORF, "Protein component of the large (60S) ribosomal subunit, nearly identical to Rpl13Bp; not essential for viability; has
YBR048W	335.341	891.264	-2.65778	0	YBR048W RPS11B SGDID:S000000252, Chr II from 332831-332875,333387-333812, Genome Release 64-1-1, intron sequence removed, Verified ORF, "Protein component of the small (40S) ribosomal subunit; identical to Rps11Ap and has similarity to E. coli S17 and rat
YBR101C	44.6794	118.72	-2.65716	6.92e-94	YBR101C FES1 SGDID:S000000305, Chr II from 444693-443821, Genome Release 64-1-1, reverse complement, Verified ORF, "Hsp70 (Ssa1p) nucleotide exchange factor, cytosolic homolog of Sil1p, which is the nucleotide exchange factor for BiP (Kar2p) in the endopl
YIL066C	40.8993	108.585	-2.65493	6.14e-253	YIL066C RNR3 SGDID:S000001328, Chr IX from 240708-238099, Genome Release 64-1-1, reverse complement, Verified ORF, "Minor isoform of the large subunit of ribonucleotide-diphosphate reductase; the RNR complex catalyzes rate-limiting step in dNTP synthesis,
YNL069C	350.923	930.872	-2.65264	0	YNL069C RPL16B SGDID:S000005013, Chr XIV from 494524-493956,495001-494974, Genome Release 64-1-1, reverse complement, intron sequence removed, Verified ORF, "N-terminally acetylated protein component of the large (60S) ribosomal subunit, binds to 5.8 S rR
YKL029C	67.0147	177.716	-2.65189	0	YKL029C MAE1 SGDID:S000001512, Chr XI from 384725-382716, Genome Release 64-1-1, reverse complement, Verified ORF, "Mitochondrial malic enzyme, catalyzes the oxidative decarboxylation of malate to pyruvate, which is a key intermediate in sugar metabolism
YDR258C	133.892	355.028	-2.65161	0	YDR258C HSP78 SGDID:S000002666, Chr IV from 974243-971808, Genome Release 64-1-1, reverse complement, Verified ORF, "Oligomeric mitochondrial matrix chaperone that cooperates with Ssc1p in mitochondrial thermotolerance after heat shock; able to prevent th
YFR032C-A	262.253	694.895	-2.64972	2e-112	YFR032C-A RPL29 SGDID:S000006437, Chr VI from 223437-223258, Genome Release 64-1-1, reverse complement, Verified ORF, "Protein component of the large (60S) ribosomal subunit, has similarity to rat L29 ribosomal protein; not essential for translation, but
YOR063W	459.148	1214.08	-2.6442	0	YOR063W RPL3 SGDID:S000005589, Chr XV from 444686-445849, Genome Release 64-1-1, Verified ORF, "Protein component of the large (60S) ribosomal subunit, has similarity to E. coli L3 and rat L3 ribosomal proteins; involved in the replication and maintenance
YOR144C	2.82108	7.43777	-2.63649	3.28e-17	YOR144C ELG1 SGDID:S000005670, Chr XV from 605092-602717, Genome Release 64-1-1, reverse complement, Verified ORF, "Subunit of an alternative replication factor C complex important for DNA replication and genome integrity; suppresses spontaneous DNA damag
YPL144W	8.61431	22.684	-2.63329	1.72e-10	YPL144W POC4 SGDID:S000006065, Chr XVI from 280480-280926, Genome Release 64-1-1, Verified ORF, "Component of a heterodimeric Poc4p-Irc25p chaperone involved in assembly of alpha subunits into the 20S proteasome; may regulate formation of proteasome isofo
YPL032C	27.1071	71.2576	-2.62874	5.68e-156	YPL032C SVL3 SGDID:S000005953, Chr XVI from 491364-488887, Genome Release 64-1-1, reverse complement, Verified ORF, "Protein of unknown function, mutant phenotype suggests a potential role in vacuolar function; green fluorescent protein (GFP)-fusion prote
YPL026C	20.2723	53.2282	-2.62566	7.16e-72	YPL026C SKS1 SGDID:S000005947, Chr XVI from 502183-500675, Genome Release 64-1-1, reverse complement, Verified ORF, "Putative serine/threonine protein kinase; involved in the adaptation to low concentrations of glucose independent of the SNF3 regulated pa
YKL089W	2.20404	5.75025	-2.60895	8.76e-10	YKL089W MIF2 SGDID:S000001572, Chr XI from 273394-275043, Genome Release 64-1-1, Verified ORF, "Kinetochore protein with homology to human CENP-C, required for structural integrity of the spindle during anaphase spindle elongation, interacts with histones
YJR145C	376.314	980.434	-2.60536	0	YJR145C RPS4A SGDID:S000003906, Chr X from 702798-702027,703068-703055, Genome Release 64-1-1, reverse complement, intron sequence removed, Verified ORF, "Protein component of the small (40S) ribosomal subunit; mutation affects 20S pre-rRNA processing; id
YDL061C	333.185	866.156	-2.59963	6.75e-129	YDL061C RPS29B SGDID:S000002219, Chr IV from 340798-340628, Genome Release 64-1-1, reverse complement, Verified ORF, "Protein component of the small (40S) ribosomal subunit; nearly identical to Rps29Ap and has similarity to rat S29 and E. coli S14 ribosom
YLR092W	26.3747	68.5381	-2.59863	2.15e-159	YLR092W SUL2 SGDID:S000004082, Chr XII from 323544-326225, Genome Release 64-1-1, Verified ORF, "High affinity sulfate permease; sulfate uptake is mediated by specific sulfate transporters Sul1p and Sul2p, which control the concentration of endogenous act
YDR325W	3.69385	9.57767	-2.59287	3.24e-27	YDR325W YCG1 SGDID:S000002733, Chr IV from 1117126-1120233, Genome Release 64-1-1, Verified ORF, "Subunit of the condensin complex; required for establishment and maintenance of chromosome condensation, chromosome segregation and chromatin binding of the
YLR367W	114.854	297.632	-2.5914	1.07e-101	YLR367W RPS22B SGDID:S000004359, Chr XII from 856442-856574,857058-857317, Genome Release 64-1-1, intron sequence removed, Verified ORF, "Protein component of the small (40S) ribosomal subunit; nearly identical to Rps22Ap and has similarity to E. coli S8
YLR301W	88.3823	228.908	-2.58998	2.7e-145	YLR301W HRI1 SGDID:S000004292, Chr XII from 730825-731559, Genome Release 64-1-1, Verified ORF, "Protein of unknown function that interacts with Sec72p and Hrr25p"
YPR046W	1.69779	4.37744	-2.57831	0.00230353	YPR046W MCM16 SGDID:S000006250, Chr XVI from 656799-657344, Genome Release 64-1-1, Verified ORF, "Protein involved in kinetochore-microtubule mediated chromosome segregation; binds to centromere DNA"
YOL127W	309.663	797.37	-2.57496	1.42e-290	YOL127W RPL25 SGDID:S000005487, Chr XV from 80348-80360,80775-81190, Genome Release 64-1-1, intron sequence removed, Verified ORF, "Primary rRNA-binding ribosomal protein component of the large (60S) ribosomal subunit, has similarity to E. coli L23 and ra
YGL184C	9.07919	23.3651	-2.57348	2.29e-29	YGL184C STR3 SGDID:S000003152, Chr VII from 156012-154615, Genome Release 64-1-1, reverse complement, Verified ORF, "Peroxisomal cystathionine beta-lyase, converts cystathionine into homocysteine; may be redox regulated by Gto1p"
YLR044C	4464.17	11449.1	-2.56466	0	YLR044C PDC1 SGDID:S000004034, Chr XII from 234081-232390, Genome Release 64-1-1, reverse complement, Verified ORF, "Major of three pyruvate decarboxylase isozymes, key enzyme in alcoholic fermentation, decarboxylates pyruvate to acetaldehyde; subject to
YNL206C	6.35928	16.3066	-2.56422	1.85e-20	YNL206C RTT106 SGDID:S000005150, Chr XIV from 258155-256788, Genome Release 64-1-1, reverse complement, Verified ORF, "Histone chaperone, involved in regulation of chromatin structure in both transcribed and silenced chromosomal regions; affects transcrip
YLR048W	294.342	752.799	-2.55756	0	YLR048W RPS0B SGDID:S000004038, Chr XII from 242232-242321,242681-243349, Genome Release 64-1-1, intron sequence removed, Verified ORF, "Protein component of the small (40S) ribosomal subunit, nearly identical to Rps0Ap; required for maturation of 18S rRN
YPR060C	7.029	17.9423	-2.55261	3.5e-13	YPR060C ARO7 SGDID:S000006264, Chr XVI from 675631-674861, Genome Release 64-1-1, reverse complement, Verified ORF, "Chorismate mutase, catalyzes the conversion of chorismate to prephenate to initiate the tyrosine/phenylalanine-specific branch of aromatic
YBL034C	4.66276	11.8957	-2.55122	8.15e-47	YBL034C STU1 SGDID:S000000130, Chr II from 158389-153848, Genome Release 64-1-1, reverse complement, Verified ORF, "Component of the mitotic spindle that binds to interpolar microtubules via its association with beta-tubulin (Tub2p); required for interpol
YPL220W	217.52	554.829	-2.5507	1.97e-303	YPL220W RPL1A SGDID:S000006141, Chr XVI from 135790-136443, Genome Release 64-1-1, Verified ORF, "N-terminally acetylated protein component of the large (60S) ribosomal subunit, nearly identical to Rpl1Bp and has similarity to E. coli L1 and rat L10a ribo
YOR301W	10.5762	26.9662	-2.54972	3.95e-31	YOR301W RAX1 SGDID:S000005827, Chr XV from 880965-882272, Genome Release 64-1-1, Verified ORF, "Protein involved in bud site selection during bipolar budding; localization requires Rax2p; has similarity to members of the insulin-related peptide superfamil
YDR450W	188.859	479.889	-2.54099	9.68e-177	YDR450W RPS18A SGDID:S000002858, Chr IV from 1359923-1359969,1360405-1360798, Genome Release 64-1-1, intron sequence removed, Verified ORF, "Protein component of the small (40S) ribosomal subunit; nearly identical to Rps18Bp and has similarity to E. coli
YNL225C	2.20538	5.60001	-2.53925	1.14e-09	YNL225C CNM67 SGDID:S000005169, Chr XIV from 224469-222724, Genome Release 64-1-1, reverse complement, Verified ORF, "Component of the spindle pole body outer plaque; required for spindle orientation and mitotic nuclear migration"
YMR132C	2.27456	5.77566	-2.53925	0.000210978	YMR132C JLP2 SGDID:S000004739, Chr XIII from 535570-534944, Genome Release 64-1-1, reverse complement, Uncharacterized ORF, "Protein of unknown function, contains sequence that closely resembles a J domain (typified by the E. coli DnaJ protein)"
YOR114W	4.67325	11.8665	-2.53925	2.79e-10	YOR114W YOR114W SGDID:S000005640, Chr XV from 537570-538454, Genome Release 64-1-1, Uncharacterized ORF, "Putative protein of unknown function; null mutant is viable"
YFR051C	60.7916	154.122	-2.53525	4.83e-210	YFR051C RET2 SGDID:S000001947, Chr VI from 251803-250163, Genome Release 64-1-1, reverse complement, Verified ORF, "Delta subunit of the coatomer complex (COPI), which coats Golgi-derived transport vesicles; involved in retrograde transport between Golgi
YGL093W	6.52485	16.5156	-2.53119	3.38e-39	YGL093W SPC105 SGDID:S000003061, Chr VII from 334886-337639, Genome Release 64-1-1, Verified ORF, "Subunit of a kinetochore-microtubule binding complex with Kre28p that bridges centromeric heterochromatin and kinetochore MAPs and motors; required for sist
YOR167C	241.536	610.302	-2.52675	7.64e-104	YOR167C RPS28A SGDID:S000005693, Chr XV from 649007-648804, Genome Release 64-1-1, reverse complement, Verified ORF, "Protein component of the small (40S) ribosomal subunit; nearly identical to Rps28Bp and has similarity to rat S28 ribosomal protein"
YAL003W	521.428	1317.09	-2.52594	0	YAL003W EFB1 SGDID:S000000003, Chr I from 142174-142253,142620-143160, Genome Release 64-1-1, intron sequence removed, Verified ORF, "Translation elongation factor 1 beta; stimulates nucleotide exchange to regenerate EF-1 alpha-GTP for the next elongation
YIL117C	2.75692	6.96266	-2.52552	5.62e-07	YIL117C PRM5 SGDID:S000001379, Chr IX from 141569-140613, Genome Release 64-1-1, reverse complement, Verified ORF, "Pheromone-regulated protein, predicted to have 1 transmembrane segment; induced during cell integrity signaling"
YMR301C	7.70518	19.3907	-2.51657	1.59e-34	YMR301C ATM1 SGDID:S000004916, Chr XIII from 869627-867555, Genome Release 64-1-1, reverse complement, Verified ORF, "Mitochondrial inner membrane ATP-binding cassette (ABC) transporter, exports mitochondrially synthesized precursors of iron-sulfur (Fe/S)
YEL054C	189.867	477.319	-2.51397	8.08e-195	YEL054C RPL12A SGDID:S000000780, Chr V from 53218-52721, Genome Release 64-1-1, reverse complement, Verified ORF, "Protein component of the large (60S) ribosomal subunit, nearly identical to Rpl12Bp; rpl12a rpl12b double mutant exhibits slow growth and sl
YPL090C	174.909	439.552	-2.51304	2.5e-255	YPL090C RPS6A SGDID:S000006011, Chr XVI from 377995-377291,378395-378390, Genome Release 64-1-1, reverse complement, intron sequence removed, Verified ORF, "Protein component of the small (40S) ribosomal subunit; identical to Rps6Bp and has similarity to
YJL200C	22.6559	56.8718	-2.51025	4.6e-111	YJL200C ACO2 SGDID:S000003736, Chr X from 58813-56444, Genome Release 64-1-1, reverse complement, Verified ORF, "Putative mitochondrial aconitase isozyme; similarity to Aco1p, an aconitase required for the TCA cycle; expression induced during growth on gl
YBR233W-A	4.25342	10.6734	-2.50937	0.000771153	YBR233W-A DAD3 SGDID:S000007595, Chr II from 684977-685261, Genome Release 64-1-1, Verified ORF, "Essential subunit of the Dam1 complex (aka DASH complex), couples kinetochores to the force produced by MT depolymerization thereby aiding in chromosome segr
YBR162W-A	34.5733	86.6926	-2.50751	1.42e-15	YBR162W-A YSY6 SGDID:S000002158, Chr II from 565231-565428, Genome Release 64-1-1, Verified ORF, "Protein whose expression suppresses a secretory pathway mutation in E. coli; has similarity to the mammalian RAMP4 protein involved in secretion"
YDR171W	328.09	822.634	-2.50735	0	YDR171W HSP42 SGDID:S000002578, Chr IV from 806621-807748, Genome Release 64-1-1, Verified ORF, "Small heat shock protein (sHSP) with chaperone activity; forms barrel-shaped oligomers that suppress unfolded protein aggregation; involved in cytoskeleton re
YJL073W	16.4103	41.0717	-2.50281	4.83e-66	YJL073W JEM1 SGDID:S000003609, Chr X from 303181-305118, Genome Release 64-1-1, Verified ORF, "DnaJ-like chaperone required for nuclear membrane fusion during mating, localizes to the ER membrane; exhibits genetic interactions with KAR2"
YDL102W	5.88816	14.7316	-2.5019	6.18e-41	YDL102W POL3 SGDID:S000002260, Chr IV from 276872-280165, Genome Release 64-1-1, Verified ORF, "Catalytic subunit of DNA polymerase delta; required for chromosomal DNA replication during mitosis and meiosis, intragenic recombination, repair of double stra
YGL116W	7.8193	19.5588	-2.50135	1.12e-30	YGL116W CDC20 SGDID:S000003084, Chr VII from 289809-291641, Genome Release 64-1-1, Verified ORF, "Cell-cycle regulated activator of anaphase-promoting complex/cyclosome (APC/C), which is required for metaphase/anaphase transition; directs ubiquitination o
YKR077W	7.77067	19.4332	-2.50084	8.21e-19	YKR077W MSA2 SGDID:S000001785, Chr XI from 583653-584744, Genome Release 64-1-1, Verified ORF, "Putative transcriptional activator, that interacts with G1-specific transcription factor, MBF and G1-specific promoters; ortholog of Msa2p, an MBF and SBF acti
YOR247W	659.114	1647.74	-2.49993	0	YOR247W SRL1 SGDID:S000005773, Chr XV from 797676-798308, Genome Release 64-1-1, Verified ORF, "Mannoprotein that exhibits a tight association with the cell wall, required for cell wall stability in the absence of GPI-anchored mannoproteins; has a high se
YML109W	3.55402	8.88374	-2.49963	5.7e-22	YML109W ZDS2 SGDID:S000004577, Chr XIII from 51640-54468, Genome Release 64-1-1, Verified ORF, "Protein with a role in regulating Swe1p-dependent polarized growth; interacts with Cdc55p; interacts with silencing proteins at the telomere; implicated in the
YLR210W	3.24827	8.11724	-2.49894	1.21e-10	YLR210W CLB4 SGDID:S000004200, Chr XII from 562008-563390, Genome Release 64-1-1, Verified ORF, "B-type cyclin involved in cell cycle progression; activates Cdc28p to promote the G2/M transition; may be involved in DNA replication and spindle assembly; ac
YHR203C	338.483	845.255	-2.49719	0	YHR203C RPS4B SGDID:S000001246, Chr VIII from 505247-504476,505530-505517, Genome Release 64-1-1, reverse complement, intron sequence removed, Verified ORF, "Protein component of the small (40S) ribosomal subunit; identical to Rps4Ap and has similarity to
YAR018C	3.92517	9.80087	-2.49693	6.2e-12	YAR018C KIN3 SGDID:S000000071, Chr I from 171703-170396, Genome Release 64-1-1, reverse complement, Verified ORF, "Nonessential serine/threonine protein kinase; possible role in DNA damage response"
YIL018W	512.387	1276.7	-2.49167	0	YIL018W RPL2B SGDID:S000001280, Chr IX from 316768-316771,317172-317932, Genome Release 64-1-1, intron sequence removed, Verified ORF, "Protein component of the large (60S) ribosomal subunit, identical to Rpl2Ap and has similarity to E. coli L2 and rat L8
YPL016W	6.10947	15.2197	-2.49117	6.98e-50	YPL016W SWI1 SGDID:S000005937, Chr XVI from 521014-524958, Genome Release 64-1-1, Verified ORF, "Subunit of the SWI/SNF chromatin remodeling complex, which regulates transcription by remodeling chromosomes; required for transcription of many genes, includ
YJL173C	19.3245	48.0882	-2.48846	7.31e-16	YJL173C RFA3 SGDID:S000003709, Chr X from 96529-96161, Genome Release 64-1-1, reverse complement, Verified ORF, "Subunit of heterotrimeric Replication Protein A (RPA), which is a highly conserved single-stranded DNA binding protein involved in DNA replica
YNL302C	185.727	461.367	-2.48411	1.46e-161	YNL302C RPS19B SGDID:S000005246, Chr XIV from 62372-61958,62943-62924, Genome Release 64-1-1, reverse complement, intron sequence removed, Verified ORF, "Protein component of the small (40S) ribosomal subunit, required for assembly and maturation of pre-4
YBR243C	29.1688	72.4268	-2.48302	1.77e-79	YBR243C ALG7 SGDID:S000000447, Chr II from 706793-705447, Genome Release 64-1-1, reverse complement, Verified ORF, "UDP-N-acetyl-glucosamine-1-P transferase, transfers Glc-Nac-P from UDP-GlcNac to Dol-P in the ER in the first step of the dolichol pathway
YDL191W	169.723	421.392	-2.48282	1.66e-123	YDL191W RPL35A SGDID:S000002350, Chr IV from 117664-117666,118158-118517, Genome Release 64-1-1, intron sequence removed, Verified ORF, "Protein component of the large (60S) ribosomal subunit, identical to Rpl35Bp and has similarity to rat L35 ribosomal p
YHR046C	27.1418	67.2884	-2.47915	2.93e-49	YHR046C INM1 SGDID:S000001088, Chr VIII from 198285-197398, Genome Release 64-1-1, reverse complement, Verified ORF, "Inositol monophosphatase, involved in biosynthesis of inositol and in phosphoinositide second messenger signaling; INM1 expression increa
YLR272C	4.9073	12.1634	-2.47864	6.94e-36	YLR272C YCS4 SGDID:S000004262, Chr XII from 687202-683672, Genome Release 64-1-1, reverse complement, Verified ORF, "Subunit of the condensin complex; required for establishment and maintenance of chromosome condensation, chromosome segregation, chromatin
YBR007C	9.99786	24.7646	-2.47699	3.19e-45	YBR007C DSF2 SGDID:S000000211, Chr II from 251016-248806, Genome Release 64-1-1, reverse complement, Uncharacterized ORF, "Deletion suppressor of mpt5 mutation"
YDR150W	10.419	25.7933	-2.47561	3.9e-170	YDR150W NUM1 SGDID:S000002557, Chr IV from 755628-763874, Genome Release 64-1-1, Verified ORF, "Protein required for nuclear migration, localizes to the mother cell cortex and the bud tip; may mediate interactions of dynein and cytoplasmic microtubules wi
YKL096W-A	9596.59	23753.4	-2.47519	0	YKL096W-A CWP2 SGDID:S000001956, Chr XI from 259253-259531, Genome Release 64-1-1, Verified ORF, "Covalently linked cell wall mannoprotein, major constituent of the cell wall; plays a role in stabilizing the cell wall; involved in low pH resistance; precu
YLR364W	7.99506	19.7528	-2.47062	1.18e-06	YLR364W GRX8 SGDID:S000004356, Chr XII from 854062-854391, Genome Release 64-1-1, Verified ORF, "Glutaredoxin that employs a dithiol mechanism of catalysis; monomeric; activity is low and null mutation does not affect sensitivity to oxidative stress; GFP-
YDR279W	4.74028	11.6928	-2.4667	2.59e-11	YDR279W RNH202 SGDID:S000002687, Chr IV from 1019368-1020420, Genome Release 64-1-1, Verified ORF, "Ribonuclease H2 subunit, required for RNase H2 activity; related to human AGS2 that causes Aicardi-Goutieres syndrome"
YER087C-B	93.3582	230.079	-2.46447	7.66e-47	YER087C-B SBH1 SGDID:S000002128, Chr V from 332830-332582, Genome Release 64-1-1, reverse complement, Verified ORF, "Beta subunit of the Sec61p ER translocation complex (Sec61p-Sss1p-Sbh1p); involved in protein translocation into the endoplasmic reticulum
YPL160W	37.9521	93.5153	-2.46403	5.7e-242	YPL160W CDC60 SGDID:S000006081, Chr XVI from 246990-250262, Genome Release 64-1-1, Verified ORF, "Cytosolic leucyl tRNA synthetase, ligates leucine to the appropriate tRNA"
YJR006W	14.6609	36.1144	-2.46332	2.48e-43	YJR006W POL31 SGDID:S000003766, Chr X from 449202-450665, Genome Release 64-1-1, Verified ORF, "DNA polymerase III (delta) subunit, essential for cell viability; involved in DNA replication and DNA repair"
YOR181W	5.47364	13.4801	-2.46272	7.31e-22	YOR181W LAS17 SGDID:S000005707, Chr XV from 675939-677840, Genome Release 64-1-1, Verified ORF, "Actin assembly factor, activates the Arp2/3 protein complex that nucleates branched actin filaments; localizes with the Arp2/3 complex to actin patches; homol
YGL103W	381.257	938.49	-2.46157	0	YGL103W RPL28 SGDID:S000003071, Chr VII from 310967-311015,311527-311927, Genome Release 64-1-1, intron sequence removed, Verified ORF, "Ribosomal protein of the large (60S) ribosomal subunit, has similarity to E. coli L15 and rat L27a ribosomal proteins;
YIL159W	1.55467	3.82486	-2.46025	4.91e-14	YIL159W BNR1 SGDID:S000001421, Chr IX from 41825-45952, Genome Release 64-1-1, Verified ORF, "Formin, nucleates the formation of linear actin filaments, involved in cell processes such as budding and mitotic spindle orientation which require the formation
YDR151C	29.602	72.797	-2.45919	1.43e-57	YDR151C CTH1 SGDID:S000002558, Chr IV from 765155-764178, Genome Release 64-1-1, reverse complement, Verified ORF, "Member of the CCCH zinc finger family; has similarity to mammalian Tis11 protein, which activates transcription and also has a role in mRNA
YDL127W	19.2307	47.2688	-2.45799	4.43e-36	YDL127W PCL2 SGDID:S000002285, Chr IV from 234927-235853, Genome Release 64-1-1, Verified ORF, "Cyclin, interacts with cyclin-dependent kinase Pho85p; member of the Pcl1,2-like subfamily, involved in the regulation of polarized growth and morphogenesis an
YDL103C	12.9288	31.7688	-2.45721	2.01e-37	YDL103C QRI1 SGDID:S000002261, Chr IV from 276581-275148, Genome Release 64-1-1, reverse complement, Verified ORF, "UDP-N-acetylglucosamine pyrophosphorylase, catalyzes the formation of UDP-N-acetylglucosamine (UDP-GlcNAc), which is important in cell wall
YGR208W	7.51411	18.4571	-2.45633	4.33e-15	YGR208W SER2 SGDID:S000003440, Chr VII from 911883-912812, Genome Release 64-1-1, Verified ORF, "Phosphoserine phosphatase of the phosphoglycerate pathway, involved in serine and glycine biosynthesis, expression is regulated by the available nitrogen sour
YEL048C	2.64101	6.46949	-2.44963	0.00113315	YEL048C TCA17 SGDID:S000000774, Chr V from 65167-64709, Genome Release 64-1-1, reverse complement, Verified ORF, "Subunit of TRAPPII, a multimeric GEF involved in intra-Golgi and endosome-to-Golgi transport; promotes association of TRAPPII-specific subuni
YLR032W	2.84417	6.95379	-2.44493	1.2e-20	YLR032W RAD5 SGDID:S000004022, Chr XII from 204991-208500, Genome Release 64-1-1, Verified ORF, "DNA helicase proposed to promote replication fork regression during postreplication repair by template switching; RING finger containing ubiquitin ligase; sti
YDR508C	3.4365	8.39889	-2.44402	1.24e-14	YDR508C GNP1 SGDID:S000002916, Chr IV from 1468444-1466453, Genome Release 64-1-1, reverse complement, Verified ORF, "High-affinity glutamine permease, also transports Leu, Ser, Thr, Cys, Met and Asn; expression is fully dependent on Grr1p and modulated b
YLR259C	414.487	1011.19	-2.43963	0	YLR259C HSP60 SGDID:S000004249, Chr XII from 665002-663284, Genome Release 64-1-1, reverse complement, Verified ORF, "Tetradecameric mitochondrial chaperonin required for ATP-dependent folding of precursor polypeptides and complex assembly; prevents aggre
YOL076W	4.2349	10.3294	-2.43911	8.54e-21	YOL076W MDM20 SGDID:S000005436, Chr XV from 187024-189414, Genome Release 64-1-1, Verified ORF, "Non-catalytic subunit of the NatB N-terminal acetyltransferase, which catalyzes N-acetylation of proteins with specific N-terminal sequences; involved in mito
YOR216C	3.18555	7.76534	-2.43768	2.57e-10	YOR216C RUD3 SGDID:S000005742, Chr XV from 748979-747525, Genome Release 64-1-1, reverse complement, Verified ORF, "Golgi matrix protein involved in the structural organization of the cis-Golgi; interacts genetically with COG3 and USO1"
YLR020C	17.0661	41.4763	-2.43033	2.85e-53	YLR020C YEH2 SGDID:S000004010, Chr XII from 183405-181789, Genome Release 64-1-1, reverse complement, Verified ORF, "Steryl ester hydrolase, catalyzes steryl ester hydrolysis at the plasma membrane; involved in sterol metabolism"
YBL069W	8.29155	20.0998	-2.42413	1.55e-21	YBL069W AST1 SGDID:S000000165, Chr II from 90741-92030, Genome Release 64-1-1, Verified ORF, "Peripheral membrane protein that interacts with the plasma membrane ATPase Pma1p and has a role in its targeting to the plasma membrane, possibly by influencing
YNL088W	6.28742	15.2051	-2.41833	2.16e-51	YNL088W TOP2 SGDID:S000005032, Chr XIV from 457704-461990, Genome Release 64-1-1, Verified ORF, "Topoisomerase II, relieves torsional strain in DNA by cleaving and re-sealing the phosphodiester backbone of both positively and negatively supercoiled DNA; c
YPL067C	23.7691	57.262	-2.40909	1.37e-27	YPL067C YPL067C SGDID:S000005988, Chr XVI from 425847-425251, Genome Release 64-1-1, reverse complement, Uncharacterized ORF, "Putative protein of unknown function; green fluorescent protein (GFP)-fusion protein localizes to the cytoplasm; YPL067C is not
YPL208W	10.9484	26.3746	-2.40898	1.06e-36	YPL208W RKM1 SGDID:S000006129, Chr XVI from 157842-159593, Genome Release 64-1-1, Verified ORF, "SET-domain lysine-N-methyltransferase, catalyzes the formation of dimethyllysine residues on the large ribsomal subunit protein L23a (RPL23A and RPL23B)"
YGR108W	25.4813	61.174	-2.40074	7.51e-67	YGR108W CLB1 SGDID:S000003340, Chr VII from 703636-705051, Genome Release 64-1-1, Verified ORF, "B-type cyclin involved in cell cycle progression; activates Cdc28p to promote the transition from G2 to M phase; accumulates during G2 and M, then targeted vi
YPL255W	2.89417	6.94246	-2.39878	1.45e-07	YPL255W BBP1 SGDID:S000006176, Chr XVI from 67725-68882, Genome Release 64-1-1, Verified ORF, "Protein required for the spindle pole body (SPB) duplication, localized at the central plaque periphery; forms a complex with a nuclear envelope protein Mps2p a
YER032W	3.17102	7.59779	-2.39601	1.2e-16	YER032W FIR1 SGDID:S000000834, Chr V from 215063-217693, Genome Release 64-1-1, Verified ORF, "Protein involved in 3' mRNA processing, interacts with Ref2p; potential Cdc28p substrate"
YKR023W	2.4172	5.77414	-2.38877	2.1e-08	YKR023W YKR023W SGDID:S000001731, Chr XI from 483419-485011, Genome Release 64-1-1, Uncharacterized ORF, "Putative protein of unknown function; the authentic, non-tagged protein is detected in highly purified mitochondria in high-throughput studies"
YDL136W	163.83	391.264	-2.38823	2.07e-107	YDL136W RPL35B SGDID:S000002295, Chr IV from 217600-217602,218008-218367, Genome Release 64-1-1, intron sequence removed, Verified ORF, "Protein component of the large (60S) ribosomal subunit, identical to Rpl35Ap and has similarity to rat L35 ribosomal p
YIL094C	107.153	255.311	-2.38268	1.39e-212	YIL094C LYS12 SGDID:S000001356, Chr IX from 187632-186517, Genome Release 64-1-1, reverse complement, Verified ORF, "Homo-isocitrate dehydrogenase, an NAD-linked mitochondrial enzyme required for the fourth step in the biosynthesis of lysine, in which hom
YMR116C	638.943	1522.09	-2.3822	0	YMR116C ASC1 SGDID:S000004722, Chr XIII from 499878-499456,500688-500152, Genome Release 64-1-1, reverse complement, intron sequence removed, Verified ORF, "G-protein beta subunit and guanine nucleotide dissociation inhibitor for Gpa2p; ortholog of RACK1
YBR181C	207.804	494.458	-2.37944	3.56e-261	YBR181C RPS6B SGDID:S000000385, Chr II from 592416-591712,592774-592769, Genome Release 64-1-1, reverse complement, intron sequence removed, Verified ORF, "Protein component of the small (40S) ribosomal subunit; identical to Rps6Ap and has similarity to r
YAR007C	17.9988	42.8117	-2.37859	8.34e-61	YAR007C RFA1 SGDID:S000000065, Chr I from 158619-156754, Genome Release 64-1-1, reverse complement, Verified ORF, "Subunit of heterotrimeric Replication Protein A (RPA), which is a highly conserved single-stranded DNA binding protein involved in DNA repli
YIL148W	372.751	886.526	-2.37833	1.02e-254	YIL148W RPL40A SGDID:S000001410, Chr IX from 68708-68715,69150-69528, Genome Release 64-1-1, intron sequence removed, Verified ORF, "Fusion protein, identical to Rpl40Bp, that is cleaved to yield ubiquitin and a ribosomal protein of the large (60S) riboso
YDR025W	303.851	722.115	-2.37654	3.44e-252	YDR025W RPS11A SGDID:S000002432, Chr IV from 491515-491559,491899-492324, Genome Release 64-1-1, intron sequence removed, Verified ORF, "Protein component of the small (40S) ribosomal subunit; identical to Rps11Bp and has similarity to E. coli S17 and rat
YHR023W	2.21796	5.26899	-2.37561	3.27e-24	YHR023W MYO1 SGDID:S000001065, Chr VIII from 151666-157452, Genome Release 64-1-1, Verified ORF, "Type II myosin heavy chain, required for wild-type cytokinesis and cell separation; localizes to the actomyosin ring; binds to myosin light chains Mlc1p and
YBR249C	119.486	283.655	-2.37396	8.76e-234	YBR249C ARO4 SGDID:S000000453, Chr II from 717994-716882, Genome Release 64-1-1, reverse complement, Verified ORF, "3-deoxy-D-arabino-heptulosonate-7-phosphate (DAHP) synthase, catalyzes the first step in aromatic amino acid biosynthesis and is feedback-i
YOR184W	49.6991	117.846	-2.37119	1.44e-104	YOR184W SER1 SGDID:S000005710, Chr XV from 679357-680544, Genome Release 64-1-1, Verified ORF, "3-phosphoserine aminotransferase, catalyzes the formation of phosphoserine from 3-phosphohydroxypyruvate, required for serine and glycine biosynthesis; regulat
YBL037W	6.78787	16.0948	-2.37112	3.59e-38	YBL037W APL3 SGDID:S000000133, Chr II from 147209-150286, Genome Release 64-1-1, Verified ORF, "Alpha-adaptin, large subunit of the clathrin associated protein complex (AP-2); involved in vesicle mediated transport"
YLL002W	2.77397	6.57421	-2.36996	7.23e-08	YLL002W RTT109 SGDID:S000003925, Chr XII from 146291-147601, Genome Release 64-1-1, Verified ORF, "Histone acetyltransferase critical for cell survival in the presence of DNA damage during S phase; acetylates H3-K56 and H3-K9; involved in non-homologous e
YGR118W	206.107	487.64	-2.36595	7.29e-158	YGR118W RPS23A SGDID:S000003350, Chr VII from 726974-727038,727358-727730, Genome Release 64-1-1, intron sequence removed, Verified ORF, "Ribosomal protein 28 (rp28) of the small (40S) ribosomal subunit, required for translational accuracy; nearly identic
YCR084C	121.709	287.239	-2.36005	0	YCR084C TUP1 SGDID:S000000680, Chr III from 262452-260311, Genome Release 64-1-1, reverse complement, Verified ORF, "General repressor of transcription, forms complex with Cyc8p, involved in the establishment of repressive chromatin structure through inte
YDR110W	2.85062	6.72747	-2.36001	6.34e-10	YDR110W FOB1 SGDID:S000002517, Chr IV from 676102-677802, Genome Release 64-1-1, Verified ORF, "Nucleolar protein that binds the rDNA replication fork barrier (RFB) site; required for replication fork blocking, recombinational hotspot activity, condensin
YJL148W	7.41515	17.4361	-2.35141	1.87e-10	YJL148W RPA34 SGDID:S000003684, Chr X from 140437-141138, Genome Release 64-1-1, Verified ORF, "RNA polymerase I subunit A34.5"
YBR070C	23.1699	54.4722	-2.35099	6.88e-30	YBR070C ALG14 SGDID:S000000274, Chr II from 379934-379221, Genome Release 64-1-1, reverse complement, Verified ORF, "Component of UDP-GlcNAc transferase required for the second step of dolichyl-linked oligosaccharide synthesis; anchors the catalytic subun
YJR053W	2.89363	6.80182	-2.35062	4.47e-10	YJR053W BFA1 SGDID:S000003814, Chr X from 534027-535751, Genome Release 64-1-1, Verified ORF, "Component of the GTPase-activating Bfa1p-Bub2p complex involved in multiple cell cycle checkpoint pathways that control exit from mitosis"
YCL024W	1.69452	3.97719	-2.34709	1.57e-10	YCL024W KCC4 SGDID:S000000529, Chr III from 79162-82275, Genome Release 64-1-1, Verified ORF, "Protein kinase of the bud neck involved in the septin checkpoint, associates with septin proteins, negatively regulates Swe1p by phosphorylation, shows structur
YOR267C	33.871	79.4471	-2.34558	4.18e-132	YOR267C HRK1 SGDID:S000005793, Chr XV from 824867-822588, Genome Release 64-1-1, reverse complement, Verified ORF, "Protein kinase implicated in activation of the plasma membrane H(+)-ATPase Pma1p in response to glucose metabolism; plays a role in ion hom
YLR031W	2.54215	5.93874	-2.33611	0.000952032	YLR031W YLR031W SGDID:S000004021, Chr XII from 204225-204785, Genome Release 64-1-1, Uncharacterized ORF, "Putative protein of unknown function"
YDR440W	3.05778	7.12259	-2.32934	1.86e-10	YDR440W DOT1 SGDID:S000002848, Chr IV from 1342493-1344241, Genome Release 64-1-1, Verified ORF, "Nucleosomal histone H3-Lys79 methylase; methylation is required for telomeric silencing, meiotic checkpoint control, and DNA damage response"
YOR108W	13.9865	32.4424	-2.31956	2.55e-43	YOR108W LEU9 SGDID:S000005634, Chr XV from 523027-524841, Genome Release 64-1-1, Verified ORF, "Alpha-isopropylmalate synthase II (2-isopropylmalate synthase), catalyzes the first step in the leucine biosynthesis pathway; the minor isozyme, responsible fo
YGR214W	193.159	448.015	-2.31941	3.6e-241	YGR214W RPS0A SGDID:S000003446, Chr VII from 920575-920664,921120-921788, Genome Release 64-1-1, intron sequence removed, Verified ORF, "Protein component of the small (40S) ribosomal subunit, nearly identical to Rps0Bp; required for maturation of 18S rRN
YJL136C	178.809	414.259	-2.31677	9.82e-79	YJL136C RPS21B SGDID:S000003672, Chr X from 156789-156550,157273-157250, Genome Release 64-1-1, reverse complement, intron sequence removed, Verified ORF, "Protein component of the small (40S) ribosomal subunit; nearly identical to Rps21Ap and has similar
YMR142C	245.416	568.429	-2.31619	2.95e-241	YMR142C RPL13B SGDID:S000004750, Chr XIII from 550801-550206,551207-551204, Genome Release 64-1-1, reverse complement, intron sequence removed, Verified ORF, "Protein component of the large (60S) ribosomal subunit, nearly identical to Rpl13Ap; not essenti
YIL169C	491.539	1137.81	-2.3148	0	YIL169C YIL169C SGDID:S000001431, Chr IX from 26106-23119, Genome Release 64-1-1, reverse complement, Uncharacterized ORF, "Putative protein of unknown function; serine/threonine rich and highly similar to YOL155C, a putative glucan alpha-1,4-glucosidase;
YDR045C	7.7089	17.8348	-2.31354	1.23e-05	YDR045C RPC11 SGDID:S000002452, Chr IV from 548310-547978, Genome Release 64-1-1, reverse complement, Verified ORF, "RNA polymerase III subunit C11; mediates pol III RNA cleavage activity and is important for termination of transcription; homologous to TF
YGR179C	2.21923	5.10131	-2.29869	8.59e-06	YGR179C OKP1 SGDID:S000003411, Chr VII from 854895-853675, Genome Release 64-1-1, reverse complement, Verified ORF, "Outer kinetochore protein, required for accurate mitotic chromosome segregation; component of the kinetochore sub-complex COMA (Ctf19p, Ok
YIL096C	1.62222	3.72521	-2.29636	0.000546273	YIL096C YIL096C SGDID:S000001358, Chr IX from 183127-182117, Genome Release 64-1-1, reverse complement, Uncharacterized ORF, "Putative protein of unknown function; associates with precursors of the 60S ribosomal subunit; predicted to be involved in riboso
YNL312W	23.3354	53.5711	-2.29571	3.16e-32	YNL312W RFA2 SGDID:S000005256, Chr XIV from 48287-48293,48402-49216, Genome Release 64-1-1, intron sequence removed, Verified ORF, "Subunit of heterotrimeric Replication Protein A (RPA), which is a highly conserved single-stranded DNA binding protein invo
YBR038W	20.0459	46.0055	-2.295	1.02e-93	YBR038W CHS2 SGDID:S000000242, Chr II from 311898-314789, Genome Release 64-1-1, Verified ORF, "Chitin synthase II; catalyzes transfer of N-acetylglucosamine (GlcNAc) to chitin upon activation of zymogenic form; required for chitin synthesis in the primar
YPL249C-A	179.092	410.657	-2.293	1.26e-87	YPL249C-A RPL36B SGDID:S000006438, Chr XVI from 75985-75699,76239-76224, Genome Release 64-1-1, reverse complement, intron sequence removed, Verified ORF, "Protein component of the large (60S) ribosomal subunit, nearly identical to Rpl36Ap and has similar
YNL096C	113.619	260.256	-2.29061	1.96e-104	YNL096C RPS7B SGDID:S000005040, Chr XIV from 443826-443398,444315-444172, Genome Release 64-1-1, reverse complement, intron sequence removed, Verified ORF, "Protein component of the small (40S) ribosomal subunit, nearly identical to Rps7Ap; interacts with
YLR084C	5.80114	13.2871	-2.29043	2.72e-35	YLR084C RAX2 SGDID:S000004074, Chr XII from 300251-296589, Genome Release 64-1-1, reverse complement, Verified ORF, "N-glycosylated protein involved in the maintenance of bud site selection during bipolar budding; localization requires Rax1p; RAX2 mRNA st
YLR106C	8.41671	19.2656	-2.28897	1.03e-196	YLR106C MDN1 SGDID:S000004096, Chr XII from 363738-349006, Genome Release 64-1-1, reverse complement, Verified ORF, "Huge dynein-related AAA-type ATPase (midasin), forms extended pre-60S particle with the Rix1 complex (Rix1p-Ipi1p-Ipi3p); acts in removal
YKL180W	266.343	609.168	-2.28716	1.45e-233	YKL180W RPL17A SGDID:S000001663, Chr XI from 109269-109577,109884-110129, Genome Release 64-1-1, intron sequence removed, Verified ORF, "Protein component of the large (60S) ribosomal subunit, nearly identical to Rpl17Bp and has similarity to E. coli L22
YLR223C	5.75624	13.1604	-2.28629	3.44e-31	YLR223C IFH1 SGDID:S000004213, Chr XII from 585490-582233, Genome Release 64-1-1, reverse complement, Verified ORF, "Coactivator that regulates transcription of ribosomal protein (RP) genes; recruited to RP gene promoters during optimal growth conditions
YGR148C	97.2096	222.078	-2.28453	5.37e-73	YGR148C RPL24B SGDID:S000003380, Chr VII from 787779-787312, Genome Release 64-1-1, reverse complement, Verified ORF, "Ribosomal protein L30 of the large (60S) ribosomal subunit, nearly identical to Rpl24Ap and has similarity to rat L24 ribosomal protein;
YDR500C	271.342	619.832	-2.28432	4.36e-115	YDR500C RPL37B SGDID:S000002908, Chr IV from 1450457-1450198,1450853-1450847, Genome Release 64-1-1, reverse complement, intron sequence removed, Verified ORF, "Protein component of the large (60S) ribosomal subunit, has similarity to Rpl37Ap and to rat L
YCL014W	6.4904	14.7921	-2.27907	2.43e-51	YCL014W BUD3 SGDID:S000000520, Chr III from 96281-101191, Genome Release 64-1-1, Verified ORF, "Protein involved in bud-site selection and required for axial budding pattern; localizes with septins to bud neck in mitosis and may constitute an axial landma
YBR130C	8.03463	18.305	-2.27827	1.22e-17	YBR130C SHE3 SGDID:S000000334, Chr II from 496869-495592, Genome Release 64-1-1, reverse complement, Verified ORF, "Protein that acts as an adaptor between Myo4p and the She2p-mRNA complex; part of the mRNA localization machinery that restricts accumulati
YGL027C	28.8706	65.682	-2.27504	2.04e-113	YGL027C CWH41 SGDID:S000002995, Chr VII from 446143-443642, Genome Release 64-1-1, reverse complement, Verified ORF, "Processing alpha glucosidase I, ER type II integral membrane N-glycoprotein involved in assembly of cell wall beta 1,6 glucan and asparag
YNL290W	15.1955	34.5496	-2.27367	9.62e-26	YNL290W RFC3 SGDID:S000005234, Chr XIV from 86218-87240, Genome Release 64-1-1, Verified ORF, "Subunit of heteropentameric Replication factor C (RF-C), which is a DNA binding protein and ATPase that acts as a clamp loader of the proliferating cell nuclear
YJR123W	661.223	1502.7	-2.2726	0	YJR123W RPS5 SGDID:S000003884, Chr X from 651901-652578, Genome Release 64-1-1, Verified ORF, "Protein component of the small (40S) ribosomal subunit, the least basic of the non-acidic ribosomal proteins; phosphorylated in vivo; essential for viability; h
YBR252W	29.5508	67.0437	-2.26876	7.5e-22	YBR252W DUT1 SGDID:S000000456, Chr II from 722611-723054, Genome Release 64-1-1, Verified ORF, "deoxyuridine triphosphate diphosphatase (dUTPase); catalyzes hydrolysis of dUTP to dUMP and PPi, thereby preventing incorporation of uracil into DNA during rep
YBL010C	4.82149	10.9113	-2.26305	9.99e-08	YBL010C YBL010C SGDID:S000000106, Chr II from 206949-206107, Genome Release 64-1-1, reverse complement, Uncharacterized ORF, "Putative protein of unknown function; green fluorescent protein (GFP)-fusion protein colocalizes with clathrin-coated vesicles"
YBL052C	2.39977	5.4262	-2.26114	1.06e-10	YBL052C SAS3 SGDID:S000000148, Chr II from 121874-119379, Genome Release 64-1-1, reverse complement, Verified ORF, "Histone acetyltransferase catalytic subunit of NuA3 complex that acetylates histone H3, involved in transcriptional silencing; homolog of t
YKL042W	4.70158	10.612	-2.25711	2.46e-09	YKL042W SPC42 SGDID:S000001525, Chr XI from 358475-359566, Genome Release 64-1-1, Verified ORF, "Central plaque component of spindle pole body (SPB); involved in SPB duplication, may facilitate attachment of the SPB to the nuclear membrane"
YOR234C	108.061	243.881	-2.25688	1.13e-54	YOR234C RPL33B SGDID:S000005760, Chr XV from 778859-778555,779405-779387, Genome Release 64-1-1, reverse complement, intron sequence removed, Verified ORF, "Ribosomal protein L37 of the large (60S) ribosomal subunit, nearly identical to Rpl33Ap and has si
YFR041C	11.9649	26.9969	-2.25635	9.9e-18	YFR041C ERJ5 SGDID:S000001937, Chr VI from 238255-237368, Genome Release 64-1-1, reverse complement, Verified ORF, "Type I membrane protein with a J domain is required to preserve the folding capacity of the endoplasmic reticulum; loss of the non-essentia
YPR111W	4.75382	10.7251	-2.25611	8.24e-14	YPR111W DBF20 SGDID:S000006315, Chr XVI from 747306-749000, Genome Release 64-1-1, Verified ORF, "Ser/Thr kinase involved in late nuclear division, one of the mitotic exit network (MEN) proteins; necessary for the execution of cytokinesis"
YER055C	89.8919	202.455	-2.2522	2.51e-122	YER055C HIS1 SGDID:S000000857, Chr V from 265785-264892, Genome Release 64-1-1, reverse complement, Verified ORF, "ATP phosphoribosyltransferase, a hexameric enzyme, catalyzes the first step in histidine biosynthesis; mutations cause histidine auxotrophy
YDL058W	6.19775	13.9516	-2.25107	1.05e-51	YDL058W USO1 SGDID:S000002216, Chr IV from 345665-351037, Genome Release 64-1-1, Verified ORF, "Essential protein involved in the vesicle-mediated ER to Golgi transport step of secretion; binds membranes and functions during vesicle docking to the Golgi;
YOR182C	187.553	422.112	-2.25063	9.76e-56	YOR182C RPS30B SGDID:S000005708, Chr XV from 678379-678191,678793-678791, Genome Release 64-1-1, reverse complement, intron sequence removed, Verified ORF, "Protein component of the small (40S) ribosomal subunit; nearly identical to Rps30Ap and has simila
YDR469W	6.88764	15.5004	-2.25047	5.81e-07	YDR469W SDC1 SGDID:S000002877, Chr IV from 1399015-1399542, Genome Release 64-1-1, Verified ORF, "Subunit of the COMPASS (Set1C) complex, which methylates lysine 4 of histone H3 and is required in chromatin silencing at telomeres; contains a Dpy-30 domain
YFR031C-A	308.998	695.297	-2.25016	0	YFR031C-A RPL2A SGDID:S000002104, Chr VI from 221267-220507,221418-221415, Genome Release 64-1-1, reverse complement, intron sequence removed, Verified ORF, "Protein component of the large (60S) ribosomal subunit, identical to Rpl2Bp and has similarity to
YDR225W	271.468	610.636	-2.24938	1.4e-163	YDR225W HTA1 SGDID:S000002633, Chr IV from 915530-915928, Genome Release 64-1-1, Verified ORF, "Histone H2A, core histone protein required for chromatin assembly and chromosome function; one of two nearly identical subtypes (see also HTA2); DNA damage-dep
YLR337C	17.2021	38.6925	-2.24929	6.49e-65	YLR337C VRP1 SGDID:S000004329, Chr XII from 805106-802653, Genome Release 64-1-1, reverse complement, Verified ORF, "Proline-rich actin-associated protein involved in cytoskeletal organization and cytokinesis; related to mammalian Wiskott-Aldrich syndrome
YCL019W	8.5091	19.1257	-2.24767	3.03e-69	YCL019W YCL019W SGDID:S000000524, Chr III from 85102-86391,86393-90415, Genome Release 64-1-1, one base removed to allow translational frameshift, transposable_element_gene, "Retrotransposon TYA Gag and TYB Pol genes; transcribed/translated as one unit; p
YMR183C	21.1192	47.4689	-2.24767	9.56e-30	YMR183C SSO2 SGDID:S000004795, Chr XIII from 627808-626921, Genome Release 64-1-1, reverse complement, Verified ORF, "Plasma membrane t-SNARE involved in fusion of secretory vesicles at the plasma membrane; syntaxin homolog that is functionally redundant
YBR071W	29.0387	65.2524	-2.24709	2.68e-29	YBR071W YBR071W SGDID:S000000275, Chr II from 380411-381046, Genome Release 64-1-1, Verified ORF, "Protein of unknown function found in the cytoplasm and bud neck; mRNA expression may be regulated by the cell cycle and/or cell wall stress; overexpression
YGR027C	420.212	944.206	-2.24698	2.54e-206	YGR027C RPS25A SGDID:S000003259, Chr VII from 534458-534132, Genome Release 64-1-1, reverse complement, Verified ORF, "Protein component of the small (40S) ribosomal subunit; nearly identical to Rps25Bp and has similarity to rat S25 ribosomal protein"
YJL024C	6.94789	15.5996	-2.24523	1.4e-07	YJL024C APS3 SGDID:S000003561, Chr X from 396493-395931,396592-396571, Genome Release 64-1-1, reverse complement, intron sequence removed, Verified ORF, "Small subunit of the clathrin-associated adaptor complex AP-3, which is involved in vacuolar protein
YJR031C	6.49475	14.5128	-2.23454	4.81e-42	YJR031C GEA1 SGDID:S000003792, Chr X from 490812-486586, Genome Release 64-1-1, reverse complement, Verified ORF, "Guanine nucleotide exchange factor for ADP ribosylation factors (ARFs), involved in vesicular transport between the Golgi and ER, Golgi orga
YNL247W	14.4224	32.1582	-2.22974	3.31e-50	YNL247W YNL247W SGDID:S000005191, Chr XIV from 182875-185178, Genome Release 64-1-1, Verified ORF, "Cysteinyl-tRNA synthetase; may interact with ribosomes, based on co-purification experiments"
YLR448W	177.53	395.551	-2.22808	1.08e-138	YLR448W RPL6B SGDID:S000004440, Chr XII from 1028854-1028868,1029253-1029768, Genome Release 64-1-1, intron sequence removed, Verified ORF, "Protein component of the large (60S) ribosomal subunit, has similarity to Rpl6Ap and to rat L6 ribosomal protein;
YML085C	114.548	254.949	-2.22569	1.67e-224	YML085C TUB1 SGDID:S000004550, Chr XIII from 99259-97941,99400-99376, Genome Release 64-1-1, reverse complement, intron sequence removed, Verified ORF, "Alpha-tubulin; associates with beta-tubulin (Tub2p) to form tubulin dimer, which polymerizes to form m
YFL031W	679.16	1511.06	-2.2249	0	YFL031W HAC1 SGDID:S000001863, Chr VI from 75179-75839,76092-76147, Genome Release 64-1-1, intron sequence removed, Verified ORF, "Basic leucine zipper (bZIP) transcription factor (ATF/CREB1 homolog) that regulates the unfolded protein response, via UPRE
YFR031C	3.32889	7.40143	-2.22339	1.35e-18	YFR031C SMC2 SGDID:S000001927, Chr VI from 220106-216594, Genome Release 64-1-1, reverse complement, Verified ORF, "Subunit of the condensin complex; essential SMC chromosomal ATPase family member that forms a complex with Smc4p to form the active ATPase;
YGL123W	457.206	1015.96	-2.22211	0	YGL123W RPS2 SGDID:S000003091, Chr VII from 277617-278381, Genome Release 64-1-1, Verified ORF, "Protein component of the small (40S) subunit, essential for control of translational accuracy; phosphorylation by C-terminal domain kinase I (CTDK-I) enhances
YBR104W	6.2664	13.9001	-2.21819	1.68e-10	YBR104W YMC2 SGDID:S000000308, Chr II from 449667-450656, Genome Release 64-1-1, Verified ORF, "Mitochondrial protein, putative inner membrane transporter with a role in oleate metabolism and glutamate biosynthesis; member of the mitochondrial carrier (MC
YGR099W	9.41795	20.8135	-2.20998	2.25e-29	YGR099W TEL2 SGDID:S000003331, Chr VII from 687899-689965, Genome Release 64-1-1, Verified ORF, "Essential DNA-binding protein specific to single-stranded yeast telomeric DNA repeats, required for telomere length regulation and telomere position effect"
YJR076C	24.9119	55.0165	-2.20845	8.46e-46	YJR076C CDC11 SGDID:S000003837, Chr X from 576601-575354, Genome Release 64-1-1, reverse complement, Verified ORF, "Component of the septin ring of the mother-bud neck that is required for cytokinesis; septins recruit proteins to the neck and can act as a
YBL100W-B	9.07279	20.0118	-2.20569	9.27e-70	YBL100W-B YBL100W-B SGDID:S000002149, Chr II from 29935-31227,31229-35248, Genome Release 64-1-1, one base removed to allow translational frameshift, transposable_element_gene, "Retrotransposon TYA Gag and TYB Pol genes; transcribed/translated as one unit
YLR075W	622.28	1372.52	-2.20563	0	YLR075W RPL10 SGDID:S000004065, Chr XII from 282927-283592, Genome Release 64-1-1, Verified ORF, "Protein component of the large (60S) ribosomal subunit, responsible for joining the 40S and 60S subunits; regulates translation initiation; has similarity to
YFL017C	13.073	28.8198	-2.20453	1.96e-10	YFL017C GNA1 SGDID:S000001877, Chr VI from 104462-103983, Genome Release 64-1-1, reverse complement, Verified ORF, "Evolutionarily conserved glucosamine-6-phosphate acetyltransferase required for multiple cell cycle events including passage through START,
YHR068W	97.1593	213.423	-2.19662	4.23e-159	YHR068W DYS1 SGDID:S000001110, Chr VIII from 232133-233296, Genome Release 64-1-1, Verified ORF, "Deoxyhypusine synthase, catalyzes formation of deoxyhypusine, the first step in hypusine biosynthesis; triggers posttranslational hypusination of translation
YKL130C	10.2967	22.5784	-2.19277	3.37e-12	YKL130C SHE2 SGDID:S000001613, Chr XI from 196028-195288, Genome Release 64-1-1, reverse complement, Verified ORF, "RNA-binding protein that binds specific mRNAs and interacts with She3p; part of the mRNA localization machinery that restricts accumulation
YHL033C	214.107	469.036	-2.19066	2.1e-229	YHL033C RPL8A SGDID:S000001025, Chr VIII from 36025-35255, Genome Release 64-1-1, reverse complement, Verified ORF, "Ribosomal protein L4 of the large (60S) ribosomal subunit, nearly identical to Rpl8Bp and has similarity to rat L7a ribosomal protein; mut
YDR210W-B	9.47543	20.7479	-2.18965	3.23e-71	YDR210W-B YDR210W-B SGDID:S000007393, Chr IV from 872112-873404,873406-877425, Genome Release 64-1-1, one base removed to allow translational frameshift, transposable_element_gene, "Retrotransposon TYA Gag and TYB Pol genes; transcribed/translated as one
YGL086W	3.07414	6.72764	-2.18846	3.89e-11	YGL086W MAD1 SGDID:S000003054, Chr VII from 347119-349368, Genome Release 64-1-1, Verified ORF, "Coiled-coil protein involved in the spindle-assembly checkpoint; phosphorylated by Mps1p upon checkpoint activation which leads to inhibition of the activity
YGR250C	41.52	90.8576	-2.18829	9.5e-136	YGR250C YGR250C SGDID:S000003482, Chr VII from 993521-991176, Genome Release 64-1-1, reverse complement, Verified ORF, "Putative RNA binding protein; localizes to stress granules induced by glucose deprivation; interacts with Rbg1p in a two-hybrid"
YBR169C	136.039	297.082	-2.1838	0	YBR169C SSE2 SGDID:S000000373, Chr II from 575996-573915, Genome Release 64-1-1, reverse complement, Verified ORF, "Member of the heat shock protein 70 (HSP70) family; may be involved in protein folding; localized to the cytoplasm; highly homologous to th
YLR410W	21.5103	46.9374	-2.18209	9.58e-103	YLR410W VIP1 SGDID:S000004402, Chr XII from 937541-940981, Genome Release 64-1-1, Verified ORF, "Inositol hexakisphosphate (IP6) and inositol heptakisphosphate (IP7) kinase; IP7 production is important for phosphate signaling; involved in cortical actin c
YLR131C	7.09066	15.4686	-2.18154	4.2e-24	YLR131C ACE2 SGDID:S000004121, Chr XII from 406822-404510, Genome Release 64-1-1, reverse complement, Verified ORF, "Transcription factor that activates genes required for cytokinesis; phosphorylation by Cbk1p blocks nuclear exit of Ace2p during the M-to-
YPR132W	245.831	535.925	-2.18005	3.74e-148	YPR132W RPS23B SGDID:S000006336, Chr XVI from 794965-795029,795395-795767, Genome Release 64-1-1, intron sequence removed, Verified ORF, "Ribosomal protein 28 (rp28) of the small (40S) ribosomal subunit, required for translational accuracy; nearly identic
YKL186C	17.345	37.7141	-2.17435	1.17e-14	YKL186C MTR2 SGDID:S000001669, Chr XI from 93298-92744, Genome Release 64-1-1, reverse complement, Verified ORF, "mRNA transport regulator, essential nuclear protein; Mex67p and Mtr2p form a mRNA export complex which binds to RNA"
YJR098C	4.1605	9.03957	-2.17271	1.11e-12	YJR098C YJR098C SGDID:S000003859, Chr X from 615156-613186, Genome Release 64-1-1, reverse complement, Uncharacterized ORF, "Putative protein of unknown function; the authentic, non-tagged protein is detected in highly purified mitochondria in high-throug
YMR179W	3.85191	8.3655	-2.17178	1.91e-13	YMR179W SPT21 SGDID:S000004791, Chr XIII from 619858-622134, Genome Release 64-1-1, Verified ORF, "Protein with a role in transcriptional silencing; required for normal transcription at several loci including HTA2-HTB2 and HHF2-HHT2, but not required at t
YHR031C	6.66454	14.472	-2.17149	3.5e-21	YHR031C RRM3 SGDID:S000001073, Chr VIII from 172970-170799, Genome Release 64-1-1, reverse complement, Verified ORF, "DNA helicase involved in rDNA replication and Ty1 transposition; relieves replication fork pauses at telomeric regions; structurally and
YKR080W	32.4326	70.3961	-2.17053	1.01e-43	YKR080W MTD1 SGDID:S000001788, Chr XI from 590395-591357, Genome Release 64-1-1, Verified ORF, "NAD-dependent 5,10-methylenetetrahydrafolate dehydrogenase, plays a catalytic role in oxidation of cytoplasmic one-carbon units; expression is regulated by Bas
YOR239W	13.5662	29.439	-2.17003	4e-36	YOR239W ABP140 SGDID:S000005765, Chr XV from 784857-785687,785689-786744, Genome Release 64-1-1, one base removed to allow translational frameshift, Verified ORF, "AdoMet-dependent tRNA methyltransferase and actin binding protein; C-terminal domain is res
YPL079W	255.85	554.822	-2.16854	4.99e-167	YPL079W RPL21B SGDID:S000006000, Chr XVI from 406636-406646,407068-407539, Genome Release 64-1-1, intron sequence removed, Verified ORF, "Protein component of the large (60S) ribosomal subunit, nearly identical to Rpl21Ap and has similarity to rat L21 rib
YJL080C	47.3244	102.511	-2.16613	4.57e-233	YJL080C SCP160 SGDID:S000003616, Chr X from 289226-285558, Genome Release 64-1-1, reverse complement, Verified ORF, "Essential RNA-binding G protein effector of mating response pathway, mainly associated with nuclear envelope and ER, interacts in mRNA-dep
YGR172C	34.7468	75.2385	-2.16534	2.26e-36	YGR172C YIP1 SGDID:S000003404, Chr VII from 843591-842845, Genome Release 64-1-1, reverse complement, Verified ORF, "Integral membrane protein required for the biogenesis of ER-derived COPII transport vesicles; interacts with Yif1p and Yos1p; localizes to
YJR063W	18.4871	39.8539	-2.15577	8.57e-11	YJR063W RPA12 SGDID:S000003824, Chr X from 555195-555572, Genome Release 64-1-1, Verified ORF, "RNA polymerase I subunit A12.2; contains two zinc binding domains, and the N terminal domain is responsible for anchoring to the RNA pol I complex"
YPR183W	189.532	407.986	-2.1526	6.75e-201	YPR183W DPM1 SGDID:S000006387, Chr XVI from 900755-901558, Genome Release 64-1-1, Verified ORF, "Dolichol phosphate mannose (Dol-P-Man) synthase of the ER membrane, catalyzes the formation of Dol-P-Man from Dol-P and GDP-Man; required for glycosyl phospha
YLR353W	10.0743	21.6641	-2.15042	1.47e-25	YLR353W BUD8 SGDID:S000004345, Chr XII from 834352-836163, Genome Release 64-1-1, Verified ORF, "Protein involved in bud-site selection; diploid mutants display a unipolar budding pattern instead of the wild-type bipolar pattern, and bud at the proximal p
YLR060W	43.4305	93.2069	-2.14612	2.11e-102	YLR060W FRS1 SGDID:S000004050, Chr XII from 260979-262766, Genome Release 64-1-1, Verified ORF, "Beta subunit of cytoplasmic phenylalanyl-tRNA synthetase, forms a tetramer with Frs2p to generate active enzyme; able to hydrolyze mis-aminoacylated tRNA-Phe,
YNL031C	532.289	1140.15	-2.14197	3.74e-283	YNL031C HHT2 SGDID:S000004976, Chr XIV from 576050-575640, Genome Release 64-1-1, reverse complement, Verified ORF, "Histone H3, core histone protein required for chromatin assembly, part of heterochromatin-mediated telomeric and HM silencing; one of two
YER086W	85.1074	182.218	-2.14103	4.35e-191	YER086W ILV1 SGDID:S000000888, Chr V from 328477-330207, Genome Release 64-1-1, Verified ORF, "Threonine deaminase, catalyzes the first step in isoleucine biosynthesis; expression is under general amino acid control; ILV1 locus exhibits highly positioned
YLL004W	2.88928	6.1823	-2.13974	2e-08	YLL004W ORC3 SGDID:S000003927, Chr XII from 141073-142923, Genome Release 64-1-1, Verified ORF, "Subunit of the origin recognition complex, which directs DNA replication by binding to replication origins and is also involved in transcriptional silencing"
YDR224C	205.279	438.584	-2.13653	1.21e-105	YDR224C HTB1 SGDID:S000002632, Chr IV from 914712-914317, Genome Release 64-1-1, reverse complement, Verified ORF, "Histone H2B, core histone protein required for chromatin assembly and chromosome function; nearly identical to HTB2; Rad6p-Bre1p-Lge1p medi
YOR192C-B	10.5223	22.4519	-2.13374	5.91e-73	YOR192C-B YOR192C-B SGDID:S000007354, Chr XV from 708438-704419,709732-708440, Genome Release 64-1-1, reverse complement, one base removed to allow translational frameshift, transposable_element_gene, "Retrotransposon TYA Gag and TYB Pol genes; transcribe
YLR455W	13.3263	28.4166	-2.13237	3.5e-17	YLR455W YLR455W SGDID:S000004447, Chr XII from 1053629-1054543, Genome Release 64-1-1, Uncharacterized ORF, "Putative protein of unknown function; green fluorescent protein (GFP)-fusion protein localizes to the nucleus; deletion confers sensitivity to 4-(
YDL197C	12.0201	25.611	-2.13068	8.72e-26	YDL197C ASF2 SGDID:S000002356, Chr IV from 106494-104917, Genome Release 64-1-1, reverse complement, Verified ORF, "Anti-silencing protein that causes derepression of silent loci when overexpressed"
YMR078C	5.95829	12.6893	-2.12969	1.74e-18	YMR078C CTF18 SGDID:S000004683, Chr XIII from 424728-422503, Genome Release 64-1-1, reverse complement, Verified ORF, "Subunit of a complex with Ctf8p that shares some subunits with Replication Factor C and is required for sister chromatid cohesion; may h
YLL022C	10.8377	23.079	-2.1295	1.43e-17	YLL022C HIF1 SGDID:S000003945, Chr XII from 100201-99044, Genome Release 64-1-1, reverse complement, Verified ORF, "Non-essential component of the HAT-B histone acetyltransferase complex (Hat1p-Hat2p-Hif1p), localized to the nucleus; has a role in telomer
YOR254C	27.85	59.3012	-2.12931	5.96e-72	YOR254C SEC63 SGDID:S000005780, Chr XV from 807023-805032, Genome Release 64-1-1, reverse complement, Verified ORF, "Essential subunit of Sec63 complex (Sec63p, Sec62p, Sec66p and Sec72p); with Sec61 complex, Kar2p/BiP and Lhs1p forms a channel competent
YGL043W	17.0218	36.2134	-2.12748	1.08e-21	YGL043W DST1 SGDID:S000003011, Chr VII from 417483-418412, Genome Release 64-1-1, Verified ORF, "General transcription elongation factor TFIIS, enables RNA polymerase II to read through blocks to elongation by stimulating cleavage of nascent transcripts s
YGL225W	200.139	425.775	-2.1274	2.73e-257	YGL225W VRG4 SGDID:S000003193, Chr VII from 76894-77907, Genome Release 64-1-1, Verified ORF, "Golgi GDP-mannose transporter; regulates Golgi function and glycosylation in Golgi"
YIL133C	112.666	239.491	-2.12568	8.33e-87	YIL133C RPL16A SGDID:S000001395, Chr IX from 99095-98527,99416-99386, Genome Release 64-1-1, reverse complement, intron sequence removed, Verified ORF, "N-terminally acetylated protein component of the large (60S) ribosomal subunit, binds to 5.8 S rRNA; h
YEL022W	4.78638	10.1695	-2.12468	4.32e-28	YEL022W GEA2 SGDID:S000000748, Chr V from 111421-115800, Genome Release 64-1-1, Verified ORF, "Guanine nucleotide exchange factor for ADP ribosylation factors (ARFs), involved in vesicular transport between the Golgi and ER, Golgi organization, and actin
YGR061C	59.9912	127.444	-2.12438	0	YGR061C ADE6 SGDID:S000003293, Chr VII from 615965-611889, Genome Release 64-1-1, reverse complement, Verified ORF, "Formylglycinamidine-ribonucleotide (FGAM)-synthetase, catalyzes a step in the 'de novo' purine nucleotide biosynthetic pathway"
YDR471W	133.766	283.716	-2.12098	1.82e-70	YDR471W RPL27B SGDID:S000002879, Chr IV from 1401770-1401800,1402185-1402564, Genome Release 64-1-1, intron sequence removed, Verified ORF, "Protein component of the large (60S) ribosomal subunit, nearly identical to Rpl27Ap and has similarity to rat L27
YDR016C	11.5093	24.3964	-2.11972	1.49e-05	YDR016C DAD1 SGDID:S000002423, Chr IV from 478758-478474, Genome Release 64-1-1, reverse complement, Verified ORF, "Essential subunit of the Dam1 complex (aka DASH complex), couples kinetochores to the force produced by MT depolymerization thereby aiding
YBR245C	6.66797	14.1222	-2.11791	7.14e-30	YBR245C ISW1 SGDID:S000000449, Chr II from 711539-708150, Genome Release 64-1-1, reverse complement, Verified ORF, "Member of the imitation-switch (ISWI) class of ATP-dependent chromatin remodeling complexes; ATPase that forms a complex with Ioc2p and Ioc
YHR144C	5.39172	11.4155	-2.11723	7.86e-08	YHR144C DCD1 SGDID:S000001187, Chr VIII from 388726-387788, Genome Release 64-1-1, reverse complement, Verified ORF, "Deoxycytidine monophosphate (dCMP) deaminase required for dCTP and dTTP synthesis; expression is NOT cell cycle regulated"
YDR023W	42.6099	90.2076	-2.11706	2.75e-75	YDR023W SES1 SGDID:S000002430, Chr IV from 489508-490896, Genome Release 64-1-1, Verified ORF, "Cytosolic seryl-tRNA synthetase, class II aminoacyl-tRNA synthetase that aminoacylates tRNA(Ser), displays tRNA-dependent amino acid recognition which enhances
YOL039W	386.304	817.678	-2.11667	1.55e-155	YOL039W RPP2A SGDID:S000005399, Chr XV from 254297-254617, Genome Release 64-1-1, Verified ORF, "Ribosomal protein P2 alpha, a component of the ribosomal stalk, which is involved in the interaction between translational elongation factors and the ribosome
YLL033W	3.70428	7.83839	-2.11604	0.000133127	YLL033W IRC19 SGDID:S000003956, Chr XII from 73409-74101, Genome Release 64-1-1, Verified ORF, "Putative protein of unknown function; YLL033W is not an essential gene but mutant is defective in spore formation; null mutant displays increased levels of spo
YOR269W	7.53889	15.9485	-2.1155	1.52e-15	YOR269W PAC1 SGDID:S000005795, Chr XV from 826385-827869, Genome Release 64-1-1, Verified ORF, "Protein involved in nuclear migration, part of the dynein/dynactin pathway; targets dynein to microtubule tips, which is necessary for sliding of microtubules
YMR270C	6.36441	13.4563	-2.11431	3.06e-10	YMR270C RRN9 SGDID:S000004883, Chr XIII from 806423-805326, Genome Release 64-1-1, reverse complement, Verified ORF, "Protein involved in promoting high level transcription of rDNA, subunit of UAF (upstream activation factor) for RNA polymerase I"
YHR062C	12.9356	27.3448	-2.11392	8.85e-16	YHR062C RPP1 SGDID:S000001104, Chr VIII from 223758-222877, Genome Release 64-1-1, reverse complement, Verified ORF, "Subunit of both RNase MRP and nuclear RNase P; RNase MRP cleaves pre-rRNA, while nuclear RNase P cleaves tRNA precursors to generate matu
YHL001W	202.465	427.961	-2.11375	4.55e-106	YHL001W RPL14B SGDID:S000000993, Chr VIII from 104277-104405,104804-105091, Genome Release 64-1-1, intron sequence removed, Verified ORF, "Protein component of the large (60S) ribosomal subunit, nearly identical to Rpl14Ap and has similarity to rat L14 ri
YOR210W	30.1299	63.5859	-2.1104	1.79e-09	YOR210W RPB10 SGDID:S000005736, Chr XV from 738320-738532, Genome Release 64-1-1, Verified ORF, "RNA polymerase subunit ABC10-beta, common to RNA polymerases I, II, and III"
YPL129W	17.6571	37.248	-2.10953	1.25e-17	YPL129W TAF14 SGDID:S000006050, Chr XVI from 305298-305306,305412-306137, Genome Release 64-1-1, intron sequence removed, Verified ORF, "Subunit of TFIID, TFIIF, INO80, SWI/SNF, and NuA3 complexes, involved in RNA polymerase II transcription initiation an
YGR083C	7.47342	15.7369	-2.10572	1.47e-19	YGR083C GCD2 SGDID:S000003315, Chr VII from 646815-644860, Genome Release 64-1-1, reverse complement, Verified ORF, "Delta subunit of the translation initiation factor eIF2B, the guanine-nucleotide exchange factor for eIF2; activity subsequently regulated
YDR261W-B	9.7707	20.557	-2.10395	5.29e-65	YDR261W-B YDR261W-B SGDID:S000007397, Chr IV from 981462-982754,982756-986775, Genome Release 64-1-1, one base removed to allow translational frameshift, transposable_element_gene, "Retrotransposon TYA Gag and TYB Pol genes; transcribed/translated as one
YLR333C	100.746	211.743	-2.10175	9.03e-42	YLR333C RPS25B SGDID:S000004325, Chr XII from 795899-795573, Genome Release 64-1-1, reverse complement, Verified ORF, "Protein component of the small (40S) ribosomal subunit; nearly identical to Rps25Ap and has similarity to rat S25 ribosomal protein"
YLR154C	6.20995	13.0499	-2.10145	0.000694962	YLR154C RNH203 SGDID:S000004144, Chr XII from 448314-447982, Genome Release 64-1-1, reverse complement, Verified ORF, "Ribonuclease H2 subunit, required for RNase H2 activity; related to human AGS3 that causes Aicardi-Goutieres syndrome"
YLR058C	136.9	287.601	-2.10081	2.47e-235	YLR058C SHM2 SGDID:S000004048, Chr XII from 259401-257992, Genome Release 64-1-1, reverse complement, Verified ORF, "Cytosolic serine hydroxymethyltransferase, converts serine to glycine plus 5,10 methylenetetrahydrofolate; major isoform involved in gener
YOR128C	24.1847	50.7325	-2.09771	7.46e-52	YOR128C ADE2 SGDID:S000005654, Chr XV from 566191-564476, Genome Release 64-1-1, reverse complement, Verified ORF, "Phosphoribosylaminoimidazole carboxylase, catalyzes a step in the 'de novo' purine nucleotide biosynthetic pathway; red pigment accumulates
YGR081C	3.49214	7.32277	-2.09693	0.000474927	YGR081C SLX9 SGDID:S000003313, Chr VII from 643780-643148, Genome Release 64-1-1, reverse complement, Verified ORF, "Protein required for pre-rRNA processing; associated with the 90S pre-ribosome and 43S small ribosomal subunit precursor; interacts with U
YEL003W	6.57895	13.7956	-2.09693	0.000474927	YEL003W GIM4 SGDID:S000000729, Chr V from 148176-148194,148283-148599, Genome Release 64-1-1, intron sequence removed, Verified ORF, "Subunit of the heterohexameric cochaperone prefoldin complex which binds specifically to cytosolic chaperonin and transfe
YOL059W	200.933	421.258	-2.09651	0	YOL059W GPD2 SGDID:S000005420, Chr XV from 217126-218448, Genome Release 64-1-1, Verified ORF, "NAD-dependent glycerol 3-phosphate dehydrogenase, homolog of Gpd1p, expression is controlled by an oxygen-independent signaling pathway required to regulate me
YGL021W	13.0558	27.3147	-2.09214	1.98e-37	YGL021W ALK1 SGDID:S000002989, Chr VII from 454785-457067, Genome Release 64-1-1, Verified ORF, "Protein kinase; accumulation and phosphorylation are periodic during the cell cycle; phosphorylated in response to DNA damage; contains characteristic motifs
YMR106C	2.52783	5.2883	-2.09204	3.08e-07	YMR106C YKU80 SGDID:S000004712, Chr XIII from 480190-478301, Genome Release 64-1-1, reverse complement, Verified ORF, "Subunit of the telomeric Ku complex (Yku70p-Yku80p), involved in telomere length maintenance, structure and telomere position effect; re
YAL023C	208.762	436.149	-2.08922	0	YAL023C PMT2 SGDID:S000000021, Chr I from 108551-106272, Genome Release 64-1-1, reverse complement, Verified ORF, "Protein O-mannosyltransferase, transfers mannose residues from dolichyl phosphate-D-mannose to protein Ser/Thr residues; involved in ER qual
YAR015W	46.8414	97.7486	-2.0868	5.74e-53	YAR015W ADE1 SGDID:S000000070, Chr I from 169375-170295, Genome Release 64-1-1, Verified ORF, "N-succinyl-5-aminoimidazole-4-carboxamide ribotide (SAICAR) synthetase, required for 'de novo' purine nucleotide biosynthesis; red pigment accumulates in mutant
YNL006W	40.4231	84.3391	-2.08641	1.7e-45	YNL006W LST8 SGDID:S000004951, Chr XIV from 620067-620978, Genome Release 64-1-1, Verified ORF, "Protein required for the transport of amino acid permease Gap1p from the Golgi to the cell surface; component of the TOR signaling pathway; associates with bo
YBR162C	477.624	996.344	-2.08605	0	YBR162C TOS1 SGDID:S000000366, Chr II from 564570-563203, Genome Release 64-1-1, reverse complement, Verified ORF, "Covalently-bound cell wall protein of unknown function; identified as a cell cycle regulated SBF target gene; deletion mutants are highly r
YDR354W	21.2113	44.1658	-2.08218	2.56e-30	YDR354W TRP4 SGDID:S000002762, Chr IV from 1184747-1185889, Genome Release 64-1-1, Verified ORF, "Anthranilate phosphoribosyl transferase of the tryptophan biosynthetic pathway, catalyzes the phosphoribosylation of anthranilate, subject to the general con
YDL081C	364.756	759.466	-2.08212	1.53e-139	YDL081C RPP1A SGDID:S000002239, Chr IV from 310122-309802, Genome Release 64-1-1, reverse complement, Verified ORF, "Ribosomal stalk protein P1 alpha, involved in the interaction between translational elongation factors and the ribosome; accumulation of P
YAR002W	15.626	32.5026	-2.08004	1.75e-31	YAR002W NUP60 SGDID:S000000063, Chr I from 152257-153876, Genome Release 64-1-1, Verified ORF, "Subunit of the nuclear pore complex (NPC), functions to anchor Nup2p to the NPC in a process controlled by the nucleoplasmic concentration of Gsp1p-GTP; involv
YOL031C	35.7663	74.3719	-2.07938	6.83e-55	YOL031C SIL1 SGDID:S000005391, Chr XV from 267529-266264, Genome Release 64-1-1, reverse complement, Verified ORF, "Nucleotide exchange factor for the endoplasmic reticulum (ER) lumenal Hsp70 chaperone Kar2p, required for protein translocation into the ER
YAL005C	1575.16	3274.22	-2.07867	0	YAL005C SSA1 SGDID:S000000004, Chr I from 141431-139503, Genome Release 64-1-1, reverse complement, Verified ORF, "ATPase involved in protein folding and nuclear localization signal (NLS)-directed nuclear transport; member of heat shock protein 70 (HSP70)
YNL049C	8.99811	18.6641	-2.07423	2.67e-29	YNL049C SFB2 SGDID:S000004994, Chr XIV from 537911-535281, Genome Release 64-1-1, reverse complement, Verified ORF, "Component of the Sec23p-Sfb2p heterodimer of the COPII vesicle coat, required for cargo selection during vesicle formation in ER to Golgi
YHR082C	42.069	87.1934	-2.07263	1.84e-152	YHR082C KSP1 SGDID:S000001124, Chr VIII from 271548-268459, Genome Release 64-1-1, reverse complement, Verified ORF, "Ser/thr protein kinase; nuclear translocation required for haploid filamentous growth; regulates filamentous growth induced nuclear trans
YDR488C	5.51942	11.4382	-2.07235	7e-12	YDR488C PAC11 SGDID:S000002896, Chr IV from 1430789-1429188, Genome Release 64-1-1, reverse complement, Verified ORF, "Dynein intermediate chain, acts in the cytoplasmic dynein pathway, forms cortical cytoplasmic microtubule capture site with Num1p; null
YHR013C	15.4151	31.9203	-2.07071	1.9e-14	YHR013C ARD1 SGDID:S000001055, Chr VIII from 131446-130730, Genome Release 64-1-1, reverse complement, Verified ORF, "Subunit of N-terminal acetyltransferase NatA (Nat1p, Ard1p, Nat5p); acetylates many proteins and thus affects telomeric silencing, cell c
YDL225W	7.83692	16.226	-2.07046	1.08e-16	YDL225W SHS1 SGDID:S000002384, Chr IV from 52445-54100, Genome Release 64-1-1, Verified ORF, "One of five related septins (Cdc3p, Cdc10p, Cdc11p, Cdc12p, Shs1p) that form a cortical filamentous collar at the mother-bud neck which is necessary for normal m
YLR029C	238.735	494.033	-2.06938	4.46e-171	YLR029C RPL15A SGDID:S000004019, Chr XII from 202590-201976, Genome Release 64-1-1, reverse complement, Verified ORF, "Protein component of the large (60S) ribosomal subunit, nearly identical to Rpl15Bp and has similarity to rat L15 ribosomal protein; bin
YHR107C	24.5847	50.8289	-2.0675	2.04e-36	YHR107C CDC12 SGDID:S000001149, Chr VIII from 328036-326813, Genome Release 64-1-1, reverse complement, Verified ORF, "Component of the septin ring of the mother-bud neck that is required for cytokinesis; septins recruit proteins to the neck and can act a
YJR046W	31.9803	65.9223	-2.06134	5.93e-68	YJR046W TAH11 SGDID:S000003807, Chr X from 522048-523862, Genome Release 64-1-1, Verified ORF, "DNA replication licensing factor, required for pre-replication complex assembly"
YNL233W	6.46797	13.3283	-2.06066	1.87e-21	YNL233W BNI4 SGDID:S000005177, Chr XIV from 211922-214600, Genome Release 64-1-1, Verified ORF, "Targeting subunit for Glc7p protein phosphatase, localized to the bud neck, required for localization of chitin synthase III to the bud neck via interaction w
YOL093W	5.74016	11.8248	-2.06001	2.76e-07	YOL093W TRM10 SGDID:S000005453, Chr XV from 142815-143696, Genome Release 64-1-1, Verified ORF, "tRNA methyltransferase, methylates the N-1 position of guanosine in tRNAs"
YPL241C	3.44608	7.0901	-2.05744	0.000144207	YPL241C CIN2 SGDID:S000006162, Chr XVI from 96153-95372,96258-96234, Genome Release 64-1-1, reverse complement, intron sequence removed, Verified ORF, "GTPase-activating protein (GAP) for Cin4p; tubulin folding factor C involved in beta-tubulin (Tub2p) fo
YOR129C	4.14763	8.5335	-2.05744	2.92e-14	YOR129C AFI1 SGDID:S000005655, Chr XV from 569558-566877, Genome Release 64-1-1, reverse complement, Verified ORF, "Arf3p polarization-specific docking factor, required for the polarized distribution of the ADP-ribosylation factor, Arf3p; participates in
YJL207C	4.87178	10.0044	-2.05353	6.21e-35	YJL207C LAA1 SGDID:S000003743, Chr X from 47433-41389, Genome Release 64-1-1, reverse complement, Verified ORF, "AP-1 accessory protein; colocalizes with clathrin to the late-Golgi apparatus; involved in TGN-endosome transport; physically interacts with A
YPL188W	8.53397	17.5104	-2.05185	1.4e-13	YPL188W POS5 SGDID:S000006109, Chr XVI from 191406-192650, Genome Release 64-1-1, Verified ORF, "Mitochondrial NADH kinase, phosphorylates NADH; also phosphorylates NAD(+) with lower specificity; required for the response to oxidative stress"
YPR043W	384.906	789.426	-2.05096	4.2e-122	YPR043W RPL43A SGDID:S000006247, Chr XVI from 654166-654167,654571-654847, Genome Release 64-1-1, intron sequence removed, Verified ORF, "Protein component of the large (60S) ribosomal subunit, identical to Rpl43Bp and has similarity to rat L37a ribosomal
YCL059C	8.09799	16.6026	-2.05021	3.2e-10	YCL059C KRR1 SGDID:S000000564, Chr III from 23379-22429, Genome Release 64-1-1, reverse complement, Verified ORF, "Essential nucleolar protein required for the synthesis of 18S rRNA and for the assembly of 40S ribosomal subunit"
YNL220W	102.141	209.381	-2.04991	1.72e-150	YNL220W ADE12 SGDID:S000005164, Chr XIV from 234413-235714, Genome Release 64-1-1, Verified ORF, "Adenylosuccinate synthase, catalyzes the first step in synthesis of adenosine monophosphate from inosine 5'monophosphate during purine nucleotide biosynthesi
YNL129W	5.52311	11.3198	-2.04953	6.02e-06	YNL129W NRK1 SGDID:S000005073, Chr XIV from 381480-382202, Genome Release 64-1-1, Verified ORF, "Nicotinamide riboside kinase, catalyzes the phosphorylation of nicotinamide riboside and nicotinic acid riboside in salvage pathways for NAD+ biosynthesis"
YGL174W	5.25235	10.76	-2.04861	3.45e-06	YGL174W BUD13 SGDID:S000003142, Chr VII from 174545-175345, Genome Release 64-1-1, Verified ORF, "Subunit of the RES complex, which is required for nuclear pre-mRNA retention and splicing; involved in bud-site selection; diploid mutants display a unipolar
YJR003C	6.0337	12.3497	-2.04679	4.11e-12	YJR003C YJR003C SGDID:S000003763, Chr X from 442553-440994, Genome Release 64-1-1, reverse complement, Uncharacterized ORF, "Putative protein of unknown function; detected in highly purified mitochondria in high-throughput studies; predicted to be involve
YLR064W	106.788	218.426	-2.04542	2.72e-99	YLR064W PER33 SGDID:S000004054, Chr XII from 265456-266277, Genome Release 64-1-1, Verified ORF, "Protein that localizes to the endoplasmic reticulum with some nuclear pore complex association; deletion extends chronological lifespan; highly conserved acr
YOR038C	5.37247	10.9687	-2.04166	2.76e-17	YOR038C HIR2 SGDID:S000005564, Chr XV from 405388-402761, Genome Release 64-1-1, reverse complement, Verified ORF, "Subunit of the HIR complex, a nucleosome assembly complex involved in regulation of histone gene transcription; recruits Swi-Snf complexes
YKR010C	3.38679	6.91119	-2.04063	3.02e-10	YKR010C TOF2 SGDID:S000001718, Chr XI from 461239-458924, Genome Release 64-1-1, reverse complement, Verified ORF, "Protein required for rDNA silencing and mitotic rDNA condensation; stimulates Cdc14p phosphatase activity and biphasic release to promote r
YGR128C	3.76178	7.67548	-2.04039	1.75e-10	YGR128C UTP8 SGDID:S000003360, Chr VII from 750091-747950, Genome Release 64-1-1, reverse complement, Verified ORF, "Nucleolar protein required for export of tRNAs from the nucleus; also copurifies with the small subunit (SSU) processome containing the U3
YIL144W	3.98442	8.12882	-2.04015	1.01e-10	YIL144W TID3 SGDID:S000001406, Chr IX from 78074-80149, Genome Release 64-1-1, Verified ORF, "Component of the evolutionarily conserved kinetochore-associated Ndc80 complex (Ndc80p-Nuf2p-Spc24p-Spc25p); conserved coiled-coil protein involved in chromosome
YPL273W	16.4051	33.3993	-2.03591	2.89e-19	YPL273W SAM4 SGDID:S000006194, Chr XVI from 25087-26064, Genome Release 64-1-1, Verified ORF, "S-adenosylmethionine-homocysteine methyltransferase, functions along with Mht1p in the conversion of S-adenosylmethionine (AdoMet) to methionine to control the
YMR194W	80.4855	163.259	-2.02843	4.04e-28	YMR194W RPL36A SGDID:S000004807, Chr XIII from 651145-651160,651624-651910, Genome Release 64-1-1, intron sequence removed, Verified ORF, "N-terminally acetylated protein component of the large (60S) ribosomal subunit, nearly identical to Rpl36Bp and has
YKL057C	15.5942	31.6315	-2.02841	2.74e-54	YKL057C NUP120 SGDID:S000001540, Chr XI from 333969-330856, Genome Release 64-1-1, reverse complement, Verified ORF, "Subunit of the Nup84p subcomplex of the nuclear pore complex (NPC); required for even distribution of NPCs around the nuclear envelope, i
YFL002W-A	9.04595	18.335	-2.02688	1.28e-53	YFL002W-A YFL002W-A SGDID:S000002962, Chr VI from 138204-139496,139498-143517, Genome Release 64-1-1, one base removed to allow translational frameshift, transposable_element_gene, "Retrotransposon TYA Gag and TYB Pol genes; transcribed/translated as one
YBL087C	222.706	451.355	-2.02668	3.99e-101	YBL087C RPL23A SGDID:S000000183, Chr II from 60193-59822,60739-60698, Genome Release 64-1-1, reverse complement, intron sequence removed, Verified ORF, "Protein component of the large (60S) ribosomal subunit, identical to Rpl23Bp and has similarity to E.
YDL022W	441.73	893.695	-2.02317	0	YDL022W GPD1 SGDID:S000002180, Chr IV from 411825-413000, Genome Release 64-1-1, Verified ORF, "NAD-dependent glycerol-3-phosphate dehydrogenase, key enzyme of glycerol synthesis, essential for growth under osmotic stress; expression regulated by high-osm
YPR158W	19.5414	39.5055	-2.02163	1.51e-17	YPR158W CUR1 SGDID:S000006362, Chr XVI from 843262-844020, Genome Release 64-1-1, Verified ORF, "Protein of unknown function involved in destabilization of [URE3] prions; similar in sequence to Btn2p"
YOL064C	85.2501	172.165	-2.01953	2.8e-99	YOL064C MET22 SGDID:S000005425, Chr XV from 207176-206103, Genome Release 64-1-1, reverse complement, Verified ORF, "Bisphosphate-3'-nucleotidase, involved in salt tolerance and methionine biogenesis; dephosphorylates 3'-phosphoadenosine-5'-phosphate and
YBR084C-A	175.391	354.002	-2.01836	5.1e-108	YBR084C-A RPL19A SGDID:S000002156, Chr II from 414753-414186,415261-415260, Genome Release 64-1-1, reverse complement, intron sequence removed, Verified ORF, "Protein component of the large (60S) ribosomal subunit, nearly identical to Rpl19Bp and has simi
YER117W	262.838	530.43	-2.01809	2.39e-117	YER117W RPL23B SGDID:S000000919, Chr V from 396769-396810,397282-397653, Genome Release 64-1-1, intron sequence removed, Verified ORF, "Protein component of the large (60S) ribosomal subunit, identical to Rpl23Ap and has similarity to E. coli L14 and rat
YER102W	282.155	569.325	-2.01778	2.87e-182	YER102W RPS8B SGDID:S000000904, Chr V from 363100-363702, Genome Release 64-1-1, Verified ORF, "Protein component of the small (40S) ribosomal subunit; identical to Rps8Ap and has similarity to rat S8 ribosomal protein"
YOL149W	6.557	13.2158	-2.01553	2.53e-06	YOL149W DCP1 SGDID:S000005509, Chr XV from 44938-45633, Genome Release 64-1-1, Verified ORF, "Subunit of the Dcp1p-Dcp2p decapping enzyme complex, which removes the 5' cap structure from mRNAs prior to their degradation; enhances the activity of catalytic
YDR300C	13.9623	28.1378	-2.01528	1e-20	YDR300C PRO1 SGDID:S000002708, Chr IV from 1062791-1061505, Genome Release 64-1-1, reverse complement, Verified ORF, "Gamma-glutamyl kinase, catalyzes the first step in proline biosynthesis"
YNL090W	22.5376	45.4075	-2.01475	1.83e-15	YNL090W RHO2 SGDID:S000005034, Chr XIV from 456565-457143, Genome Release 64-1-1, Verified ORF, "Non-essential small GTPase of the Rho/Rac subfamily of Ras-like proteins, involved in the establishment of cell polarity and in microtubule assembly"
YIL076W	28.1708	56.7384	-2.01408	2.96e-28	YIL076W SEC28 SGDID:S000001338, Chr IX from 216658-217548, Genome Release 64-1-1, Verified ORF, "Epsilon-COP subunit of the coatomer; regulates retrograde Golgi-to-ER protein traffic; stabilizes Cop1p, the alpha-COP and the coatomer complex; non-essential
YLR359W	73.8663	148.652	-2.01245	2.13e-114	YLR359W ADE13 SGDID:S000004351, Chr XII from 844282-845730, Genome Release 64-1-1, Verified ORF, "Adenylosuccinate lyase, catalyzes two steps in the 'de novo' purine nucleotide biosynthetic pathway; expression is repressed by adenine and activated by Bas1
YLR410W-B	10.5357	21.1977	-2.01199	1.11e-60	YLR410W-B YLR410W-B SGDID:S000007380, Chr XII from 941483-942775,942777-946796, Genome Release 64-1-1, one base removed to allow translational frameshift, transposable_element_gene, "Retrotransposon TYA Gag and TYB Pol genes; transcribed/translated as one
YML071C	3.75302	7.54445	-2.01024	9.58e-09	YML071C COG8 SGDID:S000004536, Chr XIII from 131572-129749, Genome Release 64-1-1, reverse complement, Verified ORF, "Component of the conserved oligomeric Golgi complex (Cog1p through Cog8p), a cytosolic tethering complex that functions in protein traffi
YER111C	8.10409	16.2861	-2.00961	1.24e-29	YER111C SWI4 SGDID:S000000913, Chr V from 385876-382595, Genome Release 64-1-1, reverse complement, Verified ORF, "DNA binding component of the SBF complex (Swi4p-Swi6p), a transcriptional activator that in concert with MBF (Mbp1-Swi6p) regulates late G1-
YBR010W	283.494	569.193	-2.00778	2.08e-123	YBR010W HHT1 SGDID:S000000214, Chr II from 256331-256741, Genome Release 64-1-1, Verified ORF, "Histone H3, core histone protein required for chromatin assembly, part of heterochromatin-mediated telomeric and HM silencing; one of two identical histone H3
YNL161W	10.3931	20.8574	-2.00685	2.29e-26	YNL161W CBK1 SGDID:S000005105, Chr XIV from 332597-334867, Genome Release 64-1-1, Verified ORF, "Serine/threonine protein kinase that regulates cell morphogenesis pathways, including cell wall biosynthesis, mating projection morphology, bipolar bud site s
YNL104C	244.132	489.893	-2.00667	0	YNL104C LEU4 SGDID:S000005048, Chr XIV from 426754-424895, Genome Release 64-1-1, reverse complement, Verified ORF, "Alpha-isopropylmalate synthase (2-isopropylmalate synthase); the main isozyme responsible for the first step in the leucine biosynthesis p
YAL019W	9.13389	18.32	-2.00571	4.58e-34	YAL019W FUN30 SGDID:S000000017, Chr I from 114919-118314, Genome Release 64-1-1, Verified ORF, "Conserved member of the Snf2p family with ATP-dependent chromatin remodeling activity; has a role in silencing; potential Cdc28p substrate; authentic, non-tagg
YHR049W	219.864	440.101	-2.0017	5.39e-168	YHR049W FSH1 SGDID:S000001091, Chr VIII from 206462-207193, Genome Release 64-1-1, Verified ORF, "Putative serine hydrolase that localizes to both the nucleus and cytoplasm; sequence is similar to S. cerevisiae Fsh2p and Fsh3p and the human candidate tumo
YMR260C	36.1167	72.27	-2.00101	6.15e-19	YMR260C TIF11 SGDID:S000004873, Chr XIII from 789839-789378, Genome Release 64-1-1, reverse complement, Verified ORF, "Translation initiation factor eIF1A, essential protein that forms a complex with Sui1p (eIF1) and the 40S ribosomal subunit and scans fo
YLL015W	45.9689	22.9506	2.00295	5.22e-113	YLL015W BPT1 SGDID:S000003938, Chr XII from 116432-121111, Genome Release 64-1-1, Verified ORF, "ABC type transmembrane transporter of MRP/CFTR family, found in vacuolar membrane, involved in the transport of unconjugated bilirubin and in heavy metal deto
YEL066W	38.9549	19.4479	2.00304	1.61e-12	YEL066W HPA3 SGDID:S000000792, Chr V from 26667-27206, Genome Release 64-1-1, Verified ORF, "D-Amino acid N-acetyltransferase, catalyzes N-acetylation of D-amino acids through ordered bi-bi mechanism in which acetyl-CoA is first substrate bound and CoA is
YCL049C	72.2186	36.0206	2.00493	6.05e-37	YCL049C YCL049C SGDID:S000000554, Chr III from 40724-39786, Genome Release 64-1-1, reverse complement, Uncharacterized ORF, "Protein of unknown function; localizes to membrane fraction; YCL049C is not an essential gene"
YHR057C	132.345	65.981	2.00581	3.02e-44	YHR057C CPR2 SGDID:S000001099, Chr VIII from 218843-218226, Genome Release 64-1-1, reverse complement, Verified ORF, "Peptidyl-prolyl cis-trans isomerase (cyclophilin), catalyzes the cis-trans isomerization of peptide bonds N-terminal to proline residues;
YKL182W	657.149	327.603	2.00593	0	YKL182W FAS1 SGDID:S000001665, Chr XI from 100671-106826, Genome Release 64-1-1, Verified ORF, "Beta subunit of fatty acid synthetase, which catalyzes the synthesis of long-chain saturated fatty acids; contains acetyltransacylase, dehydratase, enoyl reduc
YOR393W	11.5047	5.73241	2.00696	1.94e-09	YOR393W ERR1 SGDID:S000005920, Chr XV from 1080276-1081589, Genome Release 64-1-1, Verified ORF, "Protein of unknown function, has similarity to enolases"
YBR111C	249.883	124.249	2.01114	1.33e-92	YBR111C YSA1 SGDID:S000000315, Chr II from 461873-461178, Genome Release 64-1-1, reverse complement, Verified ORF, "Nudix hydrolase family member with ADP-ribose pyrophosphatase activity; shown to metabolize O-acetyl-ADP-ribose to AMP and acetylated ribos
YDR204W	116.723	57.9845	2.01301	2.2e-63	YDR204W COQ4 SGDID:S000002612, Chr IV from 858137-859144, Genome Release 64-1-1, Verified ORF, "Protein with a role in ubiquinone (Coenzyme Q) biosynthesis, possibly functioning in stabilization of Coq7p; located on the matrix face of the mitochondrial in
YKL220C	4.44002	2.204	2.01453	1.79e-06	YKL220C FRE2 SGDID:S000001703, Chr XI from 11226-9091, Genome Release 64-1-1, reverse complement, Verified ORF, "Ferric reductase and cupric reductase, reduces siderophore-bound iron and oxidized copper prior to uptake by transporters; expression induced
YLR162W	15700.8	7793.08	2.01471	0	YLR162W YLR162W SGDID:S000004152, Chr XII from 489573-489929, Genome Release 64-1-1, Verified ORF, "Putative protein of unknown function; overexpression confers resistance to the antimicrobial peptide MiAMP1 and causes growth arrest, apoptosis, and increa
YNL117W	22.2273	11.0054	2.01968	3.02e-21	YNL117W MLS1 SGDID:S000005061, Chr XIV from 406358-408022, Genome Release 64-1-1, Verified ORF, "Malate synthase, enzyme of the glyoxylate cycle, involved in utilization of non-fermentable carbon sources; expression is subject to carbon catabolite repress
YPL012W	24.4847	12.1202	2.02015	1.9e-49	YPL012W RRP12 SGDID:S000005933, Chr XVI from 529723-533409, Genome Release 64-1-1, Verified ORF, "Protein required for export of the ribosomal subunits; associates with the RNA components of the pre-ribosomes; has a role in nuclear import in association w
YGR031C-A	16.9572	8.39091	2.02091	6.93e-06	YGR031C-A NAG1 SGDID:S000028636, Chr VII from 547300-546809, Genome Release 64-1-1, reverse complement, Verified ORF, "Protein involved in yeast cell wall biogenesis; localizes to the cell periphery; production of Nag1p is dependent upon the presence of S
YCR072C	14.0035	6.92452	2.02231	4.09e-13	YCR072C RSA4 SGDID:S000000668, Chr III from 242352-240805, Genome Release 64-1-1, reverse complement, Verified ORF, "WD-repeat protein involved in ribosome biogenesis; may interact with ribosomes; required for maturation and efficient intra-nuclear transp
YNL160W	5760.03	2843.07	2.02599	0	YNL160W YGP1 SGDID:S000005104, Chr XIV from 336545-337609, Genome Release 64-1-1, Verified ORF, "Cell wall-related secretory glycoprotein; induced by nutrient deprivation-associated growth arrest and upon entry into stationary phase; may be involved in ad
YBL049W	365.258	180.285	2.026	1.02e-82	YBL049W MOH1 SGDID:S000000145, Chr II from 126828-127244, Genome Release 64-1-1, Verified ORF, "Protein of unknown function, has homology to kinase Snf7p; not required for growth on nonfermentable carbon sources; essential for survival in stationary phase
YCR046C	110.596	54.5331	2.02806	8.14e-32	YCR046C IMG1 SGDID:S000000642, Chr III from 210423-209914, Genome Release 64-1-1, reverse complement, Verified ORF, "Mitochondrial ribosomal protein of the large subunit, required for respiration and for maintenance of the mitochondrial genome"
YBL064C	564.743	278.373	2.02873	4.83e-238	YBL064C PRX1 SGDID:S000000160, Chr II from 101156-100371, Genome Release 64-1-1, reverse complement, Verified ORF, "Mitochondrial peroxiredoxin (1-Cys Prx) with thioredoxin peroxidase activity, has a role in reduction of hydroperoxides; reactivation requi
YMR208W	67.9882	33.3859	2.03643	1.68e-50	YMR208W ERG12 SGDID:S000004821, Chr XIII from 684467-685798, Genome Release 64-1-1, Verified ORF, "Mevalonate kinase, acts in the biosynthesis of isoprenoids and sterols, including ergosterol, from mevalonate"
YLR037C	11.4092	5.601	2.03699	0.00115697	YLR037C PAU23 SGDID:S000004027, Chr XII from 223059-222685, Genome Release 64-1-1, reverse complement, Verified ORF, "Cell wall mannoprotein with similarity to Tir1p, Tir2p, Tir3p, and Tir4p; member of the seripauperin multigene family encoded mainly in s
YPL123C	89.0112	43.6226	2.04049	1.5e-64	YPL123C RNY1 SGDID:S000006044, Chr XVI from 318945-317641, Genome Release 64-1-1, reverse complement, Verified ORF, "Vacuolar RNase of the T(2) family, relocalizes to the cytosol where it cleaves tRNAs upon oxidative or stationary phase stress; promotes a
YDR248C	69.347	33.9734	2.04122	1.47e-23	YDR248C YDR248C SGDID:S000002656, Chr IV from 958339-957758, Genome Release 64-1-1, reverse complement, Uncharacterized ORF, "Putative protein of unknown function; sequence similarity to bacterial and human gluconokinase; green fluorescent protein (GFP)-f
YKL107W	10.8111	5.29572	2.04148	5.92e-07	YKL107W YKL107W SGDID:S000001590, Chr XI from 236141-237070, Genome Release 64-1-1, Uncharacterized ORF, "Putative protein of unknown function; proposed to be a palmitoylated membrane protein"
YDR347W	94.1906	46.0352	2.04606	2.9e-51	YDR347W MRP1 SGDID:S000002755, Chr IV from 1169178-1170143, Genome Release 64-1-1, Verified ORF, "Mitochondrial ribosomal protein of the small subunit; MRP1 exhibits genetic interactions with PET122, encoding a COX3-specific translational activator, and w
YJL045W	6.17623	3.00352	2.05633	5.12e-08	YJL045W YJL045W SGDID:S000003581, Chr X from 356024-357928, Genome Release 64-1-1, Verified ORF, "Minor succinate dehydrogenase isozyme; homologous to Sdh1p, the major isozyme reponsible for the oxidation of succinate and transfer of electrons to ubiquino
YBR241C	353.523	171.81	2.05764	6.93e-287	YBR241C YBR241C SGDID:S000000445, Chr II from 704055-702589, Genome Release 64-1-1, reverse complement, Uncharacterized ORF, "Putative transporter, member of the sugar porter family; green fluorescent protein (GFP)-fusion protein localizes to the vacuolar
YHL021C	180.819	87.7618	2.06034	2.75e-141	YHL021C AIM17 SGDID:S000001013, Chr VIII from 65859-64462, Genome Release 64-1-1, reverse complement, Verified ORF, "Putative protein of unknown function; the authentic, non-tagged protein is detected in highly purified mitochondria in high-throughput stu
YDR059C	88.855	43.0996	2.06162	1.05e-23	YDR059C UBC5 SGDID:S000002466, Chr IV from 569633-569234,569770-569724, Genome Release 64-1-1, reverse complement, intron sequence removed, Verified ORF, "Ubiquitin-conjugating enzyme that mediates selective degradation of short-lived, abnormal, or excess
YLR286C	572.654	277.614	2.06277	0	YLR286C CTS1 SGDID:S000004276, Chr XII from 710136-708448, Genome Release 64-1-1, reverse complement, Verified ORF, "Endochitinase, required for cell separation after mitosis; transcriptional activation during the G1 phase of the cell cycle is mediated by
YHL044W	15.4096	7.46773	2.0635	1.39e-07	YHL044W YHL044W SGDID:S000001036, Chr VIII from 13565-14272, Genome Release 64-1-1, Uncharacterized ORF, "Putative integral membrane protein, member of DUP240 gene family; green fluorescent protein (GFP)-fusion protein localizes to the plasma membrane in
YFL058W	7.45834	3.61072	2.06561	1.04e-05	YFL058W THI5 SGDID:S000001836, Chr VI from 12929-13951, Genome Release 64-1-1, Verified ORF, "Protein involved in synthesis of the thiamine precursor hydroxymethylpyrimidine (HMP); member of a subtelomeric gene family including THI5, THI11, THI12, and THI
YNL003C	93.4918	45.1503	2.07068	1.89e-46	YNL003C PET8 SGDID:S000004948, Chr XIV from 625829-624975, Genome Release 64-1-1, reverse complement, Verified ORF, "S-adenosylmethionine transporter of the mitochondrial inner membrane, member of the mitochondrial carrier family; required for biotin bios
YBR037C	75.3224	36.2949	2.07529	2.44e-39	YBR037C SCO1 SGDID:S000000241, Chr II from 311452-310565, Genome Release 64-1-1, reverse complement, Verified ORF, "Copper-binding protein of the mitochondrial inner membrane, required for cytochrome c oxidase activity and respiration; may function to del
YPL278C	81.8975	39.4403	2.07649	1.26e-15	YPL278C YPL278C SGDID:S000006199, Chr XVI from 15355-15053, Genome Release 64-1-1, reverse complement, Uncharacterized ORF, "Putative protein of unknown function; gene expression regulated by copper levels"
YGL040C	165.552	79.6765	2.07781	1.19e-97	YGL040C HEM2 SGDID:S000003008, Chr VII from 420555-419527, Genome Release 64-1-1, reverse complement, Verified ORF, "Aminolevulinate dehydratase, a homo-octameric enzyme, catalyzes the conversion of 5-aminolevulinate to porphobilinogen, the second step in
YPL282C	10.6601	5.12108	2.08161	0.000217032	YPL282C PAU22 SGDID:S000006203, Chr XVI from 8427-7933, Genome Release 64-1-1, reverse complement, Verified ORF, "Protein of unknown function, member of the seripauperin multigene family encoded mainly in subtelomeric regions; identical to Pau21p; encodes
YBR211C	11.9211	5.71986	2.08416	3.88e-08	YBR211C AME1 SGDID:S000000415, Chr II from 647132-646158, Genome Release 64-1-1, reverse complement, Verified ORF, "Essential kinetochore protein associated with microtubules and spindle pole bodies; component of the kinetochore sub-complex COMA (Ctf19p,
YNL052W	183.979	88.2603	2.08451	5.43e-50	YNL052W COX5A SGDID:S000004997, Chr XIV from 531725-532186, Genome Release 64-1-1, Verified ORF, "Subunit Va of cytochrome c oxidase, which is the terminal member of the mitochondrial inner membrane electron transport chain; predominantly expressed during
YLR099C	162.533	77.9275	2.08569	4.54e-111	YLR099C ICT1 SGDID:S000004089, Chr XII from 340928-339744, Genome Release 64-1-1, reverse complement, Verified ORF, "Lysophosphatidic acid acyltransferase, responsible for enhanced phospholipid synthesis during organic solvent stress; null displays increa
YIL172C	4.18981	2.00503	2.08964	1.07e-05	YIL172C IMA3 SGDID:S000001434, Chr IX from 18553-16784, Genome Release 64-1-1, reverse complement, Verified ORF, "Alpha-glucosidase with broad substrate specificity for alpha-1,4- and alpha-1,6-glucosides; member of IMA isomaltase family; not required for
YLR120C	391.565	187.124	2.09255	0	YLR120C YPS1 SGDID:S000004110, Chr XII from 388220-386511, Genome Release 64-1-1, reverse complement, Verified ORF, "Aspartic protease, member of the yapsin family of proteases involved in cell wall growth and maintenance; attached to the plasma membrane
YKL078W	3.77851	1.80411	2.09439	2.84e-06	YKL078W DHR2 SGDID:S000001561, Chr XI from 288845-291052, Genome Release 64-1-1, Verified ORF, "Predominantly nucleolar DEAH-box ATP-dependent RNA helicase, required for 18S rRNA synthesis"
YPR140W	36.2759	17.3167	2.09485	1.41e-25	YPR140W TAZ1 SGDID:S000006344, Chr XVI from 814391-815536, Genome Release 64-1-1, Verified ORF, "Lyso-phosphatidylcholine acyltransferase, required for normal phospholipid content of mitochondrial membranes; may remodel acyl groups of cardiolipin in the i
YBR004C	44.526	21.2496	2.09538	4.96e-35	YBR004C GPI18 SGDID:S000000208, Chr II from 245667-244366, Genome Release 64-1-1, reverse complement, Verified ORF, "Functional ortholog of human PIG-V, which is a mannosyltransferase that transfers the second mannose in glycosylphosphatidylinositol biosy
YMR086W	27.405	13.0634	2.09784	3.14e-47	YMR086W YMR086W SGDID:S000004692, Chr XIII from 439208-442090, Genome Release 64-1-1, Verified ORF, "Component of the eisosome with unknown function; may interact with ribosomes, based on co-purification experiments; GFP-fusion protein localizes to the ce
YOL071W	47.2466	22.513	2.09863	5.78e-15	YOL071W EMI5 SGDID:S000005432, Chr XV from 196507-196995, Genome Release 64-1-1, Verified ORF, "Subunit of succinate dehydrogenase, which couples succinate oxidation to ubiquinone reduction; required for FAD cofactor attachment to Sdh1p; mutations in huma
YPL154C	1580.82	753.108	2.09906	0	YPL154C PEP4 SGDID:S000006075, Chr XVI from 260931-259714, Genome Release 64-1-1, reverse complement, Verified ORF, "Vacuolar aspartyl protease (proteinase A), required for the posttranslational precursor maturation of vacuolar proteinases; important for
YGR008C	720.903	342.536	2.10461	3.41e-108	YGR008C STF2 SGDID:S000003240, Chr VII from 508364-508110, Genome Release 64-1-1, reverse complement, Verified ORF, "Protein involved in regulation of the mitochondrial F1F0-ATP synthase; Stf1p and Stf2p may act as stabilizing factors that enhance inhibit
YPR193C	11.6575	5.5358	2.10583	0.000132908	YPR193C HPA2 SGDID:S000006397, Chr XVI from 923379-922909, Genome Release 64-1-1, reverse complement, Verified ORF, "Tetrameric histone acetyltransferase with similarity to Gcn5p, Hat1p, Elp3p, and Hpa3p; acetylates histones H3 and H4 in vitro and exhibit
YGR183C	471.125	223.406	2.10883	7.03e-57	YGR183C QCR9 SGDID:S000003415, Chr VII from 859260-859063,859476-859474, Genome Release 64-1-1, reverse complement, intron sequence removed, Verified ORF, "Subunit 9 of the ubiquinol cytochrome-c reductase complex, which is a component of the mitochondria
YIL099W	26.9671	12.7734	2.11119	1.06e-27	YIL099W SGA1 SGDID:S000001361, Chr IX from 178004-179653, Genome Release 64-1-1, Verified ORF, "Intracellular sporulation-specific glucoamylase involved in glycogen degradation; induced during starvation of a/a diploids late in sporulation, but dispensabl
YBR034C	78.5947	37.2164	2.11183	8.24e-50	YBR034C HMT1 SGDID:S000000238, Chr II from 305976-304930, Genome Release 64-1-1, reverse complement, Verified ORF, "Nuclear SAM-dependent mono- and asymmetric arginine dimethylating methyltransferase that modifies hnRNPs, including Npl3p and Hrp1p, affect
YNR036C	343.88	162.725	2.11326	1.36e-94	YNR036C MRPS12 SGDID:S000005319, Chr XIV from 694822-694361, Genome Release 64-1-1, reverse complement, Verified ORF, "Mitochondrial protein; may interact with ribosomes based on co-purification experiments; similar to E. coli and human mitochondrial S12
YLR125W	10.0628	4.75796	2.11495	0.000862622	YLR125W YLR125W SGDID:S000004115, Chr XII from 393484-393894, Genome Release 64-1-1, Uncharacterized ORF, "Putative protein of unknown function; mutant has decreased Ty3 transposition; YLR125W is not an essential gene"
YJR061W	74.8625	35.3106	2.12011	2.14e-125	YJR061W YJR061W SGDID:S000003822, Chr X from 550511-553318, Genome Release 64-1-1, Uncharacterized ORF, "Putative protein of unknown function; non-essential gene with similarity to Mnn4, a putative membrane protein involved in glycosylation; transcription
YGR244C	146.391	69.0423	2.12031	2.36e-112	YGR244C LSC2 SGDID:S000003476, Chr VII from 979319-978036, Genome Release 64-1-1, reverse complement, Verified ORF, "Beta subunit of succinyl-CoA ligase, which is a mitochondrial enzyme of the TCA cycle that catalyzes the nucleotide-dependent conversion o
YPR127W	349.53	164.391	2.12621	2.75e-216	YPR127W YPR127W SGDID:S000006331, Chr XVI from 790083-791120, Genome Release 64-1-1, Verified ORF, "Protein of unknown function, differentially expressed during alcoholic fermentation; expression activated by transcription factor YRM1/YOR172W; green fluor
YNR033W	40.2687	18.9339	2.12681	3.39e-58	YNR033W ABZ1 SGDID:S000005316, Chr XIV from 687635-689998, Genome Release 64-1-1, Verified ORF, "Para-aminobenzoate (PABA) synthase, has similarity to Escherichia coli PABA synthase components PabA and PabB; required for the synthesis of para-aminobenzoic
YLL064C	23.7691	11.1733	2.12732	1.28e-06	YLL064C PAU18 SGDID:S000003987, Chr XII from 13445-13083, Genome Release 64-1-1, reverse complement, Verified ORF, "Protein of unknown function, member of the seripauperin multigene family encoded mainly in subtelomeric regions; identical to Pau6p"
YGL063W	13.7105	6.44227	2.12821	1.17e-10	YGL063W PUS2 SGDID:S000003031, Chr VII from 383654-384766, Genome Release 64-1-1, Verified ORF, "Mitochondrial tRNA:pseudouridine synthase; acts at positions 27 and 28, but not at position 72; efficiently and rapidly targeted to mitochondria, specifically
YPL057C	305.213	143.026	2.13397	9.4e-211	YPL057C SUR1 SGDID:S000005978, Chr XVI from 453057-451909, Genome Release 64-1-1, reverse complement, Verified ORF, "Probable catalytic subunit of a mannosylinositol phosphorylceramide (MIPC) synthase, forms a complex with probable regulatory subunit Csg2
YKL100C	127.577	59.7808	2.13408	5.55e-136	YKL100C YKL100C SGDID:S000001583, Chr XI from 255460-253697, Genome Release 64-1-1, reverse complement, Uncharacterized ORF, "Putative protein of unknown function with similarity to a human minor histocompatibility antigen and signal peptide peptidases; Y
YOR095C	10.5539	4.94031	2.13627	2.11e-06	YOR095C RKI1 SGDID:S000005621, Chr XV from 504328-503552, Genome Release 64-1-1, reverse complement, Verified ORF, "Ribose-5-phosphate ketol-isomerase, catalyzes the interconversion of ribose 5-phosphate and ribulose 5-phosphate in the pentose phosphate p
YMR038C	97.9287	45.7737	2.13941	7.31e-46	YMR038C CCS1 SGDID:S000004641, Chr XIII from 348260-347511, Genome Release 64-1-1, reverse complement, Verified ORF, "Copper chaperone for superoxide dismutase Sod1p, involved in oxidative stress protection; Met-X-Cys-X2-Cys motif within the N-terminal po
YLR152C	58.7431	27.4059	2.14345	4.74e-63	YLR152C YLR152C SGDID:S000004142, Chr XII from 444688-442958, Genome Release 64-1-1, reverse complement, Uncharacterized ORF, "Putative protein of unknown function; YLR152C is not an essential gene"
YJR025C	14.5552	6.78153	2.14631	3.48e-06	YJR025C BNA1 SGDID:S000003786, Chr X from 471671-471138, Genome Release 64-1-1, reverse complement, Verified ORF, "3-hydroxyanthranilic acid dioxygenase, required for the de novo biosynthesis of NAD from tryptophan via kynurenine; expression regulated by
YOL002C	241.653	112.588	2.14635	6.18e-141	YOL002C IZH2 SGDID:S000005362, Chr XV from 324364-323411, Genome Release 64-1-1, reverse complement, Verified ORF, "Plasma membrane protein involved in zinc homeostasis and osmotin-induced apoptosis; transcription regulated by Zap1p, zinc and fatty acid l
YNL202W	10.7894	5.0262	2.14663	2.95e-07	YNL202W SPS19 SGDID:S000005146, Chr XIV from 259578-260456, Genome Release 64-1-1, Verified ORF, "Peroxisomal 2,4-dienoyl-CoA reductase, auxiliary enzyme of fatty acid beta-oxidation; homodimeric enzyme required for growth and sporulation on petroselineat
YMR262W	52.4586	24.3729	2.15233	8.42e-32	YMR262W YMR262W SGDID:S000004875, Chr XIII from 793726-794667, Genome Release 64-1-1, Uncharacterized ORF, "Protein of unknown function; interacts weakly with Knr4p; YMR262W is not an essential gene"
YJR073C	1341.52	622.217	2.15603	0	YJR073C OPI3 SGDID:S000003834, Chr X from 572935-572315, Genome Release 64-1-1, reverse complement, Verified ORF, "Phospholipid methyltransferase (methylene-fatty-acyl-phospholipid synthase), catalyzes the last two steps in phosphatidylcholine biosynthesi
YNR075W	55.2711	25.623	2.15709	9.44e-40	YNR075W COS10 SGDID:S000005358, Chr XIV from 779916-781040, Genome Release 64-1-1, Verified ORF, "Protein of unknown function, member of the DUP380 subfamily of conserved, often subtelomerically-encoded proteins"
YAL053W	196.429	91.0569	2.15721	2.25e-283	YAL053W FLC2 SGDID:S000000049, Chr I from 45899-48250, Genome Release 64-1-1, Verified ORF, "Putative FAD transporter; required for uptake of FAD into endoplasmic reticulum; involved in cell wall maintenance"
YHL046C	11.197	5.18759	2.15842	0.000736694	YHL046C PAU13 SGDID:S000001038, Chr VIII from 12285-11923, Genome Release 64-1-1, reverse complement, Verified ORF, "Protein of unknown function, member of the seripauperin multigene family encoded mainly in subtelomeric regions; expression is induced aft
YMR271C	247.074	114.358	2.16053	2.91e-105	YMR271C URA10 SGDID:S000004884, Chr XIII from 807548-806865, Genome Release 64-1-1, reverse complement, Verified ORF, "Minor orotate phosphoribosyltransferase (OPRTase) isozyme that catalyzes the fifth enzymatic step in the de novo biosynthesis of pyrimid
YOR152C	120.603	55.7057	2.165	5.27e-59	YOR152C YOR152C SGDID:S000005678, Chr XV from 618288-617518, Genome Release 64-1-1, reverse complement, Uncharacterized ORF, "Putative protein of unknown function; YOR152C is not an essential gene"
YNL335W	20.9294	9.61417	2.17694	1.97e-10	YNL335W DDI3 SGDID:S000005279, Chr XIV from 11452-12129, Genome Release 64-1-1, Uncharacterized ORF, "Protein of unknown function; expression is induced over 100-fold by DNA damage; induction decreased in rad6 and rad18 mutants"
YLR046C	116.214	53.3624	2.17783	1.21e-60	YLR046C YLR046C SGDID:S000004036, Chr XII from 238813-238001, Genome Release 64-1-1, reverse complement, Uncharacterized ORF, "Putative membrane protein; member of the fungal lipid-translocating exporter (LTE) family of proteins; transcription is activate
YFR044C	264.074	121.162	2.17951	1.31e-239	YFR044C DUG1 SGDID:S000001940, Chr VI from 241437-239992, Genome Release 64-1-1, reverse complement, Verified ORF, "Cys-Gly metallo-di-peptidase; forms a complex with Dug2p and Dug3p to degrade glutathione (GSH) and other peptides containing a gamma-glu-X
YIR039C	99.7596	45.7716	2.17951	3.46e-102	YIR039C YPS6 SGDID:S000001478, Chr IX from 432111-430498, Genome Release 64-1-1, reverse complement, Verified ORF, "Putative GPI-anchored aspartic protease, member of the yapsin family of proteases involved in cell wall growth and maintenance"
YDR398W	22.8833	10.4966	2.18006	2.34e-29	YDR398W UTP5 SGDID:S000002806, Chr IV from 1267471-1269402, Genome Release 64-1-1, Verified ORF, "Subunit of U3-containing Small Subunit (SSU) processome complex involved in production of 18S rRNA and assembly of small ribosomal subunit"
YBR052C	122.788	56.2938	2.18121	2.31e-50	YBR052C RFS1 SGDID:S000000256, Chr II from 339352-338720, Genome Release 64-1-1, reverse complement, Verified ORF, "Protein of unknown function; member of a flavodoxin-like fold protein family that includes Pst2p and Ycp4p; green fluorescent protein (GFP)
YKL141W	481.713	220.799	2.18168	2.48e-181	YKL141W SDH3 SGDID:S000001624, Chr XI from 179667-180263, Genome Release 64-1-1, Verified ORF, "Cytochrome b subunit of succinate dehydrogenase (Sdh1p, Sdh2p, Sdh3p, Sdh4p), which couples the oxidation of succinate to the transfer of electrons to ubiquino
YLR258W	638.702	292.169	2.18607	0	YLR258W GSY2 SGDID:S000004248, Chr XII from 660716-662833, Genome Release 64-1-1, Verified ORF, "Glycogen synthase, similar to Gsy1p; expression induced by glucose limitation, nitrogen starvation, heat shock, and stationary phase; activity regulated by cA
YHR170W	34.9896	15.9553	2.19298	3.35e-36	YHR170W NMD3 SGDID:S000001213, Chr VIII from 443828-445384, Genome Release 64-1-1, Verified ORF, "Protein involved in nuclear export of the large ribosomal subunit; acts as a Crm1p-dependent adapter protein for export of nascent ribosomal subunits through
YKL091C	60.6074	27.6355	2.1931	1.63e-37	YKL091C YKL091C SGDID:S000001574, Chr XI from 270650-269718, Genome Release 64-1-1, reverse complement, Verified ORF, "Putative homolog of Sec14p, which is a phosphatidylinositol/phosphatidylcholine transfer protein involved in lipid metabolism; localizes
YLL053C	51.2667	23.3533	2.19527	1.39e-16	YLL053C YLL053C SGDID:S000003976, Chr XII from 35961-35503, Genome Release 64-1-1, reverse complement, Uncharacterized ORF, "Putative protein; in the Sigma 1278B strain background YLL053C is contiguous with AQY2 which encodes an aquaporin"
YJL214W	50.3738	22.914	2.19839	1.71e-56	YJL214W HXT8 SGDID:S000003750, Chr X from 26887-28596, Genome Release 64-1-1, Verified ORF, "Protein of unknown function with similarity to hexose transporter family members, expression is induced by low levels of glucose and repressed by high levels of g
YPR037C	99.6613	45.2208	2.20388	2.23e-39	YPR037C ERV2 SGDID:S000006241, Chr XVI from 647038-646448, Genome Release 64-1-1, reverse complement, Verified ORF, "Flavin-linked sulfhydryl oxidase localized to the endoplasmic reticulum lumen, involved in disulfide bond formation within the ER"
YGL168W	97.4319	44.1521	2.20674	1.72e-22	YGL168W HUR1 SGDID:S000003136, Chr VII from 187464-187796, Genome Release 64-1-1, Verified ORF, "Protein of unknown function; reported null mutant phenotype of hydroxyurea sensitivity may be due to effects on overlapping PMR1 gene"
YMR034C	25.2444	11.4329	2.20805	7.72e-23	YMR034C YMR034C SGDID:S000004637, Chr XIII from 340722-339418, Genome Release 64-1-1, reverse complement, Uncharacterized ORF, "Putative transporter, member of the SLC10 carrier family; identified in a transposon mutagenesis screen as a gene involved in a
YPL056C	21.4388	9.70424	2.20922	1.12e-05	YPL056C LCL1 SGDID:S000005977, Chr XVI from 453735-453430, Genome Release 64-1-1, reverse complement, Uncharacterized ORF, "Putative protein of unknown function; deletion mutant is fluconazole resistant and has long chronological lifespan"
YDR070C	334.79	151.274	2.21313	1.46e-62	YDR070C FMP16 SGDID:S000002477, Chr IV from 588379-588098, Genome Release 64-1-1, reverse complement, Uncharacterized ORF, "Putative protein of unknown function; proposed to be involved in responding to conditions of stress; the authentic, non-tagged prot
YAL068C	21.2154	9.57709	2.21522	1.82e-06	YAL068C PAU8 SGDID:S000002142, Chr I from 2169-1807, Genome Release 64-1-1, reverse complement, Verified ORF, "Protein of unknown function, member of the seripauperin multigene family encoded mainly in subtelomeric regions"
YGR204C-A	28.1476	12.7064	2.21522	0.00206694	YGR204C-A YGR204C-A SGDID:S000028640, Chr VII from 909174-909061, Genome Release 64-1-1, reverse complement, Uncharacterized ORF, "Putative protein of unknown function; identified by gene-trapping, microarray-based expression analysis, and genome-wide hom
YBR183W	120.27	54.2249	2.21799	9.97e-76	YBR183W YPC1 SGDID:S000000387, Chr II from 596115-597065, Genome Release 64-1-1, Verified ORF, "Alkaline ceramidase that also has reverse (CoA-independent) ceramide synthase activity, catalyzes both breakdown and synthesis of phytoceramide; overexpression
YBR146W	89.5388	40.3236	2.22051	2.33e-50	YBR146W MRPS9 SGDID:S000000350, Chr II from 535260-536096, Genome Release 64-1-1, Verified ORF, "Mitochondrial ribosomal protein of the small subunit"
YNL115C	113.834	51.1292	2.2264	3.91e-145	YNL115C YNL115C SGDID:S000005059, Chr XIV from 412053-410119, Genome Release 64-1-1, reverse complement, Uncharacterized ORF, "Putative protein of unknown function; green fluorescent protein (GFP)-fusion protein localizes to mitochondria; YNL115C is not a
YBR301W	23.5727	10.5747	2.22916	4.15e-07	YBR301W PAU24 SGDID:S000000505, Chr II from 809057-809419, Genome Release 64-1-1, Verified ORF, "Cell wall mannoprotein with similarity to Tir1p, Tir2p, Tir3p, and Tir4p; member of the seripauperin multigene family encoded mainly in subtelomeric regions;
YNR034W-A	1452.8	650.134	2.23461	2.08e-284	YNR034W-A YNR034W-A SGDID:S000007525, Chr XIV from 692561-692857, Genome Release 64-1-1, Uncharacterized ORF, "Putative protein of unknown function; expression is regulated by Msn2p/Msn4p"
YJL171C	1031.77	461.683	2.23481	0	YJL171C YJL171C SGDID:S000003707, Chr X from 100894-99704, Genome Release 64-1-1, reverse complement, Verified ORF, "GPI-anchored cell wall protein of unknown function; induced in response to cell wall damaging agents and by mutations in genes involved in
YDR406W	133.495	59.5825	2.24052	0	YDR406W PDR15 SGDID:S000002814, Chr IV from 1279210-1283799, Genome Release 64-1-1, Verified ORF, "Plasma membrane ATP binding cassette (ABC) transporter, multidrug transporter and general stress response factor implicated in cellular detoxification; regu
YNL148C	7.6434	3.40832	2.24257	2.56e-05	YNL148C ALF1 SGDID:S000005092, Chr XIV from 350671-349907, Genome Release 64-1-1, reverse complement, Verified ORF, "Alpha-tubulin folding protein, similar to mammalian cofactor B; Alf1p-GFP localizes to cytoplasmic microtubules; required for the folding
YNR076W	22.394	9.97614	2.24476	6.76e-07	YNR076W PAU6 SGDID:S000005359, Chr XIV from 781918-782280, Genome Release 64-1-1, Verified ORF, "Member of the seripauperin multigene family encoded mainly in subtelomeric regions, active during alcoholic fermentation, regulated by anaerobiosis, negativel
YEL073C	136.012	60.5792	2.2452	5.86e-31	YEL073C YEL073C SGDID:S000000799, Chr V from 7553-7230, Genome Release 64-1-1, reverse complement, Uncharacterized ORF, "Putative protein of unknown function; located adjacent to ARS503 and the telomere on the left arm of chromosome V; regulated by inosit
YIL164C	19.253	8.5705	2.24642	3.09e-09	YIL164C NIT1 SGDID:S000001426, Chr IX from 34686-34087, Genome Release 64-1-1, reverse complement, Verified ORF, "Nitrilase, member of the nitrilase branch of the nitrilase superfamily; in closely related species and other S. cerevisiae strain backgrounds
YJL048C	131.898	58.6833	2.24762	5.2e-106	YJL048C UBX6 SGDID:S000003584, Chr X from 348637-347447, Genome Release 64-1-1, reverse complement, Verified ORF, "UBX (ubiquitin regulatory X) domain-containing protein that interacts with Cdc48p, transcription is repressed when cells are grown in media
YNR074C	19.5045	8.66318	2.25142	1.87e-16	YNR074C AIF1 SGDID:S000005357, Chr XIV from 778738-777602, Genome Release 64-1-1, reverse complement, Verified ORF, "Mitochondrial cell death effector that translocates to the nucleus in response to apoptotic stimuli, homolog of mammalian Apoptosis-Induci
YDR090C	48.8375	21.6582	2.25492	3.27e-32	YDR090C YDR090C SGDID:S000002497, Chr IV from 625998-625066, Genome Release 64-1-1, reverse complement, Uncharacterized ORF, "Putative protein of unknown function"
YDR018C	35.3842	15.6894	2.25529	6.3e-30	YDR018C YDR018C SGDID:S000002425, Chr IV from 483860-482670, Genome Release 64-1-1, reverse complement, Uncharacterized ORF, "Probable membrane protein with three predicted transmembrane domains; homologous to Ybr042cp, similar to C. elegans F55A11.5 and
YKL026C	109.508	48.2845	2.26797	4.49e-39	YKL026C GPX1 SGDID:S000001509, Chr XI from 389883-389380, Genome Release 64-1-1, reverse complement, Verified ORF, "Phospholipid hydroperoxide glutathione peroxidase induced by glucose starvation that protects cells from phospholipid hydroperoxides and no
YGR052W	50.943	22.4458	2.2696	4.8e-40	YGR052W FMP48 SGDID:S000003284, Chr VII from 593596-594705, Genome Release 64-1-1, Uncharacterized ORF, "Putative protein of unknown function; the authentic, non-tagged protein is detected in highly purified mitochondria in high-throughput studies; induce
YER066W	71.4351	31.4109	2.27422	7.79e-29	YER066W RRT13 SGDID:S000000868, Chr V from 290242-290799, Genome Release 64-1-1, Uncharacterized ORF, "Putative protein of unknown function; non-essential gene identified in a screen for mutants with decreased levels of rDNA transcription"
YCR083W	133.516	58.6581	2.27616	1.16e-36	YCR083W TRX3 SGDID:S000000679, Chr III from 259578-259961, Genome Release 64-1-1, Verified ORF, "Mitochondrial thioredoxin, highly conserved oxidoreductase required to maintain the redox homeostasis of the cell, forms the mitochondrial thioredoxin system
YGR260W	173.004	75.9466	2.27796	1e-190	YGR260W TNA1 SGDID:S000003492, Chr VII from 1012485-1014089, Genome Release 64-1-1, Verified ORF, "High affinity nicotinic acid plasma membrane permease, responsible for uptake of low levels of nicotinic acid; expression of the gene increases in the absen
YGR234W	309.949	135.378	2.28951	3.03e-257	YGR234W YHB1 SGDID:S000003466, Chr VII from 959904-961103, Genome Release 64-1-1, Verified ORF, "Nitric oxide oxidoreductase, flavohemoglobin involved in nitric oxide detoxification; plays a role in the oxidative and nitrosative stress responses"
YEL038W	126.039	54.9554	2.29348	2.62e-61	YEL038W UTR4 SGDID:S000000764, Chr V from 80462-81145, Genome Release 64-1-1, Verified ORF, "Protein with sequence similarity to 2,3-diketo-5-methylthiopentyl-1-phosphate enolase-phosphatases, involved in methionine salvage; found in both the cytoplasm an
YKR076W	51.0619	22.2551	2.29439	4.73e-41	YKR076W ECM4 SGDID:S000001784, Chr XI from 582283-583395, Genome Release 64-1-1, Verified ORF, "Omega class glutathione transferase; not essential; similar to Ygr154cp; green fluorescent protein (GFP)-fusion protein localizes to the cytoplasm"
YOR173W	322.226	140.421	2.29472	7.25e-238	YOR173W DCS2 SGDID:S000005699, Chr XV from 657264-658325, Genome Release 64-1-1, Verified ORF, "Non-essential, stress induced regulatory protein; modulates m7G-oligoribonucleotide metabolism; inhibits Dcs1p; regulated by Msn2p, Msn4p, and the Ras-cAMP-cAP
YBR287W	839.25	364.108	2.30495	0	YBR287W YBR287W SGDID:S000000491, Chr II from 776571-777854, Genome Release 64-1-1, Uncharacterized ORF, "Protein of unknown function; green fluorescent protein (GFP)-fusion protein localizes to the ER; YBR287W is not an essential gene"
YNL280C	178.945	77.5412	2.30774	3.31e-166	YNL280C ERG24 SGDID:S000005224, Chr XIV from 110411-109095, Genome Release 64-1-1, reverse complement, Verified ORF, "C-14 sterol reductase, acts in ergosterol biosynthesis; mutants accumulate the abnormal sterol ignosterol (ergosta-8,14 dienol), and are
YBR242W	63.9479	27.6777	2.31044	7.12e-34	YBR242W YBR242W SGDID:S000000446, Chr II from 704670-705386, Genome Release 64-1-1, Uncharacterized ORF, "Putative protein of unknown function; green fluorescent protein (GFP)-fusion protein localizes to the cytoplasm and nucleus; YBR242W is not an essent
YDL054C	126.459	54.7291	2.31065	4.87e-131	YDL054C MCH1 SGDID:S000002212, Chr IV from 361285-359825, Genome Release 64-1-1, reverse complement, Verified ORF, "Protein with similarity to mammalian monocarboxylate permeases, which are involved in transport of monocarboxylic acids across the plasma m
YNL240C	60.7272	26.105	2.32626	2.38e-65	YNL240C NAR1 SGDID:S000005184, Chr XIV from 199977-198502, Genome Release 64-1-1, reverse complement, Verified ORF, "Component of the cytosolic iron-sulfur (FeS) protein assembly machinery, required for maturation of cytosolic and nuclear FeS proteins and
YOR387C	13.3199	5.71483	2.33076	2.04e-07	YOR387C YOR387C SGDID:S000005914, Chr XV from 1070241-1069621, Genome Release 64-1-1, reverse complement, Uncharacterized ORF, "Putative protein of unknown function; regulated by the metal-responsive Aft1p transcription factor; highly inducible in zinc-de
YOR049C	307.258	131.796	2.33131	2.27e-234	YOR049C RSB1 SGDID:S000005575, Chr XV from 423732-422668, Genome Release 64-1-1, reverse complement, Verified ORF, "Suppressor of sphingoid long chain base (LCB) sensitivity of an LCB-lyase mutation; putative integral membrane transporter or flippase that
YAL039C	115.94	49.7152	2.33209	1.08e-68	YAL039C CYC3 SGDID:S000000037, Chr I from 69525-68716, Genome Release 64-1-1, reverse complement, Verified ORF, "Cytochrome c heme lyase (holocytochrome c synthase), attaches heme to apo-cytochrome c (Cyc1p or Cyc7p) in the mitochondrial intermembrane spa
YKL217W	17.9906	7.7083	2.33392	1.67e-25	YKL217W JEN1 SGDID:S000001700, Chr XI from 22234-24084, Genome Release 64-1-1, Verified ORF, "Monocarboxylate/proton symporter of the plasma membrane; transport activity is dependent on the pH gradient across the membrane; mediates high-affinity uptake of
YBR235W	73.4913	31.4862	2.33408	6.58e-178	YBR235W YBR235W SGDID:S000000439, Chr II from 686901-690263, Genome Release 64-1-1, Uncharacterized ORF, "Putative ion transporter, similar to mammalian electroneutral Na(+)-(K+)-C1- cotransporter family; YBR235W is not an essential gene"
YAL062W	28.3361	12.1238	2.33722	1.3e-29	YAL062W GDH3 SGDID:S000000058, Chr I from 31567-32940, Genome Release 64-1-1, Verified ORF, "NADP(+)-dependent glutamate dehydrogenase, synthesizes glutamate from ammonia and alpha-ketoglutarate; rate of alpha-ketoglutarate utilization differs from Gdh1p;
YKR067W	62.2022	26.6084	2.33769	4.33e-101	YKR067W GPT2 SGDID:S000001775, Chr XI from 567918-570149, Genome Release 64-1-1, Verified ORF, "Glycerol-3-phosphate/dihydroxyacetone phosphate dual substrate-specific sn-1 acyltransferase located in lipid particles and the ER; involved in the stepwise ac
YBL039W-B	15.0538	6.43793	2.33829	0.00285839	YBL039W-B YBL039W-B SGDID:S000028517, Chr II from 143393-143572, Genome Release 64-1-1, Uncharacterized ORF, "Putative protein of unknown function"
YLL055W	40.3896	17.2445	2.34218	4.36e-48	YLL055W YCT1 SGDID:S000003978, Chr XII from 30109-31704, Genome Release 64-1-1, Verified ORF, "High-affinity cysteine-specific transporter with similarity to the Dal5p family of transporters; green fluorescent protein (GFP)-fusion protein localizes to the
YBR298C	78.3414	33.3673	2.34785	5.39e-106	YBR298C MAL31 SGDID:S000000502, Chr II from 804475-802631, Genome Release 64-1-1, reverse complement, Verified ORF, "Maltose permease, high-affinity maltose transporter (alpha-glucoside transporter); encoded in the MAL3 complex locus; member of the 12 tra
YOR186W	57.8655	24.6417	2.34827	7.08e-20	YOR186W YOR186W SGDID:S000005712, Chr XV from 683111-683545, Genome Release 64-1-1, Uncharacterized ORF, "Putative protein of unknown function; proper regulation of expression during heat stress is sphingolipid-dependent"
YMR088C	108.966	46.3548	2.3507	1e-134	YMR088C VBA1 SGDID:S000004694, Chr XIII from 445102-443414, Genome Release 64-1-1, reverse complement, Verified ORF, "Permease of basic amino acids in the vacuolar membrane"
YDR056C	153.461	65.2778	2.35089	2.32e-70	YDR056C YDR056C SGDID:S000002463, Chr IV from 565640-565023, Genome Release 64-1-1, reverse complement, Uncharacterized ORF, "Putative protein of unknown function; green fluorescent protein (GFP)-fusion protein localizes to the endoplasmic reticulum; YDR0
YHR028C	170.389	72.4562	2.35161	4.54e-304	YHR028C DAP2 SGDID:S000001070, Chr VIII from 167434-164978, Genome Release 64-1-1, reverse complement, Verified ORF, "Dipeptidyl aminopeptidase, synthesized as a glycosylated precursor; localizes to the vacuolar membrane; similar to Ste13p"
YJL213W	19.3303	8.21709	2.35245	1.3e-15	YJL213W YJL213W SGDID:S000003749, Chr X from 32163-33158, Genome Release 64-1-1, Verified ORF, "Protein of unknown function that may interact with ribosomes; periodically expressed during the yeast metabolic cycle; phosphorylated in vitro by the mitotic e
YKL093W	51.7328	21.941	2.35781	3.78e-40	YKL093W MBR1 SGDID:S000001576, Chr XI from 264789-265808, Genome Release 64-1-1, Verified ORF, "Protein involved in mitochondrial functions and stress response; overexpression suppresses growth defects of hap2, hap3, and hap4 mutants"
YPR138C	134.95	57.2024	2.35917	5.22e-146	YPR138C MEP3 SGDID:S000006342, Chr XVI from 812453-810984, Genome Release 64-1-1, reverse complement, Verified ORF, "Ammonium permease of high capacity and low affinity; belongs to a ubiquitous family of cytoplasmic membrane proteins that transport only a
YPR065W	70.2123	29.7035	2.36377	1.46e-58	YPR065W ROX1 SGDID:S000006269, Chr XVI from 679693-680799, Genome Release 64-1-1, Verified ORF, "Heme-dependent repressor of hypoxic genes; contains an HMG domain that is responsible for DNA bending activity"
YNL200C	1003.88	424.395	2.36545	0	YNL200C YNL200C SGDID:S000005144, Chr XIV from 264453-263713, Genome Release 64-1-1, reverse complement, Uncharacterized ORF, "Putative protein of unknown function; the authentic, non-tagged protein is detected in highly purified mitochondria in high-thro
YPL117C	122.053	51.5425	2.36801	2.58e-79	YPL117C IDI1 SGDID:S000006038, Chr XVI from 328730-327864, Genome Release 64-1-1, reverse complement, Verified ORF, "Isopentenyl diphosphate:dimethylallyl diphosphate isomerase (IPP isomerase), catalyzes an essential activation step in the isoprenoid bios
YER145C	45.4841	19.1946	2.36963	2.47e-42	YER145C FTR1 SGDID:S000000947, Chr V from 461740-460526, Genome Release 64-1-1, reverse complement, Verified ORF, "High affinity iron permease involved in the transport of iron across the plasma membrane; forms complex with Fet3p; expression is regulated
YER044C	664.897	280.471	2.37064	1.18e-219	YER044C ERG28 SGDID:S000000846, Chr V from 238016-237570, Genome Release 64-1-1, reverse complement, Verified ORF, "Endoplasmic reticulum membrane protein, may facilitate protein-protein interactions between the Erg26p dehydrogenase and the Erg27p 3-ketor
YBR267W	28.354	11.9486	2.373	2.11e-26	YBR267W REI1 SGDID:S000000471, Chr II from 739841-741022, Genome Release 64-1-1, Verified ORF, "Cytoplasmic pre-60S factor; required for the correct recycling of shuttling factors Alb1, Arx1 and Tif6 at the end of the ribosomal large subunit biogenesis; i
YKR052C	33.8223	14.2479	2.37384	1.61e-24	YKR052C MRS4 SGDID:S000001760, Chr XI from 533464-532550, Genome Release 64-1-1, reverse complement, Verified ORF, "Iron transporter that mediates Fe2+ transport across the inner mitochondrial membrane; mitochondrial carrier family member, similar to and
YHR138C	295.564	124.28	2.37821	4.43e-77	YHR138C YHR138C SGDID:S000001180, Chr VIII from 377699-377355, Genome Release 64-1-1, reverse complement, Uncharacterized ORF, "Putative protein of unknown function; has similarity to Pbi2p; double null mutant lacking Pbi2p and Yhr138p exhibits highly fra
YDL238C	26.7281	11.2335	2.37931	8.32e-31	YDL238C GUD1 SGDID:S000002397, Chr IV from 30454-28985, Genome Release 64-1-1, reverse complement, Verified ORF, "Guanine deaminase, a catabolic enzyme of the guanine salvage pathway producing xanthine and ammonia from guanine; activity is low in exponent
YLL052C	45.9536	19.3138	2.37931	5.68e-17	YLL052C AQY2 SGDID:S000003975, Chr XII from 36361-35912, Genome Release 64-1-1, reverse complement, Verified ORF, "Water channel that mediates the transport of water across cell membranes, only expressed in proliferating cells, controlled by osmotic signa
YEL065W	8.31352	3.49276	2.38022	3.01e-13	YEL065W SIT1 SGDID:S000000791, Chr V from 27657-29543, Genome Release 64-1-1, Verified ORF, "Ferrioxamine B transporter, member of the ARN family of transporters that specifically recognize siderophore-iron chelates; transcription is induced during iron d
YLL012W	156.653	65.6552	2.38599	7.15e-202	YLL012W YEH1 SGDID:S000003935, Chr XII from 125534-127255, Genome Release 64-1-1, Verified ORF, "Steryl ester hydrolase, one of three gene products (Yeh1p, Yeh2p, Tgl1p) responsible for steryl ester hydrolase activity and involved in sterol homeostasis; l
YPL265W	22.1689	9.23669	2.40009	3.54e-32	YPL265W DIP5 SGDID:S000006186, Chr XVI from 41043-42869, Genome Release 64-1-1, Verified ORF, "Dicarboxylic amino acid permease, mediates high-affinity and high-capacity transport of L-glutamate and L-aspartate; also a transporter for Gln, Asn, Ser, Ala,
YBR182C	27.0223	11.2451	2.40303	2.16e-29	YBR182C SMP1 SGDID:S000000386, Chr II from 594864-593506, Genome Release 64-1-1, reverse complement, Verified ORF, "Putative transcription factor involved in regulating the response to osmotic stress; member of the MADS-box family of transcription factors
YNR002C	34.2678	14.2465	2.40535	1.16e-23	YNR002C ATO2 SGDID:S000005285, Chr XIV from 633856-633008, Genome Release 64-1-1, reverse complement, Verified ORF, "Putative transmembrane protein involved in export of ammonia, a starvation signal that promotes cell death in aging colonies; phosphorylat
YJR156C	15.8925	6.58425	2.41372	5.52e-14	YJR156C THI11 SGDID:S000003917, Chr X from 729596-728574, Genome Release 64-1-1, reverse complement, Verified ORF, "Protein involved in synthesis of the thiamine precursor hydroxymethylpyrimidine (HMP); member of a subtelomeric gene family including THI5,
YHR039C	308.814	127.935	2.41383	0	YHR039C MSC7 SGDID:S000001081, Chr VIII from 186809-184875, Genome Release 64-1-1, reverse complement, Verified ORF, "Protein of unknown function, green fluorescent protein (GFP)-fusion protein localizes to the endoplasmic reticulum; msc7 mutants are defe
YLR254C	33.6521	13.85	2.42975	2.12e-16	YLR254C NDL1 SGDID:S000004244, Chr XII from 644973-644404, Genome Release 64-1-1, reverse complement, Verified ORF, "Homolog of nuclear distribution factor NudE, NUDEL; interacts with Pac1p and regulates dynein targeting to microtubule plus ends"
YGR266W	12.7988	5.26177	2.4324	1.89e-22	YGR266W YGR266W SGDID:S000003498, Chr VII from 1022656-1024761, Genome Release 64-1-1, Verified ORF, "Protein of unknown function, predicted to contain a single transmembrane domain; mutant has increased aneuploidy tolerance; localized to both the mitocho
YPL231W	599.39	246.397	2.43262	0	YPL231W FAS2 SGDID:S000006152, Chr XVI from 108652-114315, Genome Release 64-1-1, Verified ORF, "Alpha subunit of fatty acid synthetase, which catalyzes the synthesis of long-chain saturated fatty acids; contains the acyl-carrier protein domain and beta-k
YHR007C	1674.22	688.122	2.43303	0	YHR007C ERG11 SGDID:S000001049, Chr VIII from 121683-120091, Genome Release 64-1-1, reverse complement, Verified ORF, "Lanosterol 14-alpha-demethylase; catalyzes the C-14 demethylation of lanosterol to form 4,4''-dimethyl cholesta-8,14,24-triene-3-beta-ol
YBR148W	7.13073	2.92873	2.43475	1.14e-11	YBR148W YSW1 SGDID:S000000352, Chr II from 537876-539705, Genome Release 64-1-1, Verified ORF, "Protein required for normal prospore membrane formation; interacts with Gip1p, which is the meiosis-specific regulatory subunit of the Glc7p protein phosphatas
YBR050C	18.23	7.47769	2.43792	5.5e-16	YBR050C REG2 SGDID:S000000254, Chr II from 338199-337183, Genome Release 64-1-1, reverse complement, Verified ORF, "Regulatory subunit of the Glc7p type-1 protein phosphatase; involved with Reg1p, Glc7p, and Snf1p in regulation of glucose-repressible gene
YDR178W	793.784	325.522	2.43849	0	YDR178W SDH4 SGDID:S000002585, Chr IV from 817950-818495, Genome Release 64-1-1, Verified ORF, "Membrane anchor subunit of succinate dehydrogenase (Sdh1p, Sdh2p, Sdh3p, Sdh4p), which couples the oxidation of succinate to the transfer of electrons to ubiqu
YKL187C	12.565	5.14349	2.4429	1.16e-23	YKL187C YKL187C SGDID:S000001670, Chr XI from 91536-89284, Genome Release 64-1-1, reverse complement, Uncharacterized ORF, "Putative protein of unknown function; the authentic, non-tagged protein is detected in a phosphorylated state in highly purified mi
YHR029C	11.1997	4.58294	2.44378	2.94e-09	YHR029C YHI9 SGDID:S000001071, Chr VIII from 168561-167677, Genome Release 64-1-1, reverse complement, Verified ORF, "Protein of unknown function; null mutant is defective in unfolded protein response; possibly involved in a membrane regulation metabolic
YGR174C	57.6853	23.5775	2.44662	1.01e-24	YGR174C CBP4 SGDID:S000003406, Chr VII from 846405-845893, Genome Release 64-1-1, reverse complement, Verified ORF, "Mitochondrial protein required for assembly of cytochrome bc1 complex; interacts with the Cbp3p-Cbp6p complex and newly synthesized cytoch
YER026C	239.407	97.6149	2.45257	9.51e-157	YER026C CHO1 SGDID:S000000828, Chr V from 208474-207644, Genome Release 64-1-1, reverse complement, Verified ORF, "Phosphatidylserine synthase, functions in phospholipid biosynthesis; catalyzes the reaction CDP-diaclyglycerol + L-serine = CMP + L-1-phosph
YMR202W	678.752	276.716	2.45289	0	YMR202W ERG2 SGDID:S000004815, Chr XIII from 667537-668205, Genome Release 64-1-1, Verified ORF, "C-8 sterol isomerase, catalyzes the isomerization of the delta-8 double bond to the delta-7 position at an intermediate step in ergosterol biosynthesis"
YMR318C	144.853	59.0516	2.453	4.65e-124	YMR318C ADH6 SGDID:S000004937, Chr XIII from 912143-911061, Genome Release 64-1-1, reverse complement, Verified ORF, "NADPH-dependent medium chain alcohol dehydrogenase with broad substrate specificity; member of the cinnamyl family of alcohol dehydrogena
YDL239C	9.37543	3.81515	2.45742	4.09e-19	YDL239C ADY3 SGDID:S000002398, Chr IV from 28775-26403, Genome Release 64-1-1, reverse complement, Verified ORF, "Protein required for spore wall formation, thought to mediate assembly of a Don1p-containing structure at the leading edge of the prospore me
YNL195C	147.151	59.8028	2.4606	1.86e-92	YNL195C YNL195C SGDID:S000005139, Chr XIV from 272308-271523, Genome Release 64-1-1, reverse complement, Uncharacterized ORF, "Putative protein of unknown function; shares a promoter with YNL194C; the authentic, non-tagged protein is detected in highly pu
YGR110W	8.42045	3.41023	2.46917	1.72e-10	YGR110W CLD1 SGDID:S000003342, Chr VII from 713709-715046, Genome Release 64-1-1, Verified ORF, "Mitochondrial cardiolipin-specific phospholipase; functions upstream of Taz1p to generate monolyso-cardiolipin; transcription increases upon genotoxic stress;
YKL163W	5265.81	2131.48	2.47049	0	YKL163W PIR3 SGDID:S000001646, Chr XI from 144401-145378, Genome Release 64-1-1, Verified ORF, "O-glycosylated covalently-bound cell wall protein required for cell wall stability; expression is cell cycle regulated, peaking in M/G1 and also subject to reg
YNR016C	479.776	193.916	2.47414	0	YNR016C ACC1 SGDID:S000005299, Chr XIV from 661374-654673, Genome Release 64-1-1, reverse complement, Verified ORF, "Acetyl-CoA carboxylase, biotin containing enzyme that catalyzes the carboxylation of acetyl-CoA to form malonyl-CoA; required for de novo
YGL077C	458.609	185.005	2.4789	0	YGL077C HNM1 SGDID:S000003045, Chr VII from 363916-362225, Genome Release 64-1-1, reverse complement, Verified ORF, "Choline/ethanolamine transporter; involved in the uptake of nitrogen mustard and the uptake of glycine betaine during hypersaline stress;
YMR238W	141.89	57.2261	2.47946	7.61e-157	YMR238W DFG5 SGDID:S000004851, Chr XIII from 746353-747729, Genome Release 64-1-1, Verified ORF, "Putative mannosidase, essential glycosylphosphatidylinositol (GPI)-anchored membrane protein required for cell wall biogenesis in bud formation, involved in
YDR273W	11.6248	4.68333	2.48216	8.75e-12	YDR273W DON1 SGDID:S000002681, Chr IV from 1010176-1011273, Genome Release 64-1-1, Verified ORF, "Meiosis-specific component of the spindle pole body, part of the leading edge protein (LEP) coat, forms a ring-like structure at the leading edge of the pros
YOR006C	102.343	41.211	2.4834	1.39e-78	YOR006C TSR3 SGDID:S000005532, Chr XV from 338621-337680, Genome Release 64-1-1, reverse complement, Verified ORF, "Protein required for correct processing of the 20S pre-rRNA at site D to generate mature 18S rRNA; green fluorescent protein (GFP)-fusion p
YDL222C	11.8079	4.75057	2.48557	2.32e-10	YDL222C FMP45 SGDID:S000002381, Chr IV from 61801-60872, Genome Release 64-1-1, reverse complement, Verified ORF, "Integral membrane protein localized to mitochondria (untagged protein); required for sporulation and maintaining sphingolipid content; has s
YPR184W	479.913	192.965	2.48705	0	YPR184W GDB1 SGDID:S000006388, Chr XVI from 902044-906654, Genome Release 64-1-1, Verified ORF, "Glycogen debranching enzyme containing glucanotranferase and alpha-1,6-amyloglucosidase activities, required for glycogen degradation; phosphorylated in mitoc
YJL223C	15.9116	6.38473	2.49213	4.08e-06	YJL223C PAU1 SGDID:S000003759, Chr X from 9138-8776, Genome Release 64-1-1, reverse complement, Verified ORF, "Member of the seripauperin multigene family encoded mainly in subtelomeric regions, active during alcoholic fermentation, regulated by anaerobio
YPR198W	36.0032	14.4232	2.4962	5.16e-49	YPR198W SGE1 SGDID:S000006402, Chr XVI from 934034-935665, Genome Release 64-1-1, Verified ORF, "Plasma membrane multidrug transporter of the major facilitator superfamily, acts as an extrusion permease; partial multicopy suppressor of gal11 mutations"
YDR465C	24.2295	9.70367	2.49695	6.93e-26	YDR465C RMT2 SGDID:S000002873, Chr IV from 1394574-1393336, Genome Release 64-1-1, reverse complement, Verified ORF, "Arginine N5 methyltransferase; methylates ribosomal protein Rpl12 (L12) on Arg67"
YDL046W	710.478	284.018	2.50152	2.65e-300	YDL046W NPC2 SGDID:S000002204, Chr IV from 371240-371761, Genome Release 64-1-1, Verified ORF, "Functional homolog of human NPC2/He1, which is a cholesterol-binding protein whose deficiency causes Niemann-Pick type C2 disease involving retention of choles
YDR032C	646.544	258.164	2.50439	0	YDR032C PST2 SGDID:S000002439, Chr IV from 504695-504099, Genome Release 64-1-1, reverse complement, Verified ORF, "Protein with similarity to members of a family of flavodoxin-like proteins; induced by oxidative stress in a Yap1p dependent manner; the au
YIR036C	108.672	43.3463	2.50706	1.85e-71	YIR036C IRC24 SGDID:S000001475, Chr IX from 422865-422074, Genome Release 64-1-1, reverse complement, Uncharacterized ORF, "Putative benzil reductase;(GFP)-fusion protein localizes to the cytoplasm and is induced by the DNA-damaging agent MMS; sequence si
YGL140C	87.6924	34.9667	2.50788	2.86e-261	YGL140C YGL140C SGDID:S000003108, Chr VII from 245012-241353, Genome Release 64-1-1, reverse complement, Uncharacterized ORF, "Putative protein of unknown function; non-essential gene; contains multiple predicted transmembrane domains"
YGL260W	33.0298	13.1685	2.50824	1.01e-07	YGL260W YGL260W SGDID:S000003229, Chr VII from 6860-7090, Genome Release 64-1-1, Uncharacterized ORF, "Putative protein of unknown function; transcription is significantly increased in a NAP1 deletion background; deletion mutant has increased accumulation
YFL041W-A	18.941	7.54445	2.51059	0.000234586	YFL041W-A YFL041W-A SGDID:S000028547, Chr VI from 48734-48925, Genome Release 64-1-1, Uncharacterized ORF, "Putative protein of unknown function; identified by fungal homology and RT-PCR"
YDR497C	698.162	277.822	2.51299	0	YDR497C ITR1 SGDID:S000002905, Chr IV from 1445467-1443713, Genome Release 64-1-1, reverse complement, Verified ORF, "Myo-inositol transporter with strong similarity to the minor myo-inositol transporter Itr2p, member of the sugar transporter superfamily;
YNR041C	79.7826	31.5209	2.53111	3.29e-75	YNR041C COQ2 SGDID:S000005324, Chr XIV from 701659-700541, Genome Release 64-1-1, reverse complement, Verified ORF, "Para hydroxybenzoate: polyprenyl transferase, catalyzes the second step in ubiquinone (coenzyme Q) biosynthesis"
YCR104W	6.8455	2.70393	2.53168	0.00185726	YCR104W PAU3 SGDID:S000000701, Chr III from 307801-308175, Genome Release 64-1-1, Verified ORF, "Member of the seripauperin multigene family encoded mainly in subtelomeric regions, active during alcoholic fermentation, regulated by anaerobiosis, negativel
YLR257W	328.634	129.783	2.53217	1.36e-262	YLR257W YLR257W SGDID:S000004247, Chr XII from 658826-659791, Genome Release 64-1-1, Uncharacterized ORF, "Putative protein of unknown function"
YDL129W	15.7104	6.20092	2.53356	5.58e-13	YDL129W YDL129W SGDID:S000002287, Chr IV from 231024-231899, Genome Release 64-1-1, Uncharacterized ORF, "Putative protein of unknown function; green fluorescent protein (GFP)-fusion protein localizes to the cytoplasm and the nucleus; YDL129W is not an es
YGR035C	21.5344	8.46011	2.54541	8.14e-08	YGR035C YGR035C SGDID:S000003267, Chr VII from 557422-557072, Genome Release 64-1-1, reverse complement, Uncharacterized ORF, "Putative protein of unknown function, potential Cdc28p substrate; transcription is activated by paralogous transcription factors
YOR003W	91.3051	35.8354	2.54791	8.14e-111	YOR003W YSP3 SGDID:S000005529, Chr XV from 331455-332891, Genome Release 64-1-1, Verified ORF, "Putative precursor to the subtilisin-like protease III"
YNL251C	47.5382	18.5258	2.56605	6.95e-71	YNL251C NRD1 SGDID:S000005195, Chr XIV from 174315-172588, Genome Release 64-1-1, reverse complement, Verified ORF, "RNA-binding protein, subunit of Nrd1 complex (Nrd1p-Nab3p-Sen1p); complex mediates termination of snoRNAs and cryptic unstable transcripts
YML042W	115.374	44.8665	2.5715	1.58e-197	YML042W CAT2 SGDID:S000004506, Chr XIII from 192788-194800, Genome Release 64-1-1, Verified ORF, "Carnitine acetyl-CoA transferase present in both mitochondria and peroxisomes, transfers activated acetyl groups to carnitine to form acetylcarnitine which c
YNL072W	56.9533	22.1043	2.57657	2.36e-46	YNL072W RNH201 SGDID:S000005016, Chr XIV from 490317-491240, Genome Release 64-1-1, Verified ORF, "Ribonuclease H2 catalytic subunit, removes RNA primers during Okazaki fragment synthesis and errant ribonucleotides misincorporated during DNA replication;
YOL161C	18.0724	6.9833	2.58794	4.09e-07	YOL161C PAU20 SGDID:S000005521, Chr XV from 11911-11549, Genome Release 64-1-1, reverse complement, Verified ORF, "Protein of unknown function, member of the seripauperin multigene family encoded mainly in subtelomeric regions; expression induced by low t
YIL087C	267.628	103.139	2.59482	2.33e-110	YIL087C AIM19 SGDID:S000001349, Chr IX from 200119-199646, Genome Release 64-1-1, reverse complement, Verified ORF, "Putative protein of unknown function; the authentic, non-tagged protein is detected in purified mitochondria in high-throughput studies; n
YPL095C	133.929	51.5598	2.59754	4.09e-159	YPL095C EEB1 SGDID:S000006016, Chr XVI from 369441-368071, Genome Release 64-1-1, reverse complement, Verified ORF, "Acyl-coenzymeA:ethanol O-acyltransferase responsible for the major part of medium-chain fatty acid ethyl ester biosynthesis during ferment
YLL060C	69.5805	26.7216	2.60391	7.41e-44	YLL060C GTT2 SGDID:S000003983, Chr XII from 21839-21138, Genome Release 64-1-1, reverse complement, Verified ORF, "Glutathione S-transferase capable of homodimerization; functional overlap with Gtt2p, Grx1p, and Grx2p"
YIR027C	11.601	4.45139	2.60615	1.65e-15	YIR027C DAL1 SGDID:S000001466, Chr IX from 407642-406260, Genome Release 64-1-1, reverse complement, Verified ORF, "Allantoinase, converts allantoin to allantoate in the first step of allantoin degradation; expression sensitive to nitrogen catabolite repr
YER121W	10.9545	4.19865	2.60904	0.00010916	YER121W YER121W SGDID:S000000923, Chr V from 402375-402719, Genome Release 64-1-1, Uncharacterized ORF, "Putative protein of unknown function; may be involved in phosphatase regulation and/or generation of precursor metabolites and energy"
YFL021W	257.646	98.695	2.61053	0	YFL021W GAT1 SGDID:S000001873, Chr VI from 95966-97498, Genome Release 64-1-1, Verified ORF, "Transcriptional activator of genes involved in nitrogen catabolite repression; contains a GATA-1-type zinc finger DNA-binding motif; activity and localization re
YMR170C	68.0256	26.047	2.61165	2.78e-91	YMR170C ALD2 SGDID:S000004780, Chr XIII from 603082-601562, Genome Release 64-1-1, reverse complement, Verified ORF, "Cytoplasmic aldehyde dehydrogenase, involved in ethanol oxidation and beta-alanine biosynthesis; uses NAD+ as the preferred coenzyme; exp
YGL001C	364.89	138.99	2.62529	0	YGL001C ERG26 SGDID:S000002969, Chr VII from 496502-495453, Genome Release 64-1-1, reverse complement, Verified ORF, "C-3 sterol dehydrogenase, catalyzes the second of three steps required to remove two C-4 methyl groups from an intermediate in ergosterol
YPL147W	9.33299	3.54789	2.63058	4.47e-23	YPL147W PXA1 SGDID:S000006068, Chr XVI from 273255-275867, Genome Release 64-1-1, Verified ORF, "Subunit of a heterodimeric peroxisomal ATP-binding cassette transporter complex (Pxa1p-Pxa2p), required for import of long-chain fatty acids into peroxisomes;
YGR159C	232.307	88.3083	2.63064	1.9e-254	YGR159C NSR1 SGDID:S000003391, Chr VII from 807656-806412, Genome Release 64-1-1, reverse complement, Verified ORF, "Nucleolar protein that binds nuclear localization sequences, required for pre-rRNA processing and ribosome biogenesis"
YHR197W	12.4757	4.73997	2.63201	8.48e-27	YHR197W RIX1 SGDID:S000001240, Chr VIII from 493896-496187, Genome Release 64-1-1, Verified ORF, "Essential component of the Rix1 complex (Rix1p, Ipi1p, Ipi3p) that is required for processing of ITS2 sequences from 35S pre-rRNA; Rix1 complex associates wi
YJL161W	87.5911	33.2123	2.63731	1.39e-43	YJL161W FMP33 SGDID:S000003697, Chr X from 117245-117787, Genome Release 64-1-1, Uncharacterized ORF, "Putative protein of unknown function; the authentic, non-tagged protein is detected in highly purified mitochondria in high-throughput studies"
YEL033W	140.747	53.2854	2.64138	7.32e-54	YEL033W MTC7 SGDID:S000000759, Chr V from 86179-86598, Genome Release 64-1-1, Uncharacterized ORF, "Predicted metabolic role based on network analysis derived from ChIP experiments, a large-scale deletion study and localization of transcription factor bin
YKR046C	663.861	251.113	2.64367	0	YKR046C PET10 SGDID:S000001754, Chr XI from 525074-524223, Genome Release 64-1-1, reverse complement, Verified ORF, "Protein of unknown function that co-purifies with lipid particles; expression pattern suggests a role in respiratory growth; computational
YMR244W	17.9604	6.78153	2.64842	1.14e-18	YMR244W YMR244W SGDID:S000004858, Chr XIII from 757250-758317, Genome Release 64-1-1, Uncharacterized ORF, "Putative protein of unknown function"
YCR107W	48.3218	18.2393	2.64932	1.73e-48	YCR107W AAD3 SGDID:S000000704, Chr III from 313890-314981, Genome Release 64-1-1, Verified ORF, "Putative aryl-alcohol dehydrogenase; similar to P. chrysosporium aryl-alcohol dehydrogenase; mutational analysis has not yet revealed a physiological role"
YEL034W	1984.87	749.021	2.64995	0	YEL034W HYP2 SGDID:S000000760, Chr V from 85676-86149, Genome Release 64-1-1, Verified ORF, "Translation elongation factor eIF-5A that may function in translation initiation; similar to and functionally redundant with Anb1p; structural homolog of bacteria
YGR060W	1871.55	705.11	2.65427	0	YGR060W ERG25 SGDID:S000003292, Chr VII from 610564-611493, Genome Release 64-1-1, Verified ORF, "C-4 methyl sterol oxidase, catalyzes the first of three steps required to remove two C-4 methyl groups from an intermediate in ergosterol biosynthesis; mutan
YFL051C	10.7773	4.0487	2.66192	3.97e-06	YFL051C YFL051C SGDID:S000001843, Chr VI from 30540-30058, Genome Release 64-1-1, reverse complement, Uncharacterized ORF, "Putative protein of unknown function; YFL051C is not an essential gene"
YCL025C	505.3	189.787	2.66246	0	YCL025C AGP1 SGDID:S000000530, Chr III from 77919-76018, Genome Release 64-1-1, reverse complement, Verified ORF, "Low-affinity amino acid permease with broad substrate range, involved in uptake of asparagine, glutamine, and other amino acids; expression
YMR090W	689.825	258.364	2.66997	0	YMR090W YMR090W SGDID:S000004696, Chr XIII from 449245-449928, Genome Release 64-1-1, Uncharacterized ORF, "Putative protein of unknown function with similarity to DTDP-glucose 4,6-dehydratases; GFP-fusion protein localizes to the cytoplasm; up-regulated
YOR328W	19.8962	7.45093	2.6703	1.93e-85	YOR328W PDR10 SGDID:S000005855, Chr XV from 931803-936497, Genome Release 64-1-1, Verified ORF, "ATP-binding cassette (ABC) transporter, multidrug transporter involved in the pleiotropic drug resistance network; regulated by Pdr1p and Pdr3p"
YMR322C	21.1725	7.91217	2.67594	2.96e-15	YMR322C SNO4 SGDID:S000004941, Chr XIII from 919079-918366, Genome Release 64-1-1, reverse complement, Uncharacterized ORF, "Possible chaperone and cysteine protease, similar to bacterial Hsp31 and yeast Hsp31p, Hsp32p, and Hsp33p; DJ-1/ThiJ/PfpI superfam
YOR338W	96.4477	35.8818	2.68793	4.84e-97	YOR338W YOR338W SGDID:S000005865, Chr XV from 956898-957989, Genome Release 64-1-1, Uncharacterized ORF, "Putative protein of unknown function; YOR338W transcription is regulated by Azf1p and its transcript is a specific target of the G protein effector S
YDL169C	23.7691	8.83779	2.68949	3.81e-16	YDL169C UGX2 SGDID:S000002328, Chr IV from 158735-158064, Genome Release 64-1-1, reverse complement, Verified ORF, "Protein of unknown function, transcript accumulates in response to any combination of stress conditions"
883	24.7763	9.20679	2.69109	1.42e-33	[NODE_977_length_35709_cov_10.040746;24720;26135;+;AUGUSTUS;]
YNL332W	8.01598	2.97353	2.69578	5.04e-09	YNL332W THI12 SGDID:S000005276, Chr XIV from 14832-15854, Genome Release 64-1-1, Verified ORF, "Protein involved in synthesis of the thiamine precursor hydroxymethylpyrimidine (HMP); member of a subtelomeric gene family including THI5, THI11, THI12, and T
YIR016W	455.455	168.723	2.69942	0	YIR016W YIR016W SGDID:S000001455, Chr IX from 382628-383425, Genome Release 64-1-1, Uncharacterized ORF, "Putative protein of unknown function; expression directly regulated by the metabolic and meiotic transcriptional regulator Ume6p; overexpression caus
YJL079C	11720.2	4332.41	2.70523	0	YJL079C PRY1 SGDID:S000003615, Chr X from 290774-289875, Genome Release 64-1-1, reverse complement, Verified ORF, "Protein of unknown function"
YLL056C	142.456	52.6446	2.70599	1.69e-118	YLL056C YLL056C SGDID:S000003979, Chr XII from 28305-27409, Genome Release 64-1-1, reverse complement, Uncharacterized ORF, "Putative protein of unknown function, transcription is activated by paralogous transcription factors Yrm1p and Yrr1p and genes inv
YBR132C	85.5608	31.5426	2.71254	3.19e-142	YBR132C AGP2 SGDID:S000000336, Chr II from 501442-499652, Genome Release 64-1-1, reverse complement, Verified ORF, "High affinity polyamine permease, preferentially uses spermidine over putrescine; expression is down-regulated by osmotic stress; plasma me
YGL255W	109.83	40.3438	2.72234	2.8e-116	YGL255W ZRT1 SGDID:S000003224, Chr VII from 20978-22108, Genome Release 64-1-1, Verified ORF, "High-affinity zinc transporter of the plasma membrane, responsible for the majority of zinc uptake; transcription is induced under low-zinc conditions by the Za
YOR019W	5.75531	2.11369	2.72288	2.72e-13	YOR019W YOR019W SGDID:S000005545, Chr XV from 368127-370319, Genome Release 64-1-1, Verified ORF, "Protein of unknown function that may interact with ribosomes, based on co-purification experiments"
YLR178C	1855.5	681.36	2.72323	0	YLR178C TFS1 SGDID:S000004168, Chr XII from 513821-513162, Genome Release 64-1-1, reverse complement, Verified ORF, "Protein that interacts with and inhibits carboxypeptidase Y and Ira2p; phosphatidylethanolamine-binding protein (PEBP) family member; targ
YMR008C	825.986	302.486	2.73066	0	YMR008C PLB1 SGDID:S000004610, Chr XIII from 282584-280590, Genome Release 64-1-1, reverse complement, Verified ORF, "Phospholipase B (lysophospholipase) involved in lipid metabolism, required for deacylation of phosphatidylcholine and phosphatidylethanol
YBR286W	1673.78	612.352	2.73336	0	YBR286W APE3 SGDID:S000000490, Chr II from 774700-776313, Genome Release 64-1-1, Verified ORF, "Vacuolar aminopeptidase Y, processed to mature form by Prb1p"
YOR120W	460.574	168.302	2.7366	0	YOR120W GCY1 SGDID:S000005646, Chr XV from 551114-552052, Genome Release 64-1-1, Verified ORF, "Putative NADP(+) coupled glycerol dehydrogenase, proposed to be involved in an alternative pathway for glycerol catabolism; also has mRNA binding activity; mem
YDL085W	14.4095	5.26177	2.73852	1.06e-23	YDL085W NDE2 SGDID:S000002243, Chr IV from 303211-304848, Genome Release 64-1-1, Verified ORF, "Mitochondrial external NADH dehydrogenase, catalyzes the oxidation of cytosolic NADH; Nde1p and Nde2p are involved in providing the cytosolic NADH to the mitoc
YOL084W	20.6542	7.49578	2.75544	1.63e-59	YOL084W PHM7 SGDID:S000005444, Chr XV from 162356-165331, Genome Release 64-1-1, Verified ORF, "Protein of unknown function, expression is regulated by phosphate levels; green fluorescent protein (GFP)-fusion protein localizes to the cell periphery and va
YPR160W	2035.69	734.32	2.77222	0	YPR160W GPH1 SGDID:S000006364, Chr XVI from 861306-864014, Genome Release 64-1-1, Verified ORF, "Non-essential glycogen phosphorylase required for the mobilization of glycogen, activity is regulated by cyclic AMP-mediated phosphorylation, expression is re
YDR513W	448.972	161.619	2.77797	7.58e-186	YDR513W GRX2 SGDID:S000002921, Chr IV from 1471017-1471448, Genome Release 64-1-1, Verified ORF, "Cytoplasmic glutaredoxin, thioltransferase, glutathione-dependent disulfide oxidoreductase involved in maintaining redox state of target proteins, also exhib
YER056C	230.525	82.7347	2.78631	0	YER056C FCY2 SGDID:S000000858, Chr V from 268113-266512, Genome Release 64-1-1, reverse complement, Verified ORF, "Purine-cytosine permease, mediates purine (adenine, guanine, and hypoxanthine) and cytosine accumulation"
YBR212W	32.7399	11.7303	2.79105	4.87e-65	YBR212W NGR1 SGDID:S000000416, Chr II from 647886-649904, Genome Release 64-1-1, Verified ORF, "RNA binding protein that negatively regulates growth rate; interacts with the 3' UTR of the mitochondrial porin (POR1) mRNA and enhances its degradation; overe
YJR103W	132.762	47.3672	2.80283	2.05e-223	YJR103W URA8 SGDID:S000003864, Chr X from 620754-622490, Genome Release 64-1-1, Verified ORF, "Minor CTP synthase isozyme (see also URA7), catalyzes the ATP-dependent transfer of the amide nitrogen from glutamine to UTP, forming CTP, the final step in de
YHR096C	34.3109	12.2136	2.80923	9.53e-61	YHR096C HXT5 SGDID:S000001138, Chr VIII from 296447-294669, Genome Release 64-1-1, reverse complement, Verified ORF, "Hexose transporter with moderate affinity for glucose, induced in the presence of non-fermentable carbon sources, induced by a decrease i
YNL270C	8.65461	3.0283	2.85791	1.97e-16	YNL270C ALP1 SGDID:S000005214, Chr XIV from 137661-135940, Genome Release 64-1-1, reverse complement, Verified ORF, "Arginine transporter; expression is normally very low and it is unclear what conditions would induce significant expression"
881	50.2958	17.5939	2.85871	3.52e-93	[NODE_977_length_35709_cov_10.040746;18990;20825;-;AUGUSTUS;]
YPL186C	105.285	36.5696	2.87905	4.49e-98	YPL186C UIP4 SGDID:S000006107, Chr XVI from 195426-194512, Genome Release 64-1-1, reverse complement, Verified ORF, "Protein that interacts with Ulp1p, a Ubl (ubiquitin-like protein)-specific protease for Smt3p protein conjugates; detected in a phosphoryl
YIR038C	193.693	67.1874	2.88288	1.88e-138	YIR038C GTT1 SGDID:S000001477, Chr IX from 424513-423809, Genome Release 64-1-1, reverse complement, Verified ORF, "ER associated glutathione S-transferase capable of homodimerization; expression induced during the diauxic shift and throughout stationary
YDR343C	7144.89	2476.17	2.88546	0	YDR343C HXT6 SGDID:S000002751, Chr IV from 1161320-1159608, Genome Release 64-1-1, reverse complement, Verified ORF, "High-affinity glucose transporter of the major facilitator superfamily, nearly identical to Hxt7p, expressed at high basal levels relativ
YMR323W	9.11692	3.1418	2.90181	9.19e-14	YMR323W ERR3 SGDID:S000004942, Chr XIII from 920088-921401, Genome Release 64-1-1, Verified ORF, "Protein of unknown function, has similarity to enolases"
YOL119C	80.9665	27.8934	2.90271	5.29e-125	YOL119C MCH4 SGDID:S000005479, Chr XV from 96361-94856, Genome Release 64-1-1, reverse complement, Verified ORF, "Protein with similarity to mammalian monocarboxylate permeases, which are involved in transport of monocarboxylic acids across the plasma mem
YER150W	4369.53	1503.46	2.90631	0	YER150W SPI1 SGDID:S000000952, Chr V from 468370-468816, Genome Release 64-1-1, Verified ORF, "GPI-anchored cell wall protein involved in weak acid resistance; basal expression requires Msn2p/Msn4p; expression is induced under conditions of stress and dur
YGR281W	132.081	45.4423	2.90656	0	YGR281W YOR1 SGDID:S000003513, Chr VII from 1052824-1057257, Genome Release 64-1-1, Verified ORF, "Plasma membrane ATP-binding cassette (ABC) transporter, multidrug transporter mediates export of many different organic anions including oligomycin; similar
YLR164W	30.8014	10.5712	2.91372	1.43e-17	YLR164W YLR164W SGDID:S000004154, Chr XII from 493883-494389, Genome Release 64-1-1, Verified ORF, "Mitochondrial inner membrane protein of unknown function; similar to Tim18p and Sdh4p; expression induced by nitrogen limitation in a GLN3, GAT1-dependent
YDR342C	6337.86	2171.32	2.91889	0	YDR342C HXT7 SGDID:S000002750, Chr IV from 1155928-1154216, Genome Release 64-1-1, reverse complement, Verified ORF, "High-affinity glucose transporter of the major facilitator superfamily, nearly identical to Hxt6p, expressed at high basal levels relativ
YOR346W	6.50878	2.22814	2.92117	2.3e-21	YOR346W REV1 SGDID:S000005873, Chr XV from 981828-984785, Genome Release 64-1-1, Verified ORF, "Deoxycytidyl transferase; involved in repair of abasic sites and adducted guanines in damaged DNA by translesion synthesis (TLS); forms a complex with the subu
YKL086W	23.212	7.92168	2.93019	9.74e-11	YKL086W SRX1 SGDID:S000001569, Chr XI from 278281-278664, Genome Release 64-1-1, Verified ORF, "Sulfiredoxin, contributes to oxidative stress resistance by reducing cysteine-sulfinic acid groups in the peroxiredoxin Tsa1p, which is formed upon exposure to
YLR070C	17.444	5.95103	2.93126	7.2e-21	YLR070C XYL2 SGDID:S000004060, Chr XII from 275211-274141, Genome Release 64-1-1, reverse complement, Verified ORF, "Xylitol dehydrogenase, converts xylitol to D-xylulose; expression induced by xylose, even though this pentose sugar is not well utilized b
YOR161C	69.8988	23.8293	2.93331	7.08e-118	YOR161C PNS1 SGDID:S000005687, Chr XV from 638558-636939, Genome Release 64-1-1, reverse complement, Verified ORF, "Protein of unknown function; has similarity to Torpedo californica tCTL1p, which is postulated to be a choline transporter, neither null mu
YNL036W	52.0351	17.7261	2.93551	2.25e-37	YNL036W NCE103 SGDID:S000004981, Chr XIV from 559814-560479, Genome Release 64-1-1, Verified ORF, "Carbonic anhydrase; poorly transcribed under aerobic conditions and at an undetectable level under anaerobic conditions; involved in non-classical protein e
YMR056C	19.7054	6.69753	2.94218	1.35e-20	YMR056C AAC1 SGDID:S000004660, Chr XIII from 388244-387315, Genome Release 64-1-1, reverse complement, Verified ORF, "Mitochondrial inner membrane ADP/ATP translocator, exchanges cytosolic ADP for mitochondrially synthesized ATP; phosphorylated; Aac1p is
YHR202W	53.0173	17.9766	2.94925	7.37e-101	YHR202W YHR202W SGDID:S000001245, Chr VIII from 502388-504196, Genome Release 64-1-1, Uncharacterized ORF, "Putative protein of unknown function; green fluorescent protein (GFP)-fusion protein localizes to the vacuole, while HA-tagged protein is found in
YIR029W	16.2376	5.47412	2.96625	3.68e-19	YIR029W DAL2 SGDID:S000001468, Chr IX from 410807-411838, Genome Release 64-1-1, Verified ORF, "Allantoicase, converts allantoate to urea and ureidoglycolate in the second step of allantoin degradation; expression sensitive to nitrogen catabolite repressi
YJR155W	131.182	44.1912	2.96852	2.83e-120	YJR155W AAD10 SGDID:S000003916, Chr X from 727405-728271, Genome Release 64-1-1, Verified ORF, "Putative aryl-alcohol dehydrogenase; similar to P. chrysosporium aryl-alcohol dehydrogenase; mutational analysis has not yet revealed a physiological role"
YPL223C	30.8014	10.2855	2.99465	3.59e-18	YPL223C GRE1 SGDID:S000006144, Chr XVI from 129138-128632, Genome Release 64-1-1, reverse complement, Verified ORF, "Hydrophilin of unknown function; stress induced (osmotic, ionic, oxidative, heat shock and heavy metals); regulated by the HOG pathway"
YLR299W	70.7679	23.5944	2.99935	5.91e-150	YLR299W ECM38 SGDID:S000004290, Chr XII from 726069-728051, Genome Release 64-1-1, Verified ORF, "Gamma-glutamyltranspeptidase, major glutathione-degrading enzyme; involved in detoxification of electrophilic xenobiotics; expression induced mainly by nitro
YPR201W	18.311	6.08027	3.01155	2.18e-25	YPR201W ARR3 SGDID:S000006405, Chr XVI from 939922-941136, Genome Release 64-1-1, Verified ORF, "Plasma membrane metalloid/H+ antiporter; transports arsenite and antimonite; required for resistance to arsenic compounds; transcription is activated by Arr1p
YDL244W	13.2438	4.3895	3.01715	4.11e-16	YDL244W THI13 SGDID:S000002403, Chr IV from 16204-17226, Genome Release 64-1-1, Verified ORF, "Protein involved in synthesis of the thiamine precursor hydroxymethylpyrimidine (HMP); member of a subtelomeric gene family including THI5, THI11, THI12, and TH
YOR394W	11.5244	3.80423	3.02937	1.2e-07	YOR394W PAU21 SGDID:S000005921, Chr XV from 1082718-1083212, Genome Release 64-1-1, Verified ORF, "Protein of unknown function, member of the seripauperin multigene family encoded mainly in subtelomeric regions; identical to Pau22p; encodes 2 proteins tha
YMR247W-A	13.8653	4.52667	3.06303	0.00161182	YMR247W-A YMR247W-A SGDID:S000028849, Chr XIII from 769283-769426, Genome Release 64-1-1, Uncharacterized ORF, "Putative protein of unknown function"
YGR055W	26.9108	8.60724	3.12653	1.48e-53	YGR055W MUP1 SGDID:S000003287, Chr VII from 599417-601141, Genome Release 64-1-1, Verified ORF, "High affinity methionine permease, integral membrane protein with 13 putative membrane-spanning regions; also involved in cysteine uptake"
YOR101W	13.188	4.20542	3.13595	2.12e-15	YOR101W RAS1 SGDID:S000005627, Chr XV from 515244-516173, Genome Release 64-1-1, Verified ORF, "GTPase involved in G-protein signaling in the adenylate cyclase activating pathway, plays a role in cell proliferation; localized to the plasma membrane; homol
YPL028W	718.435	229.079	3.13619	0	YPL028W ERG10 SGDID:S000005949, Chr XVI from 498096-499292, Genome Release 64-1-1, Verified ORF, "Acetyl-CoA C-acetyltransferase (acetoacetyl-CoA thiolase), cytosolic enzyme that transfers an acetyl group from one acetyl-CoA molecule to another, forming a
YLR153C	439.416	139.453	3.15099	0	YLR153C ACS2 SGDID:S000004143, Chr XII from 447575-445524, Genome Release 64-1-1, reverse complement, Verified ORF, "Acetyl-coA synthetase isoform which, along with Acs1p, is the nuclear source of acetyl-coA for histone acetylation; mutants affect global
YML131W	289.905	90.7643	3.19404	0	YML131W YML131W SGDID:S000004600, Chr XIII from 10198-11295, Genome Release 64-1-1, Uncharacterized ORF, "Putative protein of unknown function with similarity to medium chain dehydrogenase/reductases; expression induced by stresses including osmotic shock
YMR133W	4.32166	1.35062	3.19977	6.31e-08	YMR133W REC114 SGDID:S000004740, Chr XIII from 536207-537448,537565-537609, Genome Release 64-1-1, intron sequence removed, Verified ORF, "Protein involved in early stages of meiotic recombination; possibly involved in the coordination of recombination an
YMR297W	2347.48	731.696	3.20827	0	YMR297W PRC1 SGDID:S000004912, Chr XIII from 861922-863520, Genome Release 64-1-1, Verified ORF, "Vacuolar carboxypeptidase Y (proteinase C; CPY), broad-specificity C-terminal exopeptidase involved in non-specific protein degradation in the vacuole; membe
YNR075C-A	47.5382	14.7969	3.21272	1.33e-06	YNR075C-A YNR075C-A SGDID:S000028706, Chr XIV from 781603-781511, Genome Release 64-1-1, reverse complement, Uncharacterized ORF, "Identified by gene-trapping, microarray-based expression analysis, and genome-wide homology searching"
YJR096W	704.338	218.816	3.21886	0	YJR096W YJR096W SGDID:S000003857, Chr X from 611195-612043, Genome Release 64-1-1, Verified ORF, "Putative xylose and arabinose reductase; member of the aldo-keto reductase (AKR) family; GFP-fusion protein is induced in response to the DNA-damaging agent
YCL026C-A	5.63597	1.74222	3.23493	2.89e-05	YCL026C-A FRM2 SGDID:S000000589, Chr III from 75285-74704, Genome Release 64-1-1, reverse complement, Verified ORF, "Protein of unknown function, involved in the integration of lipid signaling pathways with cellular homeostasis; expression induced in cell
YOR154W	15.2801	4.7217	3.23615	3.96e-33	YOR154W SLP1 SGDID:S000005680, Chr XV from 624729-626492, Genome Release 64-1-1, Uncharacterized ORF, "Integral membrane protein of unknown function; member of the SUN-like family of proteins; genetic interactions suggest a role in folding of ER membrane
YNL112W	61.3565	18.8901	3.24808	2.43e-119	YNL112W DBP2 SGDID:S000005056, Chr XIV from 413639-414911,415914-416281, Genome Release 64-1-1, intron sequence removed, Verified ORF, "Essential ATP-dependent RNA helicase of the DEAD-box protein family, involved in nonsense-mediated mRNA decay and rRNA
YJL198W	66.8338	20.5018	3.25991	5.63e-209	YJL198W PHO90 SGDID:S000003734, Chr X from 60844-63489, Genome Release 64-1-1, Verified ORF, "Low-affinity phosphate transporter; deletion of pho84, pho87, pho89, pho90, and pho91 causes synthetic lethality; transcription independent of Pi and Pho4p activ
YCR007C	21.3922	6.53853	3.27172	7.26e-20	YCR007C YCR007C SGDID:S000000600, Chr III from 126730-126011, Genome Release 64-1-1, reverse complement, Uncharacterized ORF, "Putative integral membrane protein, member of DUP240 gene family; YCR007C is not an essential gene"
YBL095W	82.2709	25.1222	3.27483	1.09e-80	YBL095W YBL095W SGDID:S000000191, Chr II from 43277-44089, Genome Release 64-1-1, Uncharacterized ORF, "Putative protein of unknown function; the authentic, non-tagged protein is detected in highly purified mitochondria in high-throughput studies"
YDR119W-A	399.108	121.792	3.27696	1.8e-96	YDR119W-A YDR119W-A SGDID:S000113555, Chr IV from 691014-691214, Genome Release 64-1-1, Uncharacterized ORF, "Putative protein of unknown function; may interact with respiratory chain complexes III (ubiquinol-cytochrome c reductase) or IV (cytochrome c ox
YBR068C	122.43	37.0049	3.30849	8.04e-269	YBR068C BAP2 SGDID:S000000272, Chr II from 375690-373861, Genome Release 64-1-1, reverse complement, Verified ORF, "High-affinity leucine permease, functions as a branched-chain amino acid permease involved in the uptake of leucine, isoleucine and valine;
YDR391C	94.4644	28.3905	3.32733	3.77e-81	YDR391C YDR391C SGDID:S000002799, Chr IV from 1258056-1257358, Genome Release 64-1-1, reverse complement, Uncharacterized ORF, "Putative protein of unknown function, possibly involved in zinc homeostasis; Bdf1p-dependent transcription induced by salt stre
YLR460C	28.3716	8.38895	3.38202	4.28e-41	YLR460C YLR460C SGDID:S000004452, Chr XII from 1060887-1059757, Genome Release 64-1-1, reverse complement, Uncharacterized ORF, "Member of the quinone oxidoreductase family, up-regulated in response to the fungicide mancozeb; possibly up-regulated by iodi
YMR266W	120.664	35.4795	3.40096	0	YMR266W RSN1 SGDID:S000004879, Chr XIII from 798518-801379, Genome Release 64-1-1, Verified ORF, "Membrane protein of unknown function; overexpression suppresses NaCl sensitivity of sro7 mutant cells by restoring sodium pump (Ena1p) localization to the pl
YBR067C	18036.4	5303.17	3.40105	0	YBR067C TIP1 SGDID:S000000271, Chr II from 372735-372103, Genome Release 64-1-1, reverse complement, Verified ORF, "Major cell wall mannoprotein with possible lipase activity; transcription is induced by heat- and cold-shock; member of the Srp1p/Tip1p fam
YKL216W	163.743	48.0546	3.40743	1.16e-192	YKL216W URA1 SGDID:S000001699, Chr XI from 25215-26159, Genome Release 64-1-1, Verified ORF, "Dihydroorotate dehydrogenase, catalyzes the fourth enzymatic step in the de novo biosynthesis of pyrimidines, converting dihydroorotic acid into orotic acid"
YLR081W	5.04319	1.46953	3.43184	1.81e-12	YLR081W GAL2 SGDID:S000004071, Chr XII from 290212-291936, Genome Release 64-1-1, Verified ORF, "Galactose permease, required for utilization of galactose; also able to transport glucose"
YIL060W	105.24	30.4692	3.45397	3.23e-59	YIL060W YIL060W SGDID:S000001322, Chr IX from 246392-246826, Genome Release 64-1-1, Uncharacterized ORF, "Putative protein of unknown function; mutant accumulates less glycogen than does wild type; null mutation results in a decrease in plasma membrane el
YGR236C	100.028	28.9204	3.45875	5.64e-38	YGR236C SPG1 SGDID:S000003468, Chr VII from 962817-962530, Genome Release 64-1-1, reverse complement, Verified ORF, "Protein required for survival at high temperature during stationary phase; not required for growth on nonfermentable carbon sources; the a
YHR139C	15.3373	4.42977	3.46231	1.21e-20	YHR139C SPS100 SGDID:S000001181, Chr VIII from 379199-378219, Genome Release 64-1-1, reverse complement, Verified ORF, "Protein required for spore wall maturation; expressed during sporulation; may be a component of the spore wall; expression also induced
YAL064W-B	15.1598	4.37222	3.46731	7.64e-09	YAL064W-B YAL064W-B SGDID:S000002141, Chr I from 12046-12426, Genome Release 64-1-1, Uncharacterized ORF, "Fungal-specific protein of unknown function"
YGL229C	18.8354	5.4239	3.47266	3.43e-60	YGL229C SAP4 SGDID:S000003198, Chr VII from 66959-64503, Genome Release 64-1-1, reverse complement, Verified ORF, "Protein required for function of the Sit4p protein phosphatase, member of a family of similar proteins that form complexes with Sit4p, inclu
YGR175C	1155.36	331.58	3.48441	0	YGR175C ERG1 SGDID:S000003407, Chr VII from 848423-846933, Genome Release 64-1-1, reverse complement, Verified ORF, "Squalene epoxidase, catalyzes the epoxidation of squalene to 2,3-oxidosqualene; plays an essential role in the ergosterol-biosynthesis pat
YFL030W	51.0482	14.6355	3.48798	9.78e-77	YFL030W AGX1 SGDID:S000001864, Chr VI from 76831-77988, Genome Release 64-1-1, Verified ORF, "Alanine:glyoxylate aminotransferase (AGT), catalyzes the synthesis of glycine from glyoxylate, which is one of three pathways for glycine biosynthesis in yeast;
YJR104C	2420.46	690.001	3.50791	0	YJR104C SOD1 SGDID:S000003865, Chr X from 623014-622550, Genome Release 64-1-1, reverse complement, Verified ORF, "Cytosolic copper-zinc superoxide dismutase; some mutations are analogous to those that cause ALS (amyotrophic lateral sclerosis) in humans"
YPL272C	215.712	60.9149	3.54119	0	YPL272C YPL272C SGDID:S000006193, Chr XVI from 28164-26611, Genome Release 64-1-1, reverse complement, Uncharacterized ORF, "Putative protein of unknown function; gene expression induced in response to ketoconazole; YPL272C is not an essential gene"
YKR049C	381.725	106.838	3.57292	3.3e-201	YKR049C FMP46 SGDID:S000001757, Chr XI from 527231-526830, Genome Release 64-1-1, reverse complement, Verified ORF, "Putative redox protein containing a thioredoxin fold; the authentic, non-tagged protein is detected in highly purified mitochondria in hig
YPL274W	74.2583	20.5702	3.60999	6.18e-174	YPL274W SAM3 SGDID:S000006195, Chr XVI from 22938-24701, Genome Release 64-1-1, Verified ORF, "High-affinity S-adenosylmethionine permease, required for utilization of S-adenosylmethionine as a sulfur source; has similarity to S-methylmethionine permease
YBR005W	92.4108	25.3832	3.64062	1.52e-80	YBR005W RCR1 SGDID:S000000209, Chr II from 245906-246547, Genome Release 64-1-1, Verified ORF, "Protein of the ER membrane involved in cell wall chitin deposition; may function in the endosomal-vacuolar trafficking pathway, helping determine whether plasm
25	195.641	53.5633	3.65252	0	[NODE_238_length_10151_cov_26.054379;6018;7979;-;AUGUSTUS;]
YML126C	553.985	149.957	3.6943	0	YML126C ERG13 SGDID:S000004595, Chr XIII from 20535-19060, Genome Release 64-1-1, reverse complement, Verified ORF, "3-hydroxy-3-methylglutaryl-CoA (HMG-CoA) synthase, catalyzes the formation of HMG-CoA from acetyl-CoA and acetoacetyl-CoA; involved in the
YOR374W	412.668	110.962	3.71902	0	YOR374W ALD4 SGDID:S000005901, Chr XV from 1039840-1041399, Genome Release 64-1-1, Verified ORF, "Mitochondrial aldehyde dehydrogenase, required for growth on ethanol and conversion of acetaldehyde to acetate; phosphorylated; activity is K+ dependent; uti
YMR169C	79.6523	21.3804	3.72548	2.61e-166	YMR169C ALD3 SGDID:S000004779, Chr XIII from 600872-599352, Genome Release 64-1-1, reverse complement, Verified ORF, "Cytoplasmic aldehyde dehydrogenase, involved in beta-alanine synthesis; uses NAD+ as the preferred coenzyme; very similar to Ald2p; expre
YPL280W	33.2568	8.92655	3.7256	4.59e-34	YPL280W HSP32 SGDID:S000006201, Chr XVI from 11887-12600, Genome Release 64-1-1, Uncharacterized ORF, "Possible chaperone and cysteine protease with similarity to E. coli Hsp31 and S. cerevisiae Hsp31p, Hsp33p, and Sno4p; member of the DJ-1/ThiJ/PfpI supe
YHR008C	1254.18	336.134	3.73117	0	YHR008C SOD2 SGDID:S000001050, Chr VIII from 123590-122889, Genome Release 64-1-1, reverse complement, Verified ORF, "Mitochondrial manganese superoxide dismutase, protects cells against oxygen toxicity; phosphorylated"
YOL154W	30.7097	8.20837	3.74127	3.16e-33	YOL154W ZPS1 SGDID:S000005514, Chr XV from 34658-35407, Genome Release 64-1-1, Verified ORF, "Putative GPI-anchored protein; transcription is induced under low-zinc conditions, as mediated by the Zap1p transcription factor, and at alkaline pH"
YNL208W	1526.1	407.038	3.74927	0	YNL208W YNL208W SGDID:S000005152, Chr XIV from 254418-255017, Genome Release 64-1-1, Verified ORF, "Protein of unknown function; may interact with ribosomes, based on co-purification experiments; authentic, non-tagged protein is detected in purified mitoc
YML128C	842.694	224.326	3.75656	0	YML128C MSC1 SGDID:S000004597, Chr XIII from 16676-15135, Genome Release 64-1-1, reverse complement, Verified ORF, "Protein of unknown function; mutant is defective in directing meiotic recombination events to homologous chromatids; the authentic, non-tag
YDL039C	127.585	33.7784	3.77711	0	YDL039C PRM7 SGDID:S000002197, Chr IV from 384081-381985, Genome Release 64-1-1, reverse complement, Verified ORF, "Pheromone-regulated protein, predicted to have one transmembrane segment; promoter contains Gcn4p binding elements"
YFL014W	263.621	69.7931	3.77718	1.2e-121	YFL014W HSP12 SGDID:S000001880, Chr VI from 107256-107585, Genome Release 64-1-1, Verified ORF, "Plasma membrane protein involved in maintaining membrane organization in stress conditions; induced by heat shock, oxidative stress, osmostress, stationary ph
YHR140W	46.5478	12.2723	3.79292	3.37e-48	YHR140W YHR140W SGDID:S000001182, Chr VIII from 380572-381291, Genome Release 64-1-1, Uncharacterized ORF, "Putative integral membrane protein of unknown function"
YDR072C	199.832	52.5826	3.80034	0	YDR072C IPT1 SGDID:S000002479, Chr IV from 591344-589761, Genome Release 64-1-1, reverse complement, Verified ORF, "Inositolphosphotransferase, involved in synthesis of mannose-(inositol-P)2-ceramide (M(IP)2C), the most abundant sphingolipid;, can mutate
1947	110.88	28.7377	3.85835	2.81e-176	[NODE_1217_length_424277_cov_7.824264;918;2036;-;AUGUSTUS;]
YPL281C	15.9546	4.13395	3.85941	2.67e-31	YPL281C ERR2 SGDID:S000006202, Chr XVI from 10870-9557, Genome Release 64-1-1, reverse complement, Verified ORF, "Protein of unknown function, has similarity to enolases"
YPR124W	93.2076	24.0829	3.87028	2.42e-162	YPR124W CTR1 SGDID:S000006328, Chr XVI from 786208-787428, Genome Release 64-1-1, Verified ORF, "High-affinity copper transporter of the plasma membrane, mediates nearly all copper uptake under low copper conditions; transcriptionally induced at low coppe
YCR102C	67.7001	17.4688	3.87549	1.01e-107	YCR102C YCR102C SGDID:S000000699, Chr III from 305467-304361, Genome Release 64-1-1, reverse complement, Uncharacterized ORF, "Putative protein of unknown function, involved in copper metabolism; similar to C. carbonum toxD gene; member of the quinone oxi
YDL037C	84.3117	21.6473	3.89479	5.75e-120	YDL037C BSC1 SGDID:S000002195, Chr IV from 385587-384601, Genome Release 64-1-1, reverse complement, Verified ORF, "Protein of unconfirmed function, similar to cell surface flocculin Muc1p; ORF exhibits genomic organization compatible with a translational
YGR121C	75.9358	19.4901	3.89612	2.91e-161	YGR121C MEP1 SGDID:S000003353, Chr VII from 732927-731449, Genome Release 64-1-1, reverse complement, Verified ORF, "Ammonium permease; belongs to a ubiquitous family of cytoplasmic membrane proteins that transport only ammonium (NH4+); expression is unde
YNR043W	385.814	98.3934	3.92114	0	YNR043W MVD1 SGDID:S000005326, Chr XIV from 701895-703085, Genome Release 64-1-1, Verified ORF, "Mevalonate pyrophosphate decarboxylase, essential enzyme involved in the biosynthesis of isoprenoids and sterols, including ergosterol; acts as a homodimer"
YMR316W	81.6049	20.7752	3.92799	6.42e-120	YMR316W DIA1 SGDID:S000004935, Chr XIII from 904825-905835, Genome Release 64-1-1, Verified ORF, "Protein of unknown function, involved in invasive and pseudohyphal growth; green fluorescent protein (GFP)-fusion protein localizes to the cytoplasm in a pun
YOL105C	41.4359	10.4458	3.96677	6.87e-102	YOL105C WSC3 SGDID:S000005465, Chr XV from 115808-114138, Genome Release 64-1-1, reverse complement, Verified ORF, "Partially redundant sensor-transducer of the stress-activated PKC1-MPK1 signaling pathway involved in maintenance of cell wall integrity; i
YJL116C	4409.52	1109.76	3.97341	0	YJL116C NCA3 SGDID:S000003652, Chr X from 194873-193860, Genome Release 64-1-1, reverse complement, Verified ORF, "Protein that functions with Nca2p to regulate mitochondrial expression of subunits 6 (Atp6p) and 8 (Atp8p ) of the Fo-F1 ATP synthase; membe
YBR117C	43.9485	10.9384	4.01783	2.6e-133	YBR117C TKL2 SGDID:S000000321, Chr II from 476437-474392, Genome Release 64-1-1, reverse complement, Verified ORF, "Transketolase, similar to Tkl1p; catalyzes conversion of xylulose-5-phosphate and ribose-5-phosphate to sedoheptulose-7-phosphate and glyce
YJR152W	39.455	9.76341	4.04111	1.58e-96	YJR152W DAL5 SGDID:S000003913, Chr X from 719666-721297, Genome Release 64-1-1, Verified ORF, "Allantoate permease; ureidosuccinate permease; also transports dipeptides, though with lower affinity than for allantoate and ureidosuccinate; expression is con
YLR411W	20.3314	4.98807	4.07601	1.22e-23	YLR411W CTR3 SGDID:S000004403, Chr XII from 947253-947978, Genome Release 64-1-1, Verified ORF, "High-affinity copper transporter of the plasma membrane, acts as a trimer; gene is disrupted by a Ty2 transposon insertion in many laboratory strains of S. ce
YAL054C	64.8158	15.892	4.07853	1.42e-207	YAL054C ACS1 SGDID:S000000050, Chr I from 45022-42881, Genome Release 64-1-1, reverse complement, Verified ORF, "Acetyl-coA synthetase isoform which, along with Acs2p, is the nuclear source of acetyl-coA for histone acetylation; expressed during growth on
YPR030W	57.7916	14.0292	4.11938	1.23e-292	YPR030W CSR2 SGDID:S000006234, Chr XVI from 627880-631245, Genome Release 64-1-1, Verified ORF, "Nuclear protein proposed to regulate utilization of nonfermentable carbon sources and endocytosis of plasma membrane proteins; overproduction suppresses chs5
YAL060W	339.47	81.4407	4.16831	0	YAL060W BDH1 SGDID:S000000056, Chr I from 35155-36303, Genome Release 64-1-1, Verified ORF, "NAD-dependent (R,R)-butanediol dehydrogenase, catalyzes oxidation of (R,R)-2,3-butanediol to (3R)-acetoin, oxidation of meso-butanediol to (3S)-acetoin, and reduc
YOR385W	30.957	7.38371	4.19261	6.22e-43	YOR385W YOR385W SGDID:S000005912, Chr XV from 1065043-1065915, Genome Release 64-1-1, Uncharacterized ORF, "Putative protein of unknown function; green fluorescent protein (GFP)-fusion protein localizes to the cytoplasm; YOR385W is not an essential gene"
YBR016W	223.872	53.3375	4.19727	1.1e-133	YBR016W YBR016W SGDID:S000000220, Chr II from 270247-270633, Genome Release 64-1-1, Verified ORF, "Tail-anchored plasma membrane protein containing a conserved CYSTM module; predicted to be palmitoylated; has similarity to hydrophilins, which are involved
YMR009W	108.81	25.7517	4.22533	7.97e-92	YMR009W ADI1 SGDID:S000004611, Chr XIII from 284102-284641, Genome Release 64-1-1, Verified ORF, "Acireductone dioxygenease involved in the methionine salvage pathway; ortholog of human MTCBP-1; transcribed with YMR010W and regulated post-transcriptionall
YNL331C	46.5925	10.7584	4.33082	2.61e-84	YNL331C AAD14 SGDID:S000005275, Chr XIV from 17248-16118, Genome Release 64-1-1, reverse complement, Verified ORF, "Putative aryl-alcohol dehydrogenase; similar to P. chrysosporium aryl-alcohol dehydrogenase; mutational analysis has not yet revealed a phy
YOR391C	41.6459	9.3323	4.46255	1.42e-49	YOR391C HSP33 SGDID:S000005918, Chr XV from 1079258-1078545, Genome Release 64-1-1, reverse complement, Verified ORF, "Possible chaperone and cysteine protease with similarity to E. coli Hsp31 and S. cerevisiae Hsp31p, Hsp32p, and Sno4p; member of the DJ-
YHR007C-A	22.7787	5.02964	4.5289	1.38e-09	YHR007C-A YHR007C-A SGDID:S000028830, Chr VIII from 122765-122550, Genome Release 64-1-1, reverse complement, Uncharacterized ORF, "Putative protein of unknown function; identified by expression profiling and mass spectrometry"
YMR015C	1408.33	308.609	4.56348	0	YMR015C ERG5 SGDID:S000004617, Chr XIII from 302485-300869, Genome Release 64-1-1, reverse complement, Verified ORF, "C-22 sterol desaturase, a cytochrome P450 enzyme that catalyzes the formation of the C-22(23) double bond in the sterol side chain in erg
YDR169C-A	6.65535	1.44854	4.59454	0.00605179	YDR169C-A YDR169C-A SGDID:S000028538, Chr IV from 794723-794574, Genome Release 64-1-1, reverse complement, Uncharacterized ORF, "Putative protein of unknown function; identified by fungal homology and RT-PCR"
YMR145C	50.843	11.0598	4.59709	1.53e-142	YMR145C NDE1 SGDID:S000004753, Chr XIII from 556475-554793, Genome Release 64-1-1, reverse complement, Verified ORF, "Mitochondrial external NADH dehydrogenase, a type II NAD(P)H:quinone oxidoreductase that catalyzes the oxidation of cytosolic NADH; Nde1p
YOL101C	71.9908	15.6578	4.59777	4.88e-113	YOL101C IZH4 SGDID:S000005461, Chr XV from 127920-126982, Genome Release 64-1-1, reverse complement, Verified ORF, "Membrane protein involved in zinc ion homeostasis, member of the four-protein IZH family, expression induced by fatty acids and altered zin
YHR048W	52.292	11.3445	4.60946	5.53e-135	YHR048W YHK8 SGDID:S000001090, Chr VIII from 204607-206151, Genome Release 64-1-1, Uncharacterized ORF, "Presumed antiporter of the DHA1 family of multidrug resistance transporters; contains 12 predicted transmembrane spans; expression of gene is up-regul
YMR011W	463.059	98.6625	4.69336	0	YMR011W HXT2 SGDID:S000004613, Chr XIII from 288079-289704, Genome Release 64-1-1, Verified ORF, "High-affinity glucose transporter of the major facilitator superfamily, expression is induced by low levels of glucose and repressed by high levels of glucos
YOL128C	54.808	11.4933	4.76871	1.54e-106	YOL128C YGK3 SGDID:S000005488, Chr XV from 79479-78352, Genome Release 64-1-1, reverse complement, Verified ORF, "Protein kinase related to mammalian glycogen synthase kinases of the GSK-3 family; GSK-3 homologs (Mck1p, Rim11p, Mrk1p, Ygk3p) are involved
YIR028W	10.1654	2.12573	4.78207	9.86e-35	YIR028W DAL4 SGDID:S000001467, Chr IX from 408468-410375, Genome Release 64-1-1, Verified ORF, "Allantoin permease; expression sensitive to nitrogen catabolite repression and induced by allophanate, an intermediate in allantoin degradation"
23	400.255	83.6357	4.7857	0	[NODE_238_length_10151_cov_26.054379;101;1612;-;AUGUSTUS;]
YIL160C	7.79035	1.61718	4.81723	2.15e-18	YIL160C POT1 SGDID:S000001422, Chr IX from 41444-40191, Genome Release 64-1-1, reverse complement, Verified ORF, "3-ketoacyl-CoA thiolase with broad chain length specificity, cleaves 3-ketoacyl-CoA into acyl-CoA and acetyl-CoA during beta-oxidation of fat
YBR244W	37.6223	7.70182	4.88485	1.5e-33	YBR244W GPX2 SGDID:S000000448, Chr II from 707528-708016, Genome Release 64-1-1, Verified ORF, "Phospholipid hydroperoxide glutathione peroxidase induced by glucose starvation that protects cells from phospholipid hydroperoxides and nonphospholipid peroxi
YPL036W	417.664	84.6762	4.93249	0	YPL036W PMA2 SGDID:S000005957, Chr XVI from 482843-485686, Genome Release 64-1-1, Verified ORF, "Plasma membrane H+-ATPase, isoform of Pma1p, involved in pumping protons out of the cell; regulator of cytoplasmic pH and plasma membrane potential"
YAL065C	32.6134	6.55022	4.97898	7.48e-24	YAL065C YAL065C SGDID:S000001817, Chr I from 11951-11565, Genome Release 64-1-1, reverse complement, Uncharacterized ORF, "Putative protein of unknown function; has homology to FLO1; possible pseudogene"
YHL048C-A	48.5946	9.6569	5.03211	3.13e-13	YHL048C-A YHL048C-A SGDID:S000028829, Chr VIII from 5797-5663, Genome Release 64-1-1, reverse complement, Uncharacterized ORF, "Putative protein of unknown function; identified by expression profiling and mass spectrometry"
YBR284W	17.8715	3.53965	5.04894	1.61e-77	YBR284W YBR284W SGDID:S000000488, Chr II from 771239-773632, Genome Release 64-1-1, Uncharacterized ORF, "Putative protein of unknown function; YBR284W is not an essential gene; null mutant exhibits decreased resistance to rapamycin and wortmannin and syn
YKL096C-B	17.1138	3.37992	5.06337	4.88e-06	YKL096C-B YKL096C-B SGDID:S000028667, Chr XI from 259222-259073, Genome Release 64-1-1, reverse complement, Uncharacterized ORF, "Putative protein of unknown function; identified by gene-trapping, microarray-based expression analysis, and genome-wide homo
YLR214W	37.7123	7.41487	5.08603	5.53e-140	YLR214W FRE1 SGDID:S000004204, Chr XII from 568567-570627, Genome Release 64-1-1, Verified ORF, "Ferric reductase and cupric reductase, reduces siderophore-bound iron and oxidized copper prior to uptake by transporters; expression induced by low copper an
YLR194C	571.298	109.634	5.21094	0	YLR194C YLR194C SGDID:S000004184, Chr XII from 541573-540809, Genome Release 64-1-1, reverse complement, Verified ORF, "Structural constituent of the cell wall attached to the plasma membrane by a GPI-anchor; expression is upregulated in response to cell
YJL172W	301.748	57.7406	5.22593	0	YJL172W CPS1 SGDID:S000003708, Chr X from 97737-99467, Genome Release 64-1-1, Verified ORF, "Vacuolar carboxypeptidase yscS; expression is induced under low-nitrogen conditions"
YIR031C	34.0905	6.48143	5.25971	3.25e-105	YIR031C DAL7 SGDID:S000001470, Chr IX from 414679-413015, Genome Release 64-1-1, reverse complement, Verified ORF, "Malate synthase, role in allantoin degradation unknown; expression sensitive to nitrogen catabolite repression and induced by allophanate,
YMR315W-A	36.3139	6.70618	5.41499	7.28e-09	YMR315W-A YMR315W-A SGDID:S000028697, Chr XIII from 904286-904393, Genome Release 64-1-1, Uncharacterized ORF, "Putative protein of unknown function"
YFL057C	63.2289	11.6766	5.41499	8.67e-56	YFL057C AAD16 SGDID:S000001837, Chr VI from 14763-14305, Genome Release 64-1-1, reverse complement, Verified ORF, "Putative aryl-alcohol dehydrogenase; similar to P. chrysosporium aryl-alcohol dehydrogenase; mutational analysis has not yet revealed a phys
YNR019W	209.523	37.6589	5.5637	0	YNR019W ARE2 SGDID:S000005302, Chr XIV from 665339-667267, Genome Release 64-1-1, Verified ORF, "Acyl-CoA:sterol acyltransferase, isozyme of Are1p; endoplasmic reticulum enzyme that contributes the major sterol esterification activity in the presence of o
YPL054W	47.7743	8.55371	5.58522	5.47e-84	YPL054W LEE1 SGDID:S000005975, Chr XVI from 455759-456664, Genome Release 64-1-1, Verified ORF, "Zinc-finger protein of unknown function"
YOL126C	190.656	33.8503	5.63233	0	YOL126C MDH2 SGDID:S000005486, Chr XV from 82920-81787, Genome Release 64-1-1, reverse complement, Verified ORF, "Cytoplasmic malate dehydrogenase, one of three isozymes that catalyze interconversion of malate and oxaloacetate; involved in the glyoxylate
YOR028C	38.6248	6.85118	5.63769	2.4e-67	YOR028C CIN5 SGDID:S000005554, Chr XV from 384420-383533, Genome Release 64-1-1, reverse complement, Verified ORF, "Basic leucine zipper (bZIP) transcription factor of the yAP-1 family; physically interacts with the Tup1-Cyc8 complex and recruits Tup1p to
YOR134W	27.5954	4.82845	5.71516	3.04e-67	YOR134W BAG7 SGDID:S000005660, Chr XV from 578564-579793, Genome Release 64-1-1, Verified ORF, "Rho GTPase activating protein (RhoGAP), stimulates the intrinsic GTPase activity of Rho1p, which plays a role in actin cytoskeleton organization and control of
YDL204W	266.528	46.5075	5.73085	0	YDL204W RTN2 SGDID:S000002363, Chr IV from 94605-95786, Genome Release 64-1-1, Verified ORF, "Protein of unknown function; has similarity to mammalian reticulon proteins; member of the RTNLA (reticulon-like A) subfamily"
YPL171C	125.366	21.734	5.76817	9.68e-294	YPL171C OYE3 SGDID:S000006092, Chr XVI from 227371-226169, Genome Release 64-1-1, reverse complement, Verified ORF, "Conserved NADPH oxidoreductase containing flavin mononucleotide (FMN), homologous to Oye2p with different ligand binding and catalytic pro
YEL063C	283.218	48.8973	5.79211	0	YEL063C CAN1 SGDID:S000000789, Chr V from 33466-31694, Genome Release 64-1-1, reverse complement, Verified ORF, "Plasma membrane arginine permease, requires phosphatidyl ethanolamine (PE) for localization, exclusively associated with lipid rafts; mutation
YDL214C	11.6808	1.93138	6.04791	8.18e-51	YDL214C PRR2 SGDID:S000002373, Chr IV from 76545-74446, Genome Release 64-1-1, reverse complement, Verified ORF, "Serine/threonine protein kinase that inhibits pheromone induced signalling downstream of MAPK, possibly at the level of the Ste12p transcript
YAL061W	159.844	26.2792	6.08253	0	YAL061W BDH2 SGDID:S000000057, Chr I from 33448-34701, Genome Release 64-1-1, Uncharacterized ORF, "Putative medium-chain alcohol dehydrogenase with similarity to BDH1; transcription induced by constitutively active PDR1 and PDR3"
YBL043W	66.8852	10.9482	6.10922	8.16e-106	YBL043W ECM13 SGDID:S000000139, Chr II from 136688-137461, Genome Release 64-1-1, Verified ORF, "Non-essential protein of unknown function; induced by treatment with 8-methoxypsoralen and UVA irradiation"
YOL052C-A	1279.31	207.156	6.17561	0	YOL052C-A DDR2 SGDID:S000005413, Chr XV from 231755-231570, Genome Release 64-1-1, reverse complement, Verified ORF, "Multistress response protein, expression is activated by a variety of xenobiotic agents and environmental or physiological stresses"
YKR093W	39.4441	6.21603	6.34554	4.08e-148	YKR093W PTR2 SGDID:S000001801, Chr XI from 615730-617535, Genome Release 64-1-1, Verified ORF, "Integral membrane peptide transporter, mediates transport of di- and tri-peptides; conserved protein that contains 12 transmembrane domains; PTR2 expression is
YLR142W	62.3877	9.81886	6.35386	3e-185	YLR142W PUT1 SGDID:S000004132, Chr XII from 425186-426616, Genome Release 64-1-1, Verified ORF, "Proline oxidase, nuclear-encoded mitochondrial protein involved in utilization of proline as sole nitrogen source; PUT1 transcription is induced by Put3p in t
YGR256W	271.151	42.4081	6.39385	0	YGR256W GND2 SGDID:S000003488, Chr VII from 1004624-1006102, Genome Release 64-1-1, Verified ORF, "6-phosphogluconate dehydrogenase (decarboxylating), catalyzes an NADPH regenerating reaction in the pentose phosphate pathway; required for growth on D-gluc
YGR201C	865.154	132.355	6.53661	0	YGR201C YGR201C SGDID:S000003433, Chr VII from 903197-902520, Genome Release 64-1-1, reverse complement, Uncharacterized ORF, "Putative protein of unknown function"
YGR125W	232.053	35.2705	6.57922	0	YGR125W YGR125W SGDID:S000003357, Chr VII from 742325-745435, Genome Release 64-1-1, Uncharacterized ORF, "Putative protein of unknown function; deletion mutant has decreased rapamycin resistance but normal wormannin resistance; green fluorescent protein
YGR088W	405.215	60.4628	6.70188	0	YGR088W CTT1 SGDID:S000003320, Chr VII from 654634-656322, Genome Release 64-1-1, Verified ORF, "Cytosolic catalase T, has a role in protection from oxidative damage by hydrogen peroxide"
YDL243C	144.487	21.2891	6.78693	1.24e-306	YDL243C AAD4 SGDID:S000002402, Chr IV from 18566-17577, Genome Release 64-1-1, reverse complement, Verified ORF, "Putative aryl-alcohol dehydrogenase; involved in oxidative stress response; similar to P. chrysosporium aryl-alcohol dehydrogenase; expressio
YCL048W-A	6.23939	0.905335	6.89181	0.000120279	YCL048W-A YCL048W-A SGDID:S000087203, Chr III from 41488-41727, Genome Release 64-1-1, Uncharacterized ORF, "Putative protein of unknown function"
YGL055W	5671.38	804.632	7.04841	0	YGL055W OLE1 SGDID:S000003023, Chr VII from 398628-400160, Genome Release 64-1-1, Verified ORF, "Delta(9) fatty acid desaturase, required for monounsaturated fatty acid synthesis and for normal distribution of mitochondria"
YMR174C	157.083	21.3432	7.35987	3.1e-74	YMR174C PAI3 SGDID:S000004786, Chr XIII from 610365-610159, Genome Release 64-1-1, reverse complement, Verified ORF, "Cytoplasmic proteinase A (Pep4p) inhibitor, dependent on Pbs2p and Hog1p protein kinases for osmotic induction; intrinsically unstructure
YIL113W	59.7623	8.04742	7.42627	4.9e-86	YIL113W SDP1 SGDID:S000001375, Chr IX from 150559-151188, Genome Release 64-1-1, Verified ORF, "Stress-inducible dual-specificity MAP kinase phosphatase, negatively regulates Slt2p MAP kinase by direct dephosphorylation, diffuse localization under normal
YER185W	17.1231	2.30304	7.435	9.34e-37	YER185W PUG1 SGDID:S000000987, Chr V from 559454-560365, Genome Release 64-1-1, Verified ORF, "Plasma membrane protein with roles in the uptake of protoprophyrin IX and the efflux of heme; expression is induced under both low-heme and low-oxygen condition
YCL036W	38.7348	5.19463	7.45671	2.14e-149	YCL036W GFD2 SGDID:S000000541, Chr III from 59026-60726, Genome Release 64-1-1, Verified ORF, "Protein of unknown function, identified as a high-copy suppressor of a dbp5 mutation"
YLR155C	480.359	62.3841	7.70002	0	YLR155C ASP3-1 SGDID:S000004145, Chr XII from 470405-469317, Genome Release 64-1-1, reverse complement, Verified ORF, "Cell-wall L-asparaginase II involved in asparagine catabolism; expression induced during nitrogen starvation; ORF contains a short non-c
YDR453C	301.88	37.9903	7.94622	0	YDR453C TSA2 SGDID:S000002861, Chr IV from 1365662-1365072, Genome Release 64-1-1, reverse complement, Verified ORF, "Stress inducible cytoplasmic thioredoxin peroxidase; cooperates with Tsa1p in the removal of reactive oxygen, nitrogen and sulfur species
YLR160C	483.043	59.8568	8.06998	0	YLR160C ASP3-4 SGDID:S000004150, Chr XII from 487289-486201, Genome Release 64-1-1, reverse complement, Verified ORF, "Cell-wall L-asparaginase II involved in asparagine catabolism; expression induced during nitrogen starvation; ORF contains a short non-c
YFL056C	120.966	14.8481	8.14691	2.54e-182	YFL056C AAD6 SGDID:S000001838, Chr VI from 15431-14793, Genome Release 64-1-1, reverse complement, Verified ORF, "Putative aryl-alcohol dehydrogenase; involved in oxidative stress response; similar to P. chrysosporium aryl-alcohol dehydrogenase; expressio
YLR157C	479.049	58.4602	8.19445	0	YLR157C ASP3-2 SGDID:S000004147, Chr XII from 474057-472969, Genome Release 64-1-1, reverse complement, Verified ORF, "Cell-wall L-asparaginase II involved in asparagine catabolism; expression induced during nitrogen starvation; ORF contains a short non-c
YLR158C	485.204	58.3937	8.30919	0	YLR158C ASP3-3 SGDID:S000004148, Chr XII from 483637-482549, Genome Release 64-1-1, reverse complement, Verified ORF, "Cell-wall L-asparaginase II involved in asparagine catabolism; expression induced during nitrogen starvation; ORF contains a short non-c
YPL061W	1151.88	133.337	8.63887	0	YPL061W ALD6 SGDID:S000005982, Chr XVI from 432588-434090, Genome Release 64-1-1, Verified ORF, "Cytosolic aldehyde dehydrogenase, activated by Mg2+ and utilizes NADP+ as the preferred coenzyme; required for conversion of acetaldehyde to acetate; constitu
YDR492W	572.558	65.801	8.70136	0	YDR492W IZH1 SGDID:S000002900, Chr IV from 1434924-1435874, Genome Release 64-1-1, Verified ORF, "Membrane protein involved in zinc ion homeostasis, member of the four-protein IZH family; transcription is regulated directly by Zap1p, expression induced by
24	372.223	42.4176	8.77519	0	[NODE_238_length_10151_cov_26.054379;2093;5956;+;AUGUSTUS;]
YGR087C	132.837	14.3398	9.26353	0	YGR087C PDC6 SGDID:S000003319, Chr VII from 652981-651290, Genome Release 64-1-1, reverse complement, Verified ORF, "Minor isoform of pyruvate decarboxylase, decarboxylates pyruvate to acetaldehyde, involved in amino acid catabolism; transcription is gluc
YBL042C	111.789	9.39285	11.9015	0	YBL042C FUI1 SGDID:S000000138, Chr II from 140260-138341, Genome Release 64-1-1, reverse complement, Verified ORF, "High affinity uridine permease, localizes to the plasma membrane; also mediates low but significant transport of the cytotoxic nucleoside a
YML075C	521.726	35.2408	14.8046	0	YML075C HMG1 SGDID:S000004540, Chr XIII from 118898-115734, Genome Release 64-1-1, reverse complement, Verified ORF, "One of two isozymes of HMG-CoA reductase that catalyzes the conversion of HMG-CoA to mevalonate, which is a rate-limiting step in sterol
YMR175W	130.73	8.44979	15.4714	1.51e-92	YMR175W SIP18 SGDID:S000004787, Chr XIII from 611016-611255, Genome Release 64-1-1, Verified ORF, "Phospholipid-binding hydrophilin with a role in dessication resistance; expression is induced by osmotic stress"
YBR208C	122.794	7.79758	15.7477	0	YBR208C DUR1,2 SGDID:S000000412, Chr II from 642210-636703, Genome Release 64-1-1, reverse complement, Verified ORF, "Urea amidolyase, contains both urea carboxylase and allophanate hydrolase activities, degrades urea to CO2 and NH3; expression sensitive
YPR194C	655.6	30.549	21.4606	0	YPR194C OPT2 SGDID:S000006398, Chr XVI from 926937-924304, Genome Release 64-1-1, reverse complement, Verified ORF, "Oligopeptide transporter; member of the OPT family, with potential orthologs in S. pombe and C. albicans; also plays a role in formation o
YHL016C	79.0258	3.41141	23.1652	0	YHL016C DUR3 SGDID:S000001008, Chr VIII from 74244-72037, Genome Release 64-1-1, reverse complement, Verified ORF, "Plasma membrane transporter for both urea and polyamines, expression is highly sensitive to nitrogen catabolite repression and induced by a
YOR348C	60.5204	2.46036	24.5982	0	YOR348C PUT4 SGDID:S000005875, Chr XV from 988782-986899, Genome Release 64-1-1, reverse complement, Verified ORF, "Proline permease, required for high-affinity transport of proline; also transports the toxic proline analog azetidine-2-carboxylate (AzC);
YIR032C	198.278	7.76001	25.5513	0	YIR032C DAL3 SGDID:S000001471, Chr IX from 415617-415030, Genome Release 64-1-1, reverse complement, Verified ORF, "Ureidoglycolate hydrolase, converts ureidoglycolate to glyoxylate and urea in the third step of allantoin degradation; expression sensitive
YKR034W	236.459	7.33209	32.2498	0	YKR034W DAL80 SGDID:S000001742, Chr XI from 506898-507707, Genome Release 64-1-1, Verified ORF, "Negative regulator of genes in multiple nitrogen degradation pathways; expression is regulated by nitrogen levels and by Gln3p; member of the GATA-binding fam
YGR144W	1556.55	36.9886	42.0819	0	YGR144W THI4 SGDID:S000003376, Chr VII from 780399-781379, Genome Release 64-1-1, Verified ORF, "Thiazole synthase, catalyzes formation of a thiazole intermediate during thiamine biosynthesis; required for mitochondrial genome stability in response to DNA
YDL210W	69.5205	0.970755	71.6149	0	YDL210W UGA4 SGDID:S000002369, Chr IV from 84270-85985, Genome Release 64-1-1, Verified ORF, "Permease that serves as a gamma-aminobutyrate (GABA) transport protein involved in the utilization of GABA as a nitrogen source; catalyzes the transport of putre
YNL142W	3247.81	38.8207	83.6617	0	YNL142W MEP2 SGDID:S000005086, Chr XIV from 357453-358952, Genome Release 64-1-1, Verified ORF, "Ammonium permease involved in regulation of pseudohyphal growth; belongs to a ubiquitous family of cytoplasmic membrane proteins that transport only ammonium
YKR039W	1103.94	6.4059	172.332	0	YKR039W GAP1 SGDID:S000001747, Chr XI from 515063-516871, Genome Release 64-1-1, Verified ORF, "General amino acid permease; Gap1p senses the presence of amino acid substrates to regulate localization to the plasma membrane when needed"

## Sheet: DE_TF1_vs_TF4
Gene Names	RPKM TF4	RPKM TF1	Ratio	p-value	Gene Description
Q0160	0.137584	9.10449	-66.1743	7.91e-28	Q0160 SCEI SGDID:S000007279, Chr Mito from 61022-61729, Genome Release 64-1-1, Verified ORF, "I-SceI DNA endonuclease, encoded by the mitochondrial group I intron of the 21S_rRNA gene; mediates gene conversion that propagates the intron into intron-less c
Q0045	0.758638	44.2232	-58.2928	8.05e-289	Q0045 COX1 SGDID:S000007260, Chr Mito from 13818-13986,16435-16470,18954-18991,20508-20984,21995-22246,23612-23746,25318-25342,26229-26701, Genome Release 64-1-1, intron sequence removed, Verified ORF, "Subunit I of cytochrome c oxidase, which is the term
YNL300W	16.7077	763.176	-45.6781	0	YNL300W TOS6 SGDID:S000005244, Chr XIV from 65744-66052, Genome Release 64-1-1, Uncharacterized ORF, "Glycosylphosphatidylinositol-dependent cell wall protein, expression is periodic and decreases in respone to ergosterol perturbation or upon entry into s
Q0250	1.48175	59.206	-39.9567	8.38e-182	Q0250 COX2 SGDID:S000007281, Chr Mito from 73758-74513, Genome Release 64-1-1, Verified ORF, "Subunit II of cytochrome c oxidase, which is the terminal member of the mitochondrial inner membrane electron transport chain; one of three mitochondrially-encod
Q0275	0.781679	30.2225	-38.6636	3.42e-100	Q0275 COX3 SGDID:S000007283, Chr Mito from 79213-80022, Genome Release 64-1-1, Verified ORF, "Subunit III of cytochrome c oxidase, which is the terminal member of the mitochondrial inner membrane electron transport chain; one of three mitochondrially-enco
Q0130	1.89758	72.4268	-38.1679	4.95e-69	Q0130 OLI1 SGDID:S000007274, Chr Mito from 46723-46953, Genome Release 64-1-1, Verified ORF, "F0-ATP synthase subunit c (ATPase-associated proteolipid), encoded on the mitochondrial genome; mutation confers oligomycin resistance; expression is specificall
Q0105	0.757066	26.7066	-35.2764	1.92e-125	Q0105 COB SGDID:S000007270, Chr Mito from 36540-36954,37723-37736,39141-39217,40841-41090,42508-42558,43297-43647, Genome Release 64-1-1, intron sequence removed, Verified ORF, "Cytochrome b, mitochondrially encoded subunit of the ubiquinol-cytochrome c r
Q0070	0.437389	13.3146	-30.441	1.62e-101	Q0070 AI5_ALPHA SGDID:S000007265, Chr Mito from 13818-13986,16435-16470,18954-18991,20508-20984,21995-23167, Genome Release 64-1-1, intron sequence removed, Verified ORF, "Endonuclease I-SceIV, involved in intron mobility; encoded by a mobile group I intr
YER070W	16.4175	489.96	-29.8438	0	YER070W RNR1 SGDID:S000000872, Chr V from 298950-301616, Genome Release 64-1-1, Verified ORF, "Major isoform of the large subunit of ribonucleotide-diphosphate reductase; the RNR complex catalyzes rate-limiting step in dNTP synthesis, regulated by DNA rep
Q0120	0.22866	6.72507	-29.4108	1.12e-52	Q0120 BI4 SGDID:S000007273, Chr Mito from 36540-36954,37723-37736,39141-39217,40841-42251, Genome Release 64-1-1, intron sequence removed, Verified ORF, "Mitochondrial mRNA maturase, forms a complex with Nam2p to mediate splicing of the bI4 intron of the
Q0050	0.369416	10.6689	-28.8803	5.02e-107	Q0050 AI1 SGDID:S000007261, Chr Mito from 13818-16322, Genome Release 64-1-1, Verified ORF, "Reverse transcriptase required for splicing of the COX1 pre-mRNA, encoded by a mobile group II intron within the mitochondrial COX1 gene"
Q0065	0.495499	11.4426	-23.0932	3.37e-75	Q0065 AI4 SGDID:S000007264, Chr Mito from 13818-13986,16435-16470,18954-18991,20508-21935, Genome Release 64-1-1, intron sequence removed, Verified ORF, "Endonuclease I-SceII, encoded by a mobile group I intron within the mitochondrial COX1 gene; intron i
YNL145W	0	4.33323	-20.8189	0.00302649	YNL145W MFA2 SGDID:S000005089, Chr XIV from 352414-352530, Genome Release 64-1-1, Verified ORF, "Mating pheromone a-factor, made by a cells; interacts with alpha cells to induce cell cycle arrest and other responses leading to mating; biogenesis involves
Q0085	0.187325	3.62134	-19.3318	3.51e-12	Q0085 ATP6 SGDID:S000007268, Chr Mito from 28487-29266, Genome Release 64-1-1, Verified ORF, "Mitochondrially encoded subunit a of the F0 sector of mitochondrial F1F0 ATP synthase; translation is specifically activated by Atp22p; ATP6 and ATP8 mRNAs are n
YMR215W	17.5646	295.501	-16.8237	0	YMR215W GAS3 SGDID:S000004828, Chr XIII from 696796-698370, Genome Release 64-1-1, Verified ORF, "Low abundance, possibly inactive member of the GAS family of GPI-containing proteins; putative 1,3-beta-glucanosyltransferase with similarity to other GAS fa
YIL014C-A	0.309235	5.05838	-16.3577	2.75e-07	YIL014C-A YIL014C-A SGDID:S000003536, Chr IX from 325526-325212, Genome Release 64-1-1, reverse complement, Uncharacterized ORF, "Putative protein of unknown function"
YLR162W-A	2003.33	32740.3	-16.343	0	YLR162W-A RRT15 SGDID:S000028567, Chr XII from 490406-490594, Genome Release 64-1-1, Uncharacterized ORF, "Putative protein of unknown function identified by fungal homology comparisons and RT-PCR; identified in a screen for mutants with decreased levels
YCR034W	11.8962	168.996	-14.2058	0	YCR034W FEN1 SGDID:S000000630, Chr III from 190592-191635, Genome Release 64-1-1, Verified ORF, "Fatty acid elongase, involved in sphingolipid biosynthesis; acts on fatty acids of up to 24 carbons in length; mutations have regulatory effects on 1,3-beta-g
YPL163C	30.6037	423.183	-13.8279	0	YPL163C SVS1 SGDID:S000006084, Chr XVI from 242700-241918, Genome Release 64-1-1, reverse complement, Verified ORF, "Cell wall and vacuolar protein, required for wild-type resistance to vanadate"
YLR303W	64.2828	859.464	-13.3701	0	YLR303W MET17 SGDID:S000004294, Chr XII from 732542-733876, Genome Release 64-1-1, Verified ORF, "Methionine and cysteine synthase (O-acetyl homoserine-O-acetyl serine sulfhydrylase), required for sulfur amino acid synthesis"
YKR013W	117.186	1516.13	-12.9378	0	YKR013W PRY2 SGDID:S000001721, Chr XI from 463959-464948, Genome Release 64-1-1, Verified ORF, "Protein of unknown function"
YLR154W-C	6899.43	88940.5	-12.891	0	YLR154W-C TAR1 SGDID:S000028422, Chr XII from 454696-455070, Genome Release 64-1-1, Verified ORF, "Mitochondrial protein potentially involved in regulation of respiratory metabolism; interacts genetically with RPO41 and physically with Coq5p; encoded with
YOL007C	7.31044	92.9689	-12.7173	0	YOL007C CSI2 SGDID:S000005367, Chr XV from 312367-311342, Genome Release 64-1-1, reverse complement, Verified ORF, "Protein of unknown function; green fluorescent protein (GFP)- fusion protein localizes to the mother side of the bud neck and the vacuole;
YMR117C	1.13796	14.2146	-12.4913	1.36e-32	YMR117C SPC24 SGDID:S000004723, Chr XIII from 501891-501250, Genome Release 64-1-1, reverse complement, Verified ORF, "Component of the evolutionarily conserved kinetochore-associated Ndc80 complex (Ndc80p-Nuf2p-Spc24p-Spc25p); involved in chromosome segr
YGR108W	4.91861	61.174	-12.4372	2.51e-293	YGR108W CLB1 SGDID:S000003340, Chr VII from 703636-705051, Genome Release 64-1-1, Verified ORF, "B-type cyclin involved in cell cycle progression; activates Cdc28p to promote the transition from G2 to M phase; accumulates during G2 and M, then targeted vi
YLR154C-G	3576.54	43311.2	-12.1098	0	YLR154C-G YLR154C-G SGDID:S000028561, Chr XII from 462671-462522, Genome Release 64-1-1, reverse complement, Uncharacterized ORF, "Putative protein of unknown function identified by fungal homology comparisons and RT-PCR; this ORF is contained within RDN2
YDR261C	24.136	287.606	-11.916	0	YDR261C EXG2 SGDID:S000002669, Chr IV from 979209-977521, Genome Release 64-1-1, reverse complement, Verified ORF, "Exo-1,3-beta-glucanase, involved in cell wall beta-glucan assembly; may be anchored to the plasma membrane via a glycosylphosphatidylinosit
YDR046C	2.62978	29.8486	-11.3502	3.52e-179	YDR046C BAP3 SGDID:S000002453, Chr IV from 550576-548762, Genome Release 64-1-1, reverse complement, Verified ORF, "Amino acid permease involved in the uptake of cysteine, leucine, isoleucine and valine"
YPL256C	15.7294	176.159	-11.1994	0	YPL256C CLN2 SGDID:S000006177, Chr XVI from 66614-64977, Genome Release 64-1-1, reverse complement, Verified ORF, "G1 cyclin involved in regulation of the cell cycle; activates Cdc28p kinase to promote the G1 to S phase transition; late G1 specific expres
YLR372W	30.3113	326.758	-10.7801	0	YLR372W SUR4 SGDID:S000004364, Chr XII from 867354-868391, Genome Release 64-1-1, Verified ORF, "Elongase, involved in fatty acid and sphingolipid biosynthesis; synthesizes very long chain 20-26-carbon fatty acids from C18-CoA primers; involved in regulat
YIL123W	85.9052	919.633	-10.7052	0	YIL123W SIM1 SGDID:S000001385, Chr IX from 128151-129581, Genome Release 64-1-1, Verified ORF, "Protein of the SUN family (Sim1p, Uth1p, Nca3p, Sun4p) that may participate in DNA replication, promoter contains SCB regulation box at -300 bp indicating that
YLR162W	796.327	7793.08	-9.78628	0	YLR162W YLR162W SGDID:S000004152, Chr XII from 489573-489929, Genome Release 64-1-1, Verified ORF, "Putative protein of unknown function; overexpression confers resistance to the antimicrobial peptide MiAMP1 and causes growth arrest, apoptosis, and increa
YDR144C	1.3597	13.2236	-9.72539	2.4e-75	YDR144C MKC7 SGDID:S000002551, Chr IV from 746101-744311, Genome Release 64-1-1, reverse complement, Verified ORF, "GPI-anchored aspartyl protease, member of the yapsin family of proteases involved in cell wall growth and maintenance; shares functions wit
YFR030W	26.7499	245.617	-9.18198	0	YFR030W MET10 SGDID:S000001926, Chr VI from 213312-216419, Genome Release 64-1-1, Verified ORF, "Subunit alpha of assimilatory sulfite reductase, which converts sulfite into sulfide"
YJR010W	14.8397	130.236	-8.77621	0	YJR010W MET3 SGDID:S000003771, Chr X from 456239-457774, Genome Release 64-1-1, Verified ORF, "ATP sulfurylase, catalyzes the primary step of intracellular sulfate activation, essential for assimilatory reduction of sulfate to sulfide, involved in methion
YOR247W	192.818	1647.74	-8.54556	0	YOR247W SRL1 SGDID:S000005773, Chr XV from 797676-798308, Genome Release 64-1-1, Verified ORF, "Mannoprotein that exhibits a tight association with the cell wall, required for cell wall stability in the absence of GPI-anchored mannoproteins; has a high se
YLR212C	2.97982	25.3137	-8.49506	1.49e-107	YLR212C TUB4 SGDID:S000004202, Chr XII from 566281-564860, Genome Release 64-1-1, reverse complement, Verified ORF, "Gamma-tubulin, involved in nucleating microtubules from both the cytoplasmic and nuclear faces of the spindle pole body"
YLR388W	34.4635	286.319	-8.30789	3.55e-144	YLR388W RPS29A SGDID:S000004380, Chr XII from 898651-898821, Genome Release 64-1-1, Verified ORF, "Protein component of the small (40S) ribosomal subunit; nearly identical to Rps29Bp and has similarity to rat S29 and E. coli S14 ribosomal proteins"
YHL015W	104.462	826.377	-7.91079	0	YHL015W RPS20 SGDID:S000001007, Chr VIII from 75412-75777, Genome Release 64-1-1, Verified ORF, "Protein component of the small (40S) ribosomal subunit; overproduction suppresses mutations affecting RNA polymerase III-dependent transcription; has similari
YJL190C	79.1914	613.14	-7.7425	0	YJL190C RPS22A SGDID:S000003726, Chr X from 75302-74910, Genome Release 64-1-1, reverse complement, Verified ORF, "Protein component of the small (40S) ribosomal subunit; nearly identical to Rps22Bp and has similarity to E. coli S8 and rat S15a ribosomal
YGR014W	28.4824	218.924	-7.68629	0	YGR014W MSB2 SGDID:S000003246, Chr VII from 516943-520863, Genome Release 64-1-1, Verified ORF, "Mucin family member involved in the Cdc42p- and MAP kinase-dependent filamentous growth signaling pathway; also functions as an osmosensor in parallel to the
YBL002W	94.4574	681.104	-7.2107	0	YBL002W HTB2 SGDID:S000000098, Chr II from 236492-236887, Genome Release 64-1-1, Verified ORF, "Histone H2B, core histone protein required for chromatin assembly and chromosome function; nearly identical to HTB1; Rad6p-Bre1p-Lge1p mediated ubiquitination
YJR143C	35.9805	256.705	-7.13456	0	YJR143C PMT4 SGDID:S000003904, Chr X from 700614-698326, Genome Release 64-1-1, reverse complement, Verified ORF, "Protein O-mannosyltransferase, transfers mannose residues from dolichyl phosphate-D-mannose to protein serine/threonine residues; appears to
YLR340W	255.868	1817.38	-7.10281	0	YLR340W RPP0 SGDID:S000004332, Chr XII from 805887-806825, Genome Release 64-1-1, Verified ORF, "Conserved ribosomal protein P0 of the ribosomal stalk, which is involved in interaction between translational elongation factors and the ribosome; similar to
YMR305C	195.484	1359.64	-6.95525	0	YMR305C SCW10 SGDID:S000004921, Chr XIII from 880232-879063, Genome Release 64-1-1, reverse complement, Verified ORF, "Cell wall protein with similarity to glucanases; may play a role in conjugation during mating based on mutant phenotype and its regulati
YOL120C	139.082	962.592	-6.92106	0	YOL120C RPL18A SGDID:S000005480, Chr XV from 93843-93395,94402-94291, Genome Release 64-1-1, reverse complement, intron sequence removed, Verified ORF, "Protein component of the large (60S) ribosomal subunit, identical to Rpl18Bp and has similarity to rat
YER003C	43.9474	303.968	-6.91663	0	YER003C PMI40 SGDID:S000000805, Chr V from 158994-157736,159118-159088, Genome Release 64-1-1, reverse complement, intron sequence removed, Verified ORF, "Mannose-6-phosphate isomerase, catalyzes the interconversion of fructose-6-P and mannose-6-P; requir
YMR199W	10.4176	70.3965	-6.75745	7.88e-305	YMR199W CLN1 SGDID:S000004812, Chr XIII from 662644-664284, Genome Release 64-1-1, Verified ORF, "G1 cyclin involved in regulation of the cell cycle; activates Cdc28p kinase to promote the G1 to S phase transition; late G1 specific expression depends on t
YDL219W	2.0428	13.59	-6.65265	9.65e-18	YDL219W DTD1 SGDID:S000002378, Chr IV from 65242-65306,65378-65765, Genome Release 64-1-1, intron sequence removed, Verified ORF, "D-Tyr-tRNA(Tyr) deacylase, functions in protein translation, may affect nonsense suppression via alteration of the protein s
YGL030W	203.548	1352.42	-6.64423	0	YGL030W RPL30 SGDID:S000002998, Chr VII from 439091-439093,439324-439638, Genome Release 64-1-1, intron sequence removed, Verified ORF, "Protein component of the large (60S) ribosomal subunit, has similarity to rat L30 ribosomal protein; involved in pre-r
YAL007C	23.3752	155.136	-6.63679	6.07e-263	YAL007C ERP2 SGDID:S000000005, Chr I from 138345-137698, Genome Release 64-1-1, reverse complement, Verified ORF, "Protein that forms a heterotrimeric complex with Erp1p, Emp24p, and Erv25p; member, along with Emp24p and Erv25p, of the p24 family involved
YOR010C	539.487	3548.24	-6.57706	0	YOR010C TIR2 SGDID:S000005536, Chr XV from 346950-346195, Genome Release 64-1-1, reverse complement, Verified ORF, "Putative cell wall mannoprotein of the Srp1p/Tip1p family of serine-alanine-rich proteins; transcription is induced by cold shock and anaer
YOR074C	4.5777	29.7623	-6.50158	7.46e-72	YOR074C CDC21 SGDID:S000005600, Chr XV from 467589-466675, Genome Release 64-1-1, reverse complement, Verified ORF, "Thymidylate synthase, required for de novo biosynthesis of pyrimidine deoxyribonucleotides; expression is induced at G1/S"
YAL064C-A	4.21851	27.3739	-6.489	1.45e-28	YAL064C-A TDA8 SGDID:S000002140, Chr I from 13743-13363, Genome Release 64-1-1, reverse complement, Uncharacterized ORF, "Putative protein of unknown function; null mutant is sensitive to expression of the top1-T722A allele; not an essential gene"
YNR050C	28.0024	178.717	-6.38222	0	YNR050C LYS9 SGDID:S000005333, Chr XIV from 715388-714048, Genome Release 64-1-1, reverse complement, Verified ORF, "Saccharopine dehydrogenase (NADP+, L-glutamate-forming); catalyzes the formation of saccharopine from alpha-aminoadipate 6-semialdehyde, t
YMR144W	1.94061	12.1767	-6.27468	2.33e-33	YMR144W YMR144W SGDID:S000004752, Chr XIII from 553362-554390, Genome Release 64-1-1, Uncharacterized ORF, "Putative protein of unknown function; localized to the nucleus; YMR144W is not an essential gene"
YML027W	17.4966	107.202	-6.12698	0	YML027W YOX1 SGDID:S000004489, Chr XIII from 221406-222563, Genome Release 64-1-1, Verified ORF, "Homeodomain-containing transcriptional repressor, binds to Mcm1p and to early cell cycle boxes (ECBs) in the promoters of cell cycle-regulated genes expresse
YNL301C	43.3219	260.401	-6.01083	0	YNL301C RPL18B SGDID:S000005245, Chr XIV from 64018-63570,64562-64451, Genome Release 64-1-1, reverse complement, intron sequence removed, Verified ORF, "Protein component of the large (60S) ribosomal subunit, identical to Rpl18Ap and has similarity to ra
YIL094C	42.7693	255.311	-5.96949	0	YIL094C LYS12 SGDID:S000001356, Chr IX from 187632-186517, Genome Release 64-1-1, reverse complement, Verified ORF, "Homo-isocitrate dehydrogenase, an NAD-linked mitochondrial enzyme required for the fourth step in the biosynthesis of lysine, in which hom
YGL031C	50.5778	300.231	-5.93601	0	YGL031C RPL24A SGDID:S000002999, Chr VII from 437934-437467, Genome Release 64-1-1, reverse complement, Verified ORF, "Ribosomal protein L30 of the large (60S) ribosomal subunit, nearly identical to Rpl24Bp and has similarity to rat L24 ribosomal protein;
YHR213W	19.7429	114.524	-5.80077	8.15e-166	YHR213W YHR213W SGDID:S000001256, Chr VIII from 539151-539747, Genome Release 64-1-1, Uncharacterized ORF, "Possible pseudogene; has similarity to Flo1p, which is a lectin-like protein involved in flocculation"
YFL045C	105.431	607.817	-5.76506	0	YFL045C SEC53 SGDID:S000001849, Chr VI from 44392-43628, Genome Release 64-1-1, reverse complement, Verified ORF, "Phosphomannomutase, involved in synthesis of GDP-mannose and dolichol-phosphate-mannose; required for folding and glycosylation of secretory
YGL076C	87.4032	503.538	-5.7611	0	YGL076C RPL7A SGDID:S000003044, Chr VII from 364964-364335,365526-365433,365996-365986, Genome Release 64-1-1, reverse complement, intron sequence removed, Verified ORF, "Protein component of the large (60S) ribosomal subunit, nearly identical to Rpl7Bp a
YGR034W	106.034	603.934	-5.69566	0	YGR034W RPL26B SGDID:S000003266, Chr VII from 555812-555830,556308-556672, Genome Release 64-1-1, intron sequence removed, Verified ORF, "Protein component of the large (60S) ribosomal subunit, nearly identical to Rpl26Ap and has similarity to E. coli L24
YNL069C	164.878	930.872	-5.64583	0	YNL069C RPL16B SGDID:S000005013, Chr XIV from 494524-493956,495001-494974, Genome Release 64-1-1, reverse complement, intron sequence removed, Verified ORF, "N-terminally acetylated protein component of the large (60S) ribosomal subunit, binds to 5.8 S rR
YMR116C	270.463	1522.09	-5.62774	0	YMR116C ASC1 SGDID:S000004722, Chr XIII from 499878-499456,500688-500152, Genome Release 64-1-1, reverse complement, intron sequence removed, Verified ORF, "G-protein beta subunit and guanine nucleotide dissociation inhibitor for Gpa2p; ortholog of RACK1
YLR264W	143.01	799.18	-5.58828	0	YLR264W RPS28B SGDID:S000004254, Chr XII from 673131-673334, Genome Release 64-1-1, Verified ORF, "Protein component of the small (40S) ribosomal subunit; nearly identical to Rps28Ap and has similarity to rat S28 ribosomal protein"
YPR119W	7.58947	40.875	-5.38575	1.27e-139	YPR119W CLB2 SGDID:S000006323, Chr XVI from 771653-773128, Genome Release 64-1-1, Verified ORF, "B-type cyclin involved in cell cycle progression; activates Cdc28p to promote the transition from G2 to M phase; accumulates during G2 and M, then targeted vi
YDL061C	161.779	866.156	-5.35395	0	YDL061C RPS29B SGDID:S000002219, Chr IV from 340798-340628, Genome Release 64-1-1, reverse complement, Verified ORF, "Protein component of the small (40S) ribosomal subunit; nearly identical to Rps29Ap and has similarity to rat S29 and E. coli S14 ribosom
YER052C	89.9989	481.656	-5.3518	0	YER052C HOM3 SGDID:S000000854, Chr V from 257958-256375, Genome Release 64-1-1, reverse complement, Verified ORF, "Aspartate kinase (L-aspartate 4-P-transferase); cytoplasmic enzyme that catalyzes the first step in the common pathway for methionine and th
YOL039W	152.79	817.678	-5.35165	0	YOL039W RPP2A SGDID:S000005399, Chr XV from 254297-254617, Genome Release 64-1-1, Verified ORF, "Ribosomal protein P2 alpha, a component of the ribosomal stalk, which is involved in the interaction between translational elongation factors and the ribosome
YGL008C	836.069	4473.86	-5.35106	0	YGL008C PMA1 SGDID:S000002976, Chr VII from 482666-479910, Genome Release 64-1-1, reverse complement, Verified ORF, "Plasma membrane H+-ATPase, pumps protons out of the cell; major regulator of cytoplasmic pH and plasma membrane potential; P2-type ATPase;
YAR002C-A	67.8912	362.134	-5.33403	0	YAR002C-A ERP1 SGDID:S000002129, Chr I from 154724-154065, Genome Release 64-1-1, reverse complement, Verified ORF, "Protein that forms a heterotrimeric complex with Erp2p, Emp24p, and Erv25p; member, along with Emp24p and Erv25p, of the p24 family involv
YDL130W	175.701	933.651	-5.31387	0	YDL130W RPP1B SGDID:S000002288, Chr IV from 229906-230019,230321-230527, Genome Release 64-1-1, intron sequence removed, Verified ORF, "Ribosomal protein P1 beta, component of the ribosomal stalk, which is involved in interaction of translational elongati
YOL013W-A	1.77569	9.43057	-5.31094	1.45e-05	YOL013W-A YOL013W-A SGDID:S000028811, Chr XV from 301047-301238, Genome Release 64-1-1, Uncharacterized ORF, "Putative protein of unknown function; identified by SAGE"
YNL289W	17.3945	91.137	-5.23942	2.68e-173	YNL289W PCL1 SGDID:S000005233, Chr XIV from 87897-88736, Genome Release 64-1-1, Verified ORF, "Cyclin, interacts with cyclin-dependent kinase Pho85p; member of the Pcl1,2-like subfamily, involved in the regulation of polarized growth and morphogenesis and
YJR137C	29.702	155.16	-5.22387	0	YJR137C MET5 SGDID:S000003898, Chr X from 683285-678957, Genome Release 64-1-1, reverse complement, Verified ORF, "Sulfite reductase beta subunit, involved in amino acid biosynthesis, transcription repressed by methionine"
YJL158C	869.704	4521.17	-5.19851	0	YJL158C CIS3 SGDID:S000003694, Chr X from 122948-122265, Genome Release 64-1-1, reverse complement, Verified ORF, "Mannose-containing glycoprotein constituent of the cell wall; member of the PIR (proteins with internal repeats) family"
YLR167W	268.565	1376.74	-5.12628	0	YLR167W RPS31 SGDID:S000004157, Chr XII from 498947-499405, Genome Release 64-1-1, Verified ORF, "Fusion protein that is cleaved to yield a ribosomal protein of the small (40S) subunit and ubiquitin; ubiquitin may facilitate assembly of the ribosomal prot
YLR264C-A	49.5371	251.327	-5.07351	3.01e-66	YLR264C-A YLR264C-A SGDID:S000028808, Chr XII from 673944-673828, Genome Release 64-1-1, reverse complement, Uncharacterized ORF, "Putative protein of unknown function"
YDL083C	132.359	669.109	-5.05525	0	YDL083C RPS16B SGDID:S000002241, Chr IV from 307333-306926,307789-307766, Genome Release 64-1-1, reverse complement, intron sequence removed, Verified ORF, "Protein component of the small (40S) ribosomal subunit; identical to Rps16Ap and has similarity to
YMR143W	95.718	483.851	-5.05496	0	YMR143W RPS16A SGDID:S000004751, Chr XIII from 551928-551951,552496-552903, Genome Release 64-1-1, intron sequence removed, Verified ORF, "Protein component of the small (40S) ribosomal subunit; identical to Rps16Bp and has similarity to E. coli S9 and ra
YLR048W	149.515	752.799	-5.03495	0	YLR048W RPS0B SGDID:S000004038, Chr XII from 242232-242321,242681-243349, Genome Release 64-1-1, intron sequence removed, Verified ORF, "Protein component of the small (40S) ribosomal subunit, nearly identical to Rps0Ap; required for maturation of 18S rRN
YIL018W	253.901	1276.7	-5.02834	0	YIL018W RPL2B SGDID:S000001280, Chr IX from 316768-316771,317172-317932, Genome Release 64-1-1, intron sequence removed, Verified ORF, "Protein component of the large (60S) ribosomal subunit, identical to Rpl2Ap and has similarity to E. coli L2 and rat L8
YBR162C	198.45	996.344	-5.02064	0	YBR162C TOS1 SGDID:S000000366, Chr II from 564570-563203, Genome Release 64-1-1, reverse complement, Verified ORF, "Covalently-bound cell wall protein of unknown function; identified as a cell cycle regulated SBF target gene; deletion mutants are highly r
YBL031W	2.63397	13.175	-5.00194	7.82e-31	YBL031W SHE1 SGDID:S000000127, Chr II from 161699-162715, Genome Release 64-1-1, Verified ORF, "Mitotic spindle protein that interacts with components of the Dam1 (DASH) complex, its effector Sli15p, and microtubule-associated protein Bim1p; also localize
YOR096W	84.1493	420.277	-4.99443	0	YOR096W RPS7A SGDID:S000005622, Chr XV from 505794-505937,506339-506767, Genome Release 64-1-1, intron sequence removed, Verified ORF, "Protein component of the small (40S) ribosomal subunit, nearly identical to Rps7Bp; interacts with Kti11p; deletion cau
YDR064W	226.54	1121.34	-4.94986	0	YDR064W RPS13 SGDID:S000002471, Chr IV from 579458-579478,580018-580452, Genome Release 64-1-1, intron sequence removed, Verified ORF, "Protein component of the small (40S) ribosomal subunit; has similarity to E. coli S15 and rat S13 ribosomal proteins"
YPR102C	73.3816	362.962	-4.94622	0	YPR102C RPL11A SGDID:S000006306, Chr XVI from 731748-731224, Genome Release 64-1-1, reverse complement, Verified ORF, "Protein of the large 60S ribosomal subunit, nearly identical to Rpl11Bp but expressed at twice the level; involved in ribosomal assembly
[truncated: 1,417 more rows]

## Sheet: DE_TF1_vs_TF5
Gene Names	RPKM TF5	RPKM TF1	Ratio	p-value	Gene Description
[truncated: 1,609 more rows]

[truncated: 1 more sheets: DE_TF1_vs_TF6]
