# Supplementary material for: Saccharomyces cerevisiae transcriptional reprograming due to bacterial contamination during industrial scale bioethanol production
Source: Microb Cell Fact. 2015 Jan 30;14:13. doi: 10.1186/s12934-015-0196-6 (PMC4318157; doi:10.1186/s12934-015-0196-6)
Supplement: Additional file 7: Table S6. — Genes with differential allelic expression. Differential allelic expression (DAE) was determined using a threshold of 2-fold between alleles, i.e., more than 66% of the reads aligned to a specific gene came from a single allele. When the coding region had more than one heterozygous SNP, DAE was determined accounting for the cumulative imbalance for all the phased SNPs across the entire gene. DAE was identified in both fermentations (TF and FL), exclusively in TF and exclusively in FL. FL: Flocculated fermentation. TF: Typical fermentation. [file 12934_2015_196_MOESM7_ESM.xlsx]

## Sheet: DAE in TF and FL
Gene	Chromosome	Reference Position	JAY270 Allele Variations	AA change	TF freq#1 (%)	TF allele#1	TF count#1	TF freq#2 (%)	TF allele#2	TF count#2	TF number of reads	FL freq#1 (%)	FL allele#1	FL count#1	FL freq#2 (%)	FL allele#2	FL count#2	FL number of reads
DER1	2	623813	C/T	Leu81Ser	85.4167	C	41	14.5833	T	7	48	97.7778	C	44	2.22222	T	1	45
HIS4	3	67128	G/A		66.6667	G	116	33.3333	A	58	174	67.7612	G	227	32.2388	A	108	335
HIS4	3	67236	G/A		77.7778	G	147	22.2222	A	42	189	68.0556	G	196	31.9444	A	92	288
HIS4	3	67277	G/A		60	G	111	40	A	74	185	66.9173	G	178	33.0827	A	88	266
HIS4	3	67668	A/G		62.2857	A	109	37.7143	G	66	175	64.2384	A	194	35.7616	G	108	302
HIS4	3	67764	C/T		67.8049	C	139	32.1951	T	66	205	70.2509	C	196	29.7491	T	83	279
HIS4	3	67844	G/A		65.0685	G	95	34.9315	A	51	146	63.0435	G	145	36.9565	A	85	230
HIS4	3	67854	A/G		62.5	A	115	37.5	G	69	184	67.1233	A	196	32.8767	G	96	292
HIS4	3	67872	G/T		58.0488	G	119	41.9512	T	86	205	67.8571	G	190	32.1429	T	90	280
HIS4	3	67884	A/C		63.2124	A	122	36.7876	C	71	193	74.0072	A	205	25.9928	C	72	277
HIS4	3	68049	A/G		76.3314	G	129	23.6686	A	40	169	73.5294	G	200	26.4706	A	72	272
HIS4	3	68058	T/C		93.7173	T	179	6.28272	C	12	191	91.9298	T	262	8.07018	C	23	285
PRM7	4	382328	C/T	Met584Ile	82.4786	C	386	17.5214	T	82	468	84.1584	C	170	15.8416	T	32	202
PRM7	4	382370	C/T		76.036	C	422	23.7838	T	132	555	85.8871	C	213	14.1129	T	35	248
PRM7	4	382480	G/A	His534Tyr	71.9222	A	333	28.0778	G	130	463	80.543	A	178	19.457	G	43	221
PRM7	4	382502	T/C		78.4615	T	408	21.5385	C	112	520	82.8452	T	198	17.1548	C	41	239
PRM7	4	382542	C/A	Gly513Val	77.5891	C	457	22.4109	A	132	589	88.8889	C	248	11.1111	A	31	279
PRM7	4	382573	C/T	Ala503Thr	75.2381	C	316	24.7619	T	104	420	86.1111	C	186	13.8889	T	30	216
PRM7	4	382653	T/C	Asn476Ser	69.1145	T	320	30.8855	C	143	463	84.6939	T	166	15.3061	C	30	196
PRM7	4	382767	C/T	Gly438Glu	80.2348	C	410	19.7652	T	101	511	84.0304	C	221	15.9696	T	42	263
PRM7	4	382827	C/T	Gly418Glu	80.2521	C	382	19.7479	T	94	476	92.2374	C	202	7.76256	T	17	219
PRM7	4	382828	C/T	Gly418Arg	80.5169	C	405	19.4831	T	98	503	91.3043	C	210	8.69565	T	20	230
PRM7	4	382909	C/T	Val391Ile	92.2006	C	331	7.79944	T	28	359	96.875	C	155	3.125	T	5	160
PRM7	4	382910	G/A		92.3077	G	336	7.69231	A	28	364	96.9325	G	158	3.06748	A	5	163
PRM7	4	382920	G/A	Ala387Val	92.4324	G	342	7.56757	A	28	370	91.9192	G	182	8.08081	A	16	198
PRM7	4	383081	T/G		80.4688	T	309	19.5312	G	75	384	88.7574	T	150	11.2426	G	19	169
PRM7	4	383318	T/C		77.3171	C	317	22.6829	T	93	410	78.1609	C	136	21.8391	T	38	174
BSC1	4	384790	A/C	Phe266Val	77.9956	A	358	22.0044	C	101	459	84.689	A	177	15.311	C	32	209
BSC1	4	385023	T/G	Ser188*	75.4098	T	138	24.5902	G	45	183	78.4615	T	51	21.5385	G	14	65
BSC1	4	385482	T/C	Asp35Gly	71.8919	C	133	28.1081	T	52	185	81.7073	C	67	18.2927	T	15	82
PUS9	4	387634	G/A		70	G	21	30	A	9	30	74.2857	G	26	25.7143	A	9	35
PUS9	4	387711	T/C	Ser397Gly,Cys	62.7907	T	27	37.2093	C	16	43	68.0851	C	32	31.9149	T	15	47
PUS9	4	387799	G/A		69.3878	G	34	30.6122	A	15	49	68.5185	G	37	31.4815	A	17	54
PUS9	4	388036	A/T		62.963	T	17	37.037	A	10	27	62.5	T	25	37.5	A	15	40
PUS9	4	388145	T/C	Lys252Arg	85.7143	C	18	14.2857	T	3	21	70	C	21	30	T	9	30
PUS9	4	388438	A/G		87.234	G	41	12.766	A	6	47	69.4915	G	41	30.5085	A	18	59
PUS9	4	388735	A/G		80	A	28	20	G	7	35	78	A	39	22	G	11	50
PUS9	4	388869	A/G	Phe11Leu	65	A	13	35	G	7	20	74.0741	A	20	22.2222	G	6	27
HEM13	4	546778	T/C		74.4594	T	2376	25.5092	C	814	3191	67.564	T	4141	32.387	C	1985	6129
PDC2	4	609150	T/A	Lys310Asn	66.6667	A	18	33.3333	T	9	27	71.0526	T	27	28.9474	A	11	38
YER130C	5	421189	A/G		50.9091	G	28	49.0909	A	27	55	66.4179	A	267	33.5821	G	135	402
YER130C	5	421225	T/C		51.9481	C	40	48.0519	T	37	77	53.9503	T	239	46.0497	C	204	443
YER130C	5	421383	G/T	Gln354Lys	75.9259	G	41	24.0741	T	13	54	65.1026	G	222	34.8974	T	119	341
YER130C	5	421715	C/T	Arg243Lys	90	C	27	10	T	3	30	69.8885	C	188	30.1115	T	81	269
YER130C	5	421957	A/G		57.8947	A	22	42.1053	G	16	38	73.057	A	141	26.943	G	52	193
YER130C	5	421996	G/A		74.359	G	29	25.641	A	10	39	69.2308	G	198	30.7692	A	88	286
YER130C	5	422179	C/T		58.9474	T	56	41.0526	C	39	95	62.2642	T	264	37.7358	C	160	424
YER130C	5	422222	A/C	Val74Gly	70.9677	A	44	29.0323	C	18	62	67.803	A	179	32.197	C	85	264
YER130C	5	422251	T/A		71.2871	T	72	28.7129	A	29	101	62.1984	T	232	37.8016	A	141	373
ISC10	5	550158	G/C	Ser122Cys	69.5652	C	32	30.4348	G	14	46	69.8795	C	58	30.1205	G	25	83
DAK2	6	23608	G/A		72.5806	A	45	27.4194	G	17	62	75	A	63	25	G	21	84
DAK2	6	24134	T/C	Ser238Pro	77.1084	T	64	22.8916	C	19	83	86.7925	T	92	13.2075	C	14	106
DAK2	6	24574	T/C		92.1569	C	47	7.84314	T	4	51	89.2857	C	75	10.7143	T	9	84
DAK2	6	24856	C/T		83.871	T	52	16.129	C	10	62	87.013	T	67	12.987	C	10	77
DAK2	6	24900	A/G	Asn493Ser	75.9259	A	41	24.0741	G	13	54	82.6087	A	57	17.3913	G	12	69
DAK2	6	25075	G/A		71.9298	G	41	28.0702	A	16	57	82.5581	G	71	17.4419	A	15	86
DAK2	6	25192	G/A		78.5714	G	44	21.4286	A	12	56	80.8824	G	55	19.1176	A	13	68
DAK2	6	25195	C/T		79.661	C	47	20.339	T	12	59	80.8824	C	55	19.1176	T	13	68
YFL052W	6	28283	T/C	Cys18Arg	51.5152	C	34	48.4848	T	32	66	65.1163	C	56	34.8837	T	30	86
YFL052W	6	28542	T/C	Leu104Pro	56.044	C	51	43.956	T	40	91	58.2609	C	67	41.7391	T	48	115
YFL052W	6	28599	C/T	Ala123Val	78.5714	C	99	21.4286	T	27	126	74.8428	C	119	25.1572	T	40	159
YFL052W	6	29413	G/T	Leu394Phe	64.7059	G	66	35.2941	T	36	102	64.7799	G	103	35.2201	T	56	159
YFL052W	6	29451	C/T	Ser407Leu	81.8182	C	99	18.1818	T	22	121	81.7708	C	157	18.2292	T	35	192
YFL052W	6	29620	G/A		62.6168	A	67	37.3832	G	40	107	63.0841	A	135	36.9159	G	79	214
HAC1	6	75320	A/G		51.6858	G	1487	48.2447	A	1388	2877	51.7416	A	1946	48.1255	G	1810	3761
HAC1	6	75444	G/A	Glu90Lys	87.2224	G	2553	12.7434	A	373	2927	83.0794	G	3054	16.9206	A	622	3676
HAC1	6	75461	C/T		71.7823	C	2783	28.1919	T	1093	3877	66.7312	C	3101	33.2688	T	1546	4647
HAC1	6	76016	G/A		87.3757	G	879	12.4254	A	125	1006	83.2709	G	1334	16.7291	A	268	1602
AGX1	6	76864	C/T		73.913	C	68	26.087	T	24	92	84.7328	C	111	15.2672	T	20	131
AGX1	6	76990	T/C		69.6721	T	85	30.3279	C	37	122	67.9144	T	127	32.0856	C	60	187
AGX1	6	77005	T/G		66.9173	T	89	33.0827	G	44	133	71.6763	T	124	28.3237	G	49	173
AGX1	6	77254	A/G		67.1875	G	86	32.8125	A	42	128	64.8045	G	116	35.1955	A	63	179
AGX1	6	77338	G/A		54.4304	G	43	45.5696	A	36	79	52.0833	G	75	47.9167	A	69	144
AGX1	6	77926	C/T		65.5172	T	57	34.4828	C	30	87	57.2222	T	103	42.7778	C	77	180
ADH4	7	15351	G/A	Ile65Val	74.6888	A	180	25.3112	G	61	241	75.8842	A	236	24.1158	G	75	311
ADH4	7	15770	C/T		72.3926	T	236	27.6074	C	90	326	73.5065	T	283	26.4935	C	102	385
ADH4	7	15887	T/C		66.21	C	145	33.79	T	74	219	67.4194	C	209	32.5806	T	101	310
ADH4	7	16079	C/T		61.3208	T	130	38.6792	C	82	212	66.3664	T	221	33.6336	C	112	333
ADH4	7	16087	G/T	Phe310Cys	72.3077	T	141	27.6923	G	54	195	73.2919	T	236	26.7081	G	86	322
SCY1	7	353252	T/C		60	T	9	40	C	6	15	57.1429	T	16	42.8571	C	12	28
SCY1	7	353273	C/T		53.3333	C	8	46.6667	T	7	15	54.7619	T	23	45.2381	C	19	42
SCY1	7	355091	T/C		64.1509	T	34	35.8491	C	19	53	65.7534	T	48	34.2466	C	25	73
SCY1	7	355182	A/G	Thr708Ala	81.4815	A	66	18.5185	G	15	81	89.5652	A	103	10.4348	G	12	115
SCY1	7	355191	A/G	Ser711Gly	84.9462	A	79	15.0538	G	14	93	85.3503	A	134	14.6497	G	23	157
SCY1	7	355196	A/G		75.6098	A	93	24.3902	G	30	123	85.4749	A	153	14.5251	G	26	179
SCY1	7	355228	C/T	Ser723Phe	68.4932	C	100	31.5068	T	46	146	61.326	C	111	38.674	T	70	181
SCY1	7	355279	C/G	Ser740Cys	70.1613	C	87	29.8387	G	37	124	65.7718	C	98	34.2282	G	51	149
SCY1	7	355349	C/T		57.4194	C	89	42.5806	T	66	155	52.9703	C	107	47.0297	T	95	202
SPG1	7	962727	G/A	Val32Ala	69.9808	A	1823	30.0192	G	782	2605	72.3214	A	4455	27.6623	G	1704	6160
YHL044W	8	13701	T/C	Phe47Leu	97.0588	T	33	2.94118	C	1	34	83.7838	T	31	16.2162	C	6	37
YHL044W	8	13708	C/G	Ser49*	92.5926	C	25	7.40741	G	2	27	81.0811	C	30	18.9189	G	7	37
YHL044W	8	14072	T/C		73.913	T	17	26.087	C	6	23	77.7778	T	42	22.2222	C	12	54
YHL044W	8	14100	T/G	Tyr180Asp	69.2308	G	27	30.7692	T	12	39	85.2941	G	58	14.7059	T	10	68
DAP2	8	165378	G/A		91.0959	A	399	8.90411	G	39	438	99.3818	A	643	0	0	0	647
DAP2	8	165559	A/G		92.5595	G	311	7.44048	A	25	336	99.1323	G	457	0	0	0	461
DAP2	8	165565	G/T	Asn621Lys	93.5154	T	274	6.48464	G	19	293	99.1826	T	364	0	0	0	367
DAP2	8	165601	T/G		94.7467	T	505	5.25328	G	28	533	99.4785	T	763	0	0	0	767
DAP2	8	165703	T/C		91.1661	C	258	8.83392	T	25	283	98.9583	C	380	1.04167	T	4	384
DAP2	8	165727	C/T		91.0314	T	203	8.96861	C	20	223	99.3808	T	321	0	0	0	323
DAP2	8	165790	T/C		92.6108	T	376	7.38916	C	30	406	#N/A	#N/A	#N/A	#N/A	#N/A	#N/A	#N/A
DAP2	8	165979	A/G		94.4251	G	271	5.57491	A	16	287	99.4302	G	349	0	0	0	351
DAP2	8	165988	A/G		95.1289	G	332	4.87106	A	17	349	99.7886	G	472	0	0	0	473
DAP2	8	166337	G/A	Ala364Val	89.2989	A	242	10.7011	G	29	271	99.7059	A	339	0	0	0	340
DAP2	8	167267	G/A	Thr54Ile	58.4946	G	272	41.5054	A	193	465	51.1149	G	298	48.8851	A	285	583
DAP2	8	167279	T/C	His50Arg	52.3305	C	247	47.6695	T	225	472	58.8697	T	375	41.1303	C	262	637
FYV4	8	220142	C/T		67.4419	T	29	32.5581	C	14	43	71.7949	T	56	28.2051	C	22	78
FYV4	8	220153	A/G	Arg15Lys	65.9574	G	31	34.0426	A	16	47	77.3333	G	58	22.6667	A	17	75
VMA22	8	221116	C/T		76.4706	C	26	23.5294	T	8	34	66.6667	C	24	33.3333	T	12	36
DNA2	8	424754	A/T	Lys1476Ile,Thr	52.9412	A	27	47.0588	T	24	51	57.0248	T	69	42.9752	A	52	121
DNA2	8	425221	A/G		67.5676	G	25	32.4324	A	12	37	60	G	63	40	A	42	105
DNA2	8	425302	T/G		82.3529	G	14	17.6471	T	3	17	82	G	41	18	T	9	50
DNA2	8	425303	T/C	Arg1293His	82.3529	C	14	17.6471	T	3	17	83.0189	C	44	16.9811	T	9	53
DNA2	8	425314	T/C		75	C	18	25	T	6	24	83.6735	C	41	16.3265	T	8	49
DNA2	8	425825	C/T	Asn1119Ser	66.6667	T	22	33.3333	C	11	33	73.7705	T	45	26.2295	C	16	61
DNA2	8	426071	A/T	Asn1037Ile	63.1579	A	12	36.8421	T	7	19	69.3878	T	34	30.6122	A	15	49
DNA2	8	426308	T/C	Ser958Asn	#N/A	#N/A	#N/A	#N/A	#N/A	#N/A	#N/A	70.7317	C	29	29.2683	T	12	41
DNA2	8	426352	A/G		82.3529	G	14	17.6471	A	3	17	73.6842	G	28	26.3158	A	10	38
DNA2	8	426667	G/A		60	A	9	40	G	6	15	64	A	16	36	G	9	25
DNA2	8	426718	G/A		63.1579	A	12	36.8421	G	7	19	58.8235	A	20	41.1765	G	14	34
DNA2	8	427279	G/A		68.75	A	11	31.25	G	5	16	56.6667	A	17	43.3333	G	13	30
DNA2	8	427567	C/A		56.7568	A	21	43.2432	C	16	37	70.3704	A	19	29.6296	C	8	27
DNA2	8	427621	C/T		59.2593	T	16	40.7407	C	11	27	55.5556	T	15	44.4444	C	12	27
DNA2	8	427648	G/T		64.7059	G	11	35.2941	T	6	17	54.8387	T	17	45.1613	G	14	31
DNA2	8	427903	A/G		71.4286	G	20	28.5714	A	8	28	72.5	G	29	27.5	A	11	40
DNA2	8	428029	C/T		63.6364	T	21	36.3636	C	12	33	65	T	13	35	C	7	20
DNA2	8	428196	C/T	Thr329Ala	71.4286	T	15	28.5714	C	6	21	60.6061	T	20	39.3939	C	13	33
DNA2	8	428389	A/G		65.3846	G	17	34.6154	A	9	26	57.8947	G	11	42.1053	A	8	19
DNA2	8	428413	G/A		80	A	20	20	G	5	25	91.8919	A	34	8.10811	G	3	37
DNA2	8	428431	T/C		#N/A	#N/A	#N/A	#N/A	#N/A	#N/A	#N/A	97.6744	C	42	2.32558	T	1	43
DNA2	8	428625	A/G	Leu186Phe	57.6923	G	15	42.3077	A	11	26	77.4194	G	24	22.5806	A	7	31
DNA2	8	428740	A/G		65.2174	G	15	34.7826	A	8	23	69.697	G	23	30.303	A	10	33
MUC1	9	393339	C/T	Gly112Ser	67.9245	C	36	32.0755	T	17	53	66.6667	C	40	33.3333	T	20	60
MUC1	9	393342	A/G	Tyr111His	67.9245	A	36	32.0755	G	17	53	63.7931	A	37	36.2069	G	21	58
MUC1	9	393503	T/G	Asn57Thr	86.1111	T	31	13.8889	G	5	36	91.1765	T	31	8.82353	G	3	34
YIR043C	9	437315	C/T		72.6415	C	77	27.3585	T	29	106	72.327	C	115	27.673	T	44	159
YIR043C	9	437343	T/C		78.5714	C	22	21.4286	T	6	28	60.4651	C	26	39.5349	T	17	43
YJL216C	10	25622	A/G		64.2857	A	18	35.7143	G	10	28	65.5629	A	99	34.4371	G	52	151
YJL216C	10	25850	G/C	Tyr79*	57.4468	C	27	42.5532	G	20	47	57.9268	G	95	42.0732	C	69	164
YJL216C	10	25868	C/T		76.9231	C	20	23.0769	T	6	26	76.0331	C	92	23.9669	T	29	121
YJL216C	10	25901	T/C		84	T	21	16	C	4	25	87.8788	T	87	12.1212	C	12	99
YJL213W	10	32255	A/G		82.4561	A	94	17.5439	G	20	114	77.5281	A	69	22.4719	G	20	89
YJL213W	10	32271	C/T		75.5319	T	71	24.4681	C	23	94	69.8925	T	65	30.1075	C	28	93
YJL213W	10	32321	G/T		52.5	G	21	47.5	T	19	40	52.9412	T	18	47.0588	G	16	34
YJL213W	10	32351	C/T		70.1613	C	87	29.8387	T	37	124	72.7273	C	56	27.2727	T	21	77
YJL213W	10	32369	C/T		68.1159	C	94	31.8841	T	44	138	62.8571	C	44	37.1429	T	26	70
YJL213W	10	32376	T/C		70.8029	T	97	29.1971	C	40	137	66.6667	T	48	33.3333	C	24	72
YJL213W	10	32498	C/T		63.2653	T	31	36.7347	C	18	49	55.814	T	24	44.186	C	19	43
YJL213W	10	32502	T/A	Ile114Phe	50.8475	A	30	49.1525	T	29	59	58.3333	T	28	41.6667	A	20	48
YJL213W	10	32525	A/C		64.5161	A	60	35.4839	C	33	93	73.8462	A	48	26.1538	C	17	65
YJL213W	10	32681	A/G		70.2479	G	85	29.7521	A	36	121	65.9574	G	62	34.0426	A	32	94
YJL213W	10	32714	G/A		57.7465	G	41	42.2535	A	30	71	57.1429	G	32	42.8571	A	24	56
YJL213W	10	32816	G/A		61.9048	G	39	38.0952	A	24	63	84.2105	G	64	15.7895	A	12	76
YJL213W	10	32831	T/G		77.2277	T	78	22.7723	G	23	101	80.8824	T	55	19.1176	G	13	68
YJL213W	10	32847	G/A	Asp229Asn	87.8049	G	72	12.1951	A	10	82	72.5806	G	45	27.4194	A	17	62
YJL213W	10	32855	T/G	Met231Ile	77.0833	T	37	22.9167	G	11	48	70.4545	T	31	29.5455	G	13	44
YJL213W	10	32869	G/A	Lys236Arg	63.6364	A	14	36.3636	G	8	22	66.6667	A	14	33.3333	G	7	21
YJL213W	10	32870	C/A	Lys236Asn	65.2174	A	15	34.7826	C	8	23	68.1818	A	15	31.8182	C	7	22
OPT1	10	33871	A/G		64.7059	A	33	35.2941	G	18	51	69.3694	A	77	30.6306	G	34	111
OPT1	10	33895	G/A		57.5	A	23	42.5	G	17	40	81.8182	A	81	18.1818	G	18	99
OPT1	10	33898	G/A		60.4651	A	26	39.5349	G	17	43	82.3529	A	84	17.6471	G	18	102
OPT1	10	33922	A/C		64.1026	C	25	35.8974	A	14	39	56.3107	C	58	43.6893	A	45	103
OPT1	10	33958	C/T		93.9394	C	62	6.06061	T	4	66	94.4444	C	119	5.55556	T	7	126
OPT1	10	33961	A/G		94.4444	A	68	5.55556	G	4	72	94.4882	A	120	5.51181	G	7	127
OPT1	10	34132	G/A		82.7586	G	48	17.2414	A	10	58	86.0606	G	142	13.9394	A	23	165
OPT1	10	34147	G/A		98.0769	G	51	1.92308	A	1	52	99.2908	G	140	0	0	0	141
OPT1	10	34153	G/C		98.3333	G	59	1.66667	C	1	60	#N/A	#N/A	#N/A	#N/A	#N/A	#N/A	#N/A
OPT1	10	34186	A/G		74	A	37	26	G	13	50	85.3211	A	93	14.6789	G	16	109
OPT1	10	34198	G/T	Lys684Asn	66.6667	T	38	33.3333	G	19	57	73.1034	T	106	26.8966	G	39	145
OPT1	10	34274	C/T	Asn659Ser	82.7586	T	48	17.2414	C	10	58	78.9474	T	135	21.0526	C	36	171
OPT1	10	34282	A/G		77.5862	G	45	22.4138	A	13	58	78.169	G	111	21.831	A	31	142
OPT1	10	34321	G/A		78.2609	A	54	21.7391	G	15	69	81.5789	A	124	18.4211	G	28	152
OPT1	10	34339	T/C		97.9592	C	48	2.04082	G	1	49	#N/A	#N/A	#N/A	#N/A	#N/A	#N/A	#N/A
OPT1	10	34351	T/A		89.3333	A	67	10.6667	T	8	75	89.2617	A	133	10.7383	T	16	149
OPT1	10	34363	C/G		86.4198	G	70	13.5802	C	11	81	87.1658	G	163	12.8342	C	24	187
OPT1	10	34378	A/G		85.0575	G	74	14.9425	A	13	87	80	G	152	19.4737	A	37	190
OPT1	10	34387	C/T		81.0127	T	64	18.9873	C	15	79	72.7778	T	131	27.2222	C	49	180
OPT1	10	35263	C/G		68.8312	G	53	31.1688	C	24	77	82.4675	G	127	17.5325	C	27	154
OPT1	10	35272	C/A		75.8621	A	66	24.1379	C	21	87	81.2155	A	147	18.7845	C	34	181
OPT1	10	35302	A/G		58.9286	G	66	41.0714	A	46	112	69.1358	G	168	30.8642	A	75	243
OPT1	10	35391	C/T	Ile287Val	86.1538	T	56	13.8462	C	9	65	82.5806	T	128	17.4194	C	27	155
OPT1	10	35395	G/C		87.0968	C	54	12.9032	G	8	62	83.75	C	134	16.25	G	26	160
OPT1	10	35431	A/G		87.5	G	63	12.5	A	9	72	96.3351	G	184	3.66492	A	7	191
OPT1	10	35473	T/C		74.4186	C	64	25.5814	T	22	86	71.4286	C	120	28.5714	T	48	168
OPT1	10	35481	G/A		87.8788	A	58	12.1212	G	8	66	78.0488	A	128	21.9512	G	36	164
OPT1	10	35563	T/C		73.7705	C	45	26.2295	T	16	61	78.7611	C	89	21.2389	T	24	113
OPT1	10	35584	C/T		68.4211	T	52	31.5789	C	24	76	78.9474	T	165	21.0526	C	44	209
OPT1	10	35587	T/A		68.75	A	55	31.25	T	25	80	77.551	A	152	22.449	T	44	196
OPT1	10	36034	A/G		80.7018	G	46	19.2982	A	11	57	81.5534	G	84	18.4466	A	19	103
YJL206C	10	49551	G/A	Leu129Phe	72.7273	G	24	27.2727	A	9	33	76.7442	G	33	23.2558	A	10	43
LSB6	10	237361	G/A	Cys35Tyr	58.3333	G	21	41.6667	A	15	36	55.5556	G	20	44.4444	A	16	36
LSB6	10	237735	T/C	Phe160Leu	80	T	32	20	C	8	40	71.4286	T	50	28.5714	C	20	70
LSB6	10	237782	C/T		70.8333	C	17	29.1667	T	7	24	79.0698	C	34	20.9302	T	9	43
LSB6	10	238351	G/C	Ser365Thr,Ile	76.4706	G	13	23.5294	C	4	17	55.1724	G	16	44.8276	C	13	29
LSB6	10	238388	T/C		63.1579	T	12	36.8421	C	7	19	50	C	21	50	T	21	42
LSB6	10	238458	C/T	Ser401Pro	61.3636	T	27	38.6364	C	17	44	78.9474	T	60	21.0526	C	16	76
LSB6	10	238616	C/T		62.069	C	36	37.931	T	22	58	62.7451	C	64	37.2549	T	38	102
LSB6	10	238772	C/T		73.913	C	34	26.087	T	12	46	68.4211	C	39	31.5789	T	18	57
LSB6	10	238773	C/T	Pro506Ser	73.913	C	34	26.087	T	12	46	67.8571	C	38	32.1429	T	18	56
LSB6	10	238814	C/T		70	C	42	30	T	18	60	79.7872	C	75	20.2128	T	19	94
LSB6	10	238862	T/C		61.6667	T	37	38.3333	C	23	60	56.4356	T	57	43.5644	C	44	101
LSB6	10	238928	T/C		68.8889	T	31	31.1111	C	14	45	70.3297	T	64	29.6703	C	27	91
LSB6	10	238943	A/G		66.6667	A	44	33.3333	G	22	66	61.3208	A	65	38.6792	G	41	106
LSB6	10	238963	A/G	Asn569Ser	71.4286	A	45	28.5714	G	18	63	69.0722	A	67	30.9278	G	30	97
YJL045W	10	356413	G/T		76.3158	T	29	23.6842	G	9	38	75.7576	T	25	24.2424	G	8	33
YJL045W	10	356473	G/A		67.5676	A	25	32.4324	G	12	37	69.2308	A	27	30.7692	G	12	39
YJL045W	10	356599	G/A		67.5676	G	25	32.4324	A	12	37	70.4545	G	31	29.5455	A	13	44
YJL045W	10	356623	T/C		62.8571	T	22	37.1429	C	13	35	77.0833	T	37	22.9167	C	11	48
YJL045W	10	356737	C/G		68.9655	G	40	31.0345	C	18	58	80.7692	G	42	19.2308	C	10	52
YJL045W	10	356779	T/A		80.9524	T	34	19.0476	A	8	42	71.1538	T	37	28.8462	A	15	52
YJL045W	10	356827	T/C		84.6154	T	33	15.3846	C	6	39	71.6981	T	38	28.3019	C	15	53
YJL045W	10	357091	T/G		71.1538	T	37	28.8462	G	15	52	65.1163	T	28	34.8837	G	15	43
YJL045W	10	357547	T/C		60	T	21	40	C	14	35	64.7887	T	46	35.2113	C	25	71
YJL045W	10	357921	A/G		66.6667	A	18	33.3333	G	9	27	66.6667	A	32	33.3333	G	16	48
MHP1	10	363761	G/A	Tyr840Cys	50.5576	G	136	49.4424	A	133	269	50.8621	A	177	49.1379	G	171	348
MHP1	10	365433	T/C		77.5	T	62	22.5	C	18	80	82.5	T	132	17.5	C	28	160
MHP1	10	365434	A/G	Lys1398Glu	75	A	54	25	G	18	72	81.6993	A	125	18.3007	G	28	153
URB2	10	513293	T/C	Ser155Gly	70.3704	T	19	29.6296	C	8	27	85.7143	T	18	14.2857	C	3	21
MOG1	10	573157	A/G	Tyr24Cys	#N/A	#N/A	#N/A	#N/A	#N/A	#N/A	#N/A	59.0909	G	13	40.9091	A	9	22
MOG1	10	573317	C/T		72.3077	C	282	27.6923	T	108	390	77.9693	C	407	22.0307	T	115	522
MOG1	10	573323	T/C		79.8387	T	297	20.1613	C	75	372	82.0611	T	430	17.9389	C	94	524
MOG1	10	573327	C/T		74.1477	C	261	25.8523	T	91	352	77.0161	C	382	22.9839	T	114	496
MOG1	10	573689	G/T	Leu201Phe	55.9633	G	244	44.0367	T	192	436	52.8571	G	407	47.013	T	362	770
ABM1	10	628888	G/A	Ala63Thr	91.6667	G	44	8.33333	A	4	48	92.4731	G	86	7.52688	A	7	93
CBT1	11	47202	T/C		81.4815	T	22	18.5185	C	5	27	72.5	T	58	27.5	C	22	80
CBT1	11	47226	G/A		76.6667	G	23	23.3333	A	7	30	80.4348	G	37	19.5652	A	9	46
CBT1	11	47232	A/C		75.7576	A	25	24.2424	C	8	33	86.8421	A	33	13.1579	C	5	38
CBT1	11	47242	A/G	Ser29Gly	88.2353	A	30	11.7647	G	4	34	83.7838	A	31	16.2162	G	6	37
CBT1	11	47358	C/T		72.4138	C	42	27.5862	T	16	58	65.9574	C	62	32.9787	T	31	94
CBT1	11	47425	A/T	Ile90Leu	64.8649	A	24	35.1351	T	13	37	59.7015	A	40	40.2985	T	27	67
CBT1	11	47436	A/T		68.4211	A	26	31.5789	T	12	38	58.9041	A	43	41.0959	T	30	73
CBT1	11	47482	A/G	Thr109Ala	82.2222	A	37	17.7778	G	8	45	67.033	A	61	32.967	G	30	91
CBT1	11	47532	G/A		83.8235	G	57	16.1765	A	11	68	85.2459	G	52	14.7541	A	9	61
CBT1	11	47706	T/C		71.4286	T	45	28.5714	C	18	63	75.5102	T	74	24.4898	C	24	98
CBT1	11	47838	G/A		80.3279	G	49	19.6721	A	12	61	68.8889	G	62	30	A	27	90
AAT1	11	237683	G/A		67.7419	A	21	32.2581	G	10	31	71.4286	A	30	28.5714	G	12	42
MDH1	11	279720	A/C	Glu318Asp	71.7268	A	378	28.2732	C	149	527	75.5214	A	688	24.3688	C	222	911
PHD1	11	357480	T/A	Asn363Lys	69.0377	T	330	30.9623	A	148	478	71.6049	T	290	28.3951	A	115	405
PHD1	11	357481	G/A	Glu364Lys	68.5654	G	325	31.4346	A	149	474	71.6749	G	291	28.3251	A	115	406
MAE1	11	384216	C/T		76.5873	C	193	23.4127	T	59	252	68.4597	C	280	31.5403	T	129	409
MAE1	11	384318	G/C		82.8794	G	213	17.1206	C	44	257	77.971	G	269	21.7391	C	75	345
YKR018C	11	475312	A/G		72.1649	A	210	27.8351	G	81	291	66.7368	A	317	33.2632	G	158	475
MRS4	11	532204	T/C		67.7966	T	40	32.2034	C	19	59	72.2689	T	86	27.7311	C	33	119
YKR070W	11	573776	C/T		67.0732	C	55	32.9268	T	27	82	68.2171	C	88	31.7829	T	41	129
YKR070W	11	574268	C/T		69.5122	C	57	30.4878	T	25	82	71.0345	C	103	28.9655	T	42	145
YKR075C	11	579672	T/C	Thr241Ala	68.9781	T	189	31.0219	C	85	274	68.4783	T	252	31.5217	C	116	368
YKR075C	11	579823	C/T		65.7439	C	190	34.2561	T	99	289	70.0441	C	318	29.9559	T	136	454
YKR075C	11	579856	G/A		75.6757	G	140	24.3243	A	45	185	67.5841	G	221	32.4159	A	106	327
YKR075C	11	579869	A/G	Val175Ala	75.1004	A	187	24.8996	G	62	249	69.2913	A	264	30.7087	G	117	381
YKR075C	11	580057	C/T		65.7754	C	123	34.2246	T	64	187	72.8097	C	241	26.8882	T	89	331
YKR075C	11	580106	G/A	Ser96Phe	56.7901	A	138	43.2099	G	105	243	61.3419	A	192	38.6581	G	121	313
YKR075C	11	580123	G/A		61.8421	A	141	38.1579	G	87	228	61.1307	A	173	38.8693	G	110	283
YKR075C	11	580267	C/T	Ile42Met	59.5833	C	143	40.4167	T	97	240	60.2484	C	194	39.7516	T	128	322
AYT1	12	14785	A/G	Ser430Pro	74.359	A	29	25.641	G	10	39	76.1905	A	48	23.8095	G	15	63
AYT1	12	14795	A/C		51.2821	C	20	48.7179	A	19	39	61.9718	A	44	38.0282	C	27	71
AYT1	12	14801	T/A		71.1111	T	32	28.8889	A	13	45	67.1053	T	51	32.8947	A	25	76
AYT1	12	15102	T/G	Glu324Ala	69.7674	T	30	30.2326	G	13	43	67.5325	T	52	32.4675	G	25	77
AYT1	12	15269	C/T		83.7209	C	36	16.2791	T	7	43	65	C	39	35	T	21	60
AYT1	12	15466	G/A	Leu203Phe	#N/A	#N/A	#N/A	#N/A	#N/A	#N/A	#N/A	70	G	14	30	A	6	20
AYT1	12	15467	C/T		#N/A	#N/A	#N/A	#N/A	#N/A	#N/A	#N/A	72.7273	C	16	27.2727	T	6	22
AYT1	12	15630	G/A	Ala148Val	#N/A	#N/A	#N/A	#N/A	#N/A	#N/A	#N/A	52.2727	A	23	47.7273	G	21	44
AYT1	12	15806	A/G		55	G	11	45	A	9	20	61.5385	G	24	38.4615	A	15	39
AYT1	12	15911	G/A		63.6364	G	14	36.3636	A	8	22	66.6667	G	20	33.3333	A	10	30
YLR036C	12	221669	A/G		67.6471	A	23	32.3529	G	11	34	63.0435	A	29	36.9565	G	17	46
YLR036C	12	222047	C/T		#N/A	#N/A	#N/A	#N/A	#N/A	#N/A	#N/A	68.75	C	11	31.25	T	5	16
RPS0B	12	242738	T/C		86.0606	T	568	13.7879	C	91	660	86.113	T	1234	13.887	C	199	1433
BUL2	13	47853	A/G		73.5849	A	39	26.4151	G	14	53	72.2222	A	39	27.7778	G	15	54
FAR8	13	328865	T/C	Thr456Ala	94.5946	C	70	5.40541	T	4	74	98.2906	C	115	1.7094	T	2	117
YMR031C	13	332731	T/C	Asn671Ser	90.6593	T	165	9.34066	C	17	182	#N/A	#N/A	#N/A	#N/A	#N/A	#N/A	#N/A
YMR031C	13	332757	T/A	Glu662Asp	96.4143	T	242	3.58566	A	9	251	#N/A	#N/A	#N/A	#N/A	#N/A	#N/A	#N/A
YMR031C	13	332766	G/A		97.8182	G	269	2.18182	A	6	275	#N/A	#N/A	#N/A	#N/A	#N/A	#N/A	#N/A
YMR031C	13	333052	T/G	Glu564Ala	94.1935	T	292	5.80645	G	18	310	#N/A	#N/A	#N/A	#N/A	#N/A	#N/A	#N/A
YMR031C	13	333330	G/T	Ser471Arg	93.6585	G	192	6.34146	T	13	205	#N/A	#N/A	#N/A	#N/A	#N/A	#N/A	#N/A
YMR031C	13	334347	A/G		96.3303	G	105	3.66972	A	4	109	100	G	135	0	0	0	135
YMR031C	13	334590	C/T		94.1176	C	144	5.88235	T	9	153	99.4536	C	182	0	0	0	183
YMR031C	13	334657	G/T	Thr29Asn	96.1832	T	252	3.43511	G	9	262	99.639	T	276	0	0	0	277
YMR031C	13	334704	A/G		93.75	G	120	6.25	A	8	128	100	G	118	0	0	0	118
ARP9	13	338040	C/G		95.082	G	58	4.91803	C	3	61	#N/A	#N/A	#N/A	#N/A	#N/A	#N/A	#N/A
ARP9	13	338328	T/C		98.1132	T	52	1.88679	C	1	53	#N/A	#N/A	#N/A	#N/A	#N/A	#N/A	#N/A
ARP9	13	338646	A/G		95.122	G	39	4.87805	A	2	41	100	G	56	0	0	0	56
YMR034C	13	339901	T/C	Asn274Ser	100	C	49	0	0	0	49	100	C	54	0	0	0	54
MSN2	13	346161	C/T	Ser119Asn	95.8763	C	93	4.12371	T	4	97	98.8235	C	84	1.17647	T	1	85
CCS1	13	347795	T/C		88.9503	C	161	10.4972	T	19	181	99.262	C	269	0	0	0	271
CCS1	13	348184	C/T	Ala26Thr	95	T	114	5	C	6	120	97.1751	T	172	2.82486	C	5	177
NUP116	13	363443	A/G	Pro1088Ser	94.6429	G	106	5.35714	A	6	112	#N/A	#N/A	#N/A	#N/A	#N/A	#N/A	#N/A
NUP116	13	363567	G/T		82.2917	T	79	17.7083	G	17	96	98.1308	T	105	1.86916	G	2	107
NUP116	13	363589	T/C	Asn1039Ser,Thr	90.3226	T	140	9.67742	C	15	155	#N/A	#N/A	#N/A	#N/A	#N/A	#N/A	#N/A
NUP116	13	364594	G/T	Thr704Asn	93.1507	T	68	6.84932	G	5	73	100	T	89	0	0	0	89
NUP116	13	364626	A/G		98.9011	A	90	1.0989	G	1	91	#N/A	#N/A	#N/A	#N/A	#N/A	#N/A	#N/A
NUP116	13	364628	A/G	Ser693Pro	97.8022	G	89	2.1978	A	2	91	100	G	120	0	0	0	120
NUP116	13	364635	G/T		98.1308	G	105	1.86916	T	2	107	#N/A	#N/A	#N/A	#N/A	#N/A	#N/A	#N/A
NUP116	13	364963	A/G	Thr581Ile	93.4211	A	71	6.57895	G	5	76	100	A	101	0	0	0	101
NUP116	13	366400	G/T	Ala102Glu	92.3077	T	72	7.69231	G	6	78	98.7654	T	80	1.23457	G	1	81
ERB1	13	368615	T/A		100	A	32	0	0	0	32	100	A	39	0	0	0	39
ERB1	13	368860	C/T	Gly553Ser	100	T	40	0	0	0	40	100	T	66	0	0	0	66
ERB1	13	370223	A/G		100	G	42	0	0	0	42	100	G	39	0	0	0	39
ERB1	13	370245	C/T	Gly91Glu	100	T	40	0	0	0	40	100	T	49	0	0	0	49
ERB1	13	370494	G/A	Thr8Ile	100	A	46	0	0	0	46	100	A	37	0	0	0	37
FAR3	13	379627	T/C		#N/A	#N/A	#N/A	#N/A	#N/A	#N/A	#N/A	98.0392	T	50	1.96078	A	1	51
FAR3	13	379776	A/G		95.8333	A	23	4.16667	G	1	24	98.3333	A	59	1.66667	G	1	60
FAR3	13	379794	C/T		95.2381	C	20	4.7619	T	1	21	#N/A	#N/A	#N/A	#N/A	#N/A	#N/A	#N/A
STB2	13	380434	T/G	Asn822His	91.3043	T	42	8.69565	G	4	46	#N/A	#N/A	#N/A	#N/A	#N/A	#N/A	#N/A
STB2	13	380450	A/G		90.9091	G	40	9.09091	A	4	44	98.0392	G	100	1.96078	A	2	102
STB2	13	380858	A/G		83.3333	G	25	16.6667	A	5	30	100	G	83	0	0	0	83
STB2	13	381247	T/C	Ile551Val	91.25	C	73	8.75	T	7	80	100	C	118	0	0	0	118
STB2	13	381710	A/G		87.1795	G	34	12.8205	A	5	39	100	G	94	0	0	0	94
STB2	13	382325	T/G		100	G	29	0	0	0	29	100	G	47	0	0	0	47
AAC1	13	387575	T/C		85.5556	C	77	14.4444	T	13	90	100	C	113	0	0	0	113
AAC1	13	387620	C/T		90.6667	C	68	9.33333	T	7	75	#N/A	#N/A	#N/A	#N/A	#N/A	#N/A	#N/A
AAC1	13	387829	G/A		85.8974	G	67	14.1026	A	11	78	97.8261	G	90	2.17391	A	2	92
FET3	13	388994	G/A		94.8148	G	128	4.44444	A	6	135	#N/A	#N/A	#N/A	#N/A	#N/A	#N/A	#N/A
FET3	13	389019	G/A	Ile67Val	94.0171	G	110	5.98291	A	7	117	99.3464	G	152	0	0	0	153
FET3	13	389045	C/T		98.2143	C	165	1.78571	T	3	168	#N/A	#N/A	#N/A	#N/A	#N/A	#N/A	#N/A
FET3	13	389117	G/A		94.6154	G	123	5.38462	A	7	130	#N/A	#N/A	#N/A	#N/A	#N/A	#N/A	#N/A
FET3	13	389210	C/G	Asp130Glu	94.7368	C	126	5.26316	G	7	133	#N/A	#N/A	#N/A	#N/A	#N/A	#N/A	#N/A
FET3	13	389259	A/G	Ser147Gly	#N/A	#N/A	#N/A	#N/A	#N/A	#N/A	#N/A	98.8235	A	168	1.17647	G	2	170
FET3	13	389516	C/T		92.5373	T	62	7.46269	C	5	67	100	T	98	0	0	0	98
FET3	13	389540	T/C		96.2963	T	78	3.7037	C	3	81	#N/A	#N/A	#N/A	#N/A	#N/A	#N/A	#N/A
FET3	13	389567	T/C		97.6378	T	124	2.3622	C	3	127	#N/A	#N/A	#N/A	#N/A	#N/A	#N/A	#N/A
FET3	13	389573	C/T		96.124	C	124	3.87597	T	5	129	#N/A	#N/A	#N/A	#N/A	#N/A	#N/A	#N/A
FET3	13	389819	T/C		95.8333	C	92	4.16667	T	4	96	#N/A	#N/A	#N/A	#N/A	#N/A	#N/A	#N/A
FET3	13	389903	C/T		97.5309	T	79	2.46914	C	2	81	100	T	108	0	0	0	108
FET3	13	389908	C/T	Thr363Ile	97.2477	C	106	1.83486	T	2	109	#N/A	#N/A	#N/A	#N/A	#N/A	#N/A	#N/A
FET3	13	389981	T/C		97.8261	C	90	2.17391	T	2	92	100	C	124	0	0	0	124
FET3	13	390082	C/T	Ala421Val	96.6667	C	116	3.33333	T	4	120	98.8166	C	167	1.18343	T	2	169
FET3	13	390128	T/C		98.7013	T	152	1.2987	C	2	154	#N/A	#N/A	#N/A	#N/A	#N/A	#N/A	#N/A
FET3	13	390357	C/A	Leu513Ile	93.9394	A	62	6.06061	C	4	66	100	A	80	0	0	0	80
FET3	13	390392	C/T		95.122	C	78	3.65854	T	3	82	#N/A	#N/A	#N/A	#N/A	#N/A	#N/A	#N/A
FET3	13	390596	G/A		99	G	99	1	A	1	100	#N/A	#N/A	#N/A	#N/A	#N/A	#N/A	#N/A
SEN15	13	391136	T/C		97.8723	T	46	2.12766	C	1	47	#N/A	#N/A	#N/A	#N/A	#N/A	#N/A	#N/A
SEN15	13	391334	G/A		96.9231	G	63	3.07692	A	2	65	#N/A	#N/A	#N/A	#N/A	#N/A	#N/A	#N/A
SEN15	13	391418	T/C		93.9394	C	31	3.0303	G	1	33	100	C	47	0	0	0	47
SAM37	13	391563	A/T	Ser318Thr	94.7368	A	54	5.26316	T	3	57	#N/A	#N/A	#N/A	#N/A	#N/A	#N/A	#N/A
SAM37	13	391612	A/G		94.8718	A	37	5.12821	G	2	39	98.5075	A	66	1.49254	G	1	67
SAM37	13	391618	G/A		97.8261	G	45	2.17391	A	1	46	100	G	81	0	0	0	81
SAM37	13	391887	T/C	Ile210Val	95.4545	T	63	4.54545	C	3	66	#N/A	#N/A	#N/A	#N/A	#N/A	#N/A	#N/A
RNA14	13	393587	G/A		92.8571	A	65	7.14286	G	5	70	100	A	121	0	0	0	121
RNA14	13	393598	A/G	Asn282Ser	95.6522	A	88	4.34783	G	4	92	#N/A	#N/A	#N/A	#N/A	#N/A	#N/A	#N/A
ARG7	13	395295	G/A		97.8022	G	89	2.1978	A	2	91	#N/A	#N/A	#N/A	#N/A	#N/A	#N/A	#N/A
ARG7	13	395968	G/A		95.4545	G	105	4.54545	A	5	110	#N/A	#N/A	#N/A	#N/A	#N/A	#N/A	#N/A
RIM9	13	397142	C/T		94.6429	C	53	5.35714	T	3	56	#N/A	#N/A	#N/A	#N/A	#N/A	#N/A	#N/A
RIM9	13	397175	T/C		90	C	54	10	T	6	60	100	C	39	0	0	0	39
RIM9	13	397288	C/T		98.3051	C	58	1.69492	T	1	59	#N/A	#N/A	#N/A	#N/A	#N/A	#N/A	#N/A
RIM9	13	397752	A/G	Ser226Asn	96.7213	A	59	3.27869	G	2	61	100	A	49	0	0	0	49
AEP1	13	398255	C/T		95.3125	C	61	4.6875	T	3	64	#N/A	#N/A	#N/A	#N/A	#N/A	#N/A	#N/A
AEP1	13	398294	A/G		97.2973	A	72	2.7027	G	2	74	98.9583	A	95	1.04167	G	1	96
AEP1	13	398376	A/G	Ile159Val	90.3846	A	47	9.61538	G	5	52	#N/A	#N/A	#N/A	#N/A	#N/A	#N/A	#N/A
AEP1	13	398429	G/A		93.8462	A	61	6.15385	G	4	65	98.75	A	79	1.25	G	1	80
AEP1	13	398537	A/C	Lys212Asn	91.9355	A	57	8.06452	C	5	62	#N/A	#N/A	#N/A	#N/A	#N/A	#N/A	#N/A
AEP1	13	398657	A/G		94.1176	A	48	5.88235	G	3	51	100	A	93	0	0	0	93
KAR5	13	401035	G/T		95.2381	T	20	4.7619	G	1	21	#N/A	#N/A	#N/A	#N/A	#N/A	#N/A	#N/A
SOV1	13	401593	G/C	Gln18His	#N/A	#N/A	#N/A	#N/A	#N/A	#N/A	#N/A	100	C	15	0	0	0	15
SOV1	13	402250	G/A		95.4545	G	21	4.54545	A	1	22	#N/A	#N/A	#N/A	#N/A	#N/A	#N/A	#N/A
SOV1	13	402573	A/T	Asn345Ile	95.6522	A	22	4.34783	T	1	23	#N/A	#N/A	#N/A	#N/A	#N/A	#N/A	#N/A
AVO2	13	406332	G/A		94.3396	G	50	5.66038	A	3	53	98.2759	G	57	1.72414	A	1	58
AVO2	13	406354	C/T		94.8718	T	37	5.12821	C	2	39	#N/A	#N/A	#N/A	#N/A	#N/A	#N/A	#N/A
NAM7	13	426711	T/C		89.6296	T	121	10.3704	C	14	135	#N/A	#N/A	#N/A	#N/A	#N/A	#N/A	#N/A
NAM7	13	427028	T/C	Val867Ile	97.0085	C	227	2.99145	T	7	234	#N/A	#N/A	#N/A	#N/A	#N/A	#N/A	#N/A
NAM7	13	428829	A/G		90.8397	A	119	9.16031	G	12	131	98.8235	A	168	1.17647	G	2	170
NAM7	13	428832	A/T		91.0345	A	132	8.96552	T	13	145	98.9583	A	190	1.04167	T	2	192
NAM7	13	429452	C/T	Asp59Asn	86.1446	T	143	13.8554	C	23	166	99.3827	T	161	0	0	0	162
NAM7	13	429464	G/C	Pro55Ala	90.1042	G	173	9.89583	C	19	192	#N/A	#N/A	#N/A	#N/A	#N/A	#N/A	#N/A
NAM7	13	429558	A/G		95.8824	G	163	4.11765	A	7	170	98.324	G	176	1.11732	A	2	179
ISF1	13	430166	C/A	Ser310Ile	94.8747	C	833	5.01139	A	44	878	#N/A	#N/A	#N/A	#N/A	#N/A	#N/A	#N/A
ISF1	13	430258	C/T		91.5367	T	822	8.46325	C	76	898	99.6602	T	880	0	0	0	883
ISF1	13	430437	A/G	Tyr220His	94.2229	A	1158	5.77705	G	71	1229	#N/A	#N/A	#N/A	#N/A	#N/A	#N/A	#N/A
ISF1	13	430486	A/G		95.0233	G	1222	4.97667	A	64	1286	#N/A	#N/A	#N/A	#N/A	#N/A	#N/A	#N/A
ISF1	13	430684	G/A		95.2698	G	1430	4.73018	A	71	1501	#N/A	#N/A	#N/A	#N/A	#N/A	#N/A	#N/A
ISF1	13	430693	A/G		95.7133	A	1429	4.15271	G	62	1493	#N/A	#N/A	#N/A	#N/A	#N/A	#N/A	#N/A
ISF1	13	430799	T/C	Asn99Ser	94.011	T	1193	5.98897	C	76	1269	#N/A	#N/A	#N/A	#N/A	#N/A	#N/A	#N/A
ISF1	13	430846	T/C		94.8041	T	1113	5.19591	C	61	1174	#N/A	#N/A	#N/A	#N/A	#N/A	#N/A	#N/A
ISF1	13	430855	G/A		93.447	G	1041	6.55296	A	73	1114	#N/A	#N/A	#N/A	#N/A	#N/A	#N/A	#N/A
ISF1	13	430894	A/T		96.0452	A	1020	3.9548	T	42	1062	#N/A	#N/A	#N/A	#N/A	#N/A	#N/A	#N/A
YMR087W	13	442884	T/C	Ala120Val	75	T	30	25	C	10	40	100	T	34	0	0	0	34
YTA12	13	447976	T/C	Arg37Gln	85.5422	T	71	14.4578	C	12	83	99.0566	T	105	0	0	0	106
YMR090W	13	449783	A/G		100	A	1783	0	0	0	1783	99.9549	A	4428	0	0	0	4430
YMR090W	13	449843	A/G		100	A	2255	0	0	0	2255	99.9191	A	4938	0	0	0	4942
NPL6	13	450119	T/C	Glu416Lys	94.3662	T	67	5.6338	C	4	71	100	T	128	0	0	0	128
AIP1	13	452042	T/G		100	T	209	0	0	0	209	100	T	319	0	0	0	319
AIP1	13	452243	G/A		100	G	342	0	0	0	342	99.7275	G	366	0	0	0	367
CTF13	13	456024	C/T		100	C	19	0	0	0	19	100	C	23	0	0	0	23
CTF13	13	456516	G/A		#N/A	#N/A	#N/A	#N/A	#N/A	#N/A	#N/A	100	G	25	0	0	0	25
CTF13	13	456534	T/A		94.1176	T	16	5.88235	A	1	17	100	T	20	0	0	0	20
CTF13	13	457025	C/A	Lys401Thr	100	C	19	0	0	0	19	100	C	36	0	0	0	36
SNO1	13	457835	G/C	Gly42Arg	100	G	52	0	0	0	52	98.8636	G	87	1.13636	A	1	88
YMR099C	13	464614	G/A		97.6589	G	292	2.34114	A	7	299	#N/A	#N/A	#N/A	#N/A	#N/A	#N/A	#N/A
YMR102C	13	470270	A/G		97.6744	A	126	2.32558	G	3	129	100	A	339	0	0	0	339
YMR102C	13	470477	C/G		97.6	C	122	2.4	G	3	125	#N/A	#N/A	#N/A	#N/A	#N/A	#N/A	#N/A
YMR102C	13	470665	A/G	His563Tyr	97.2477	A	106	2.75229	G	3	109	100	A	228	0	0	0	228
YMR102C	13	471229	A/G	Tyr375His	97.2973	A	72	2.7027	G	2	74	#N/A	#N/A	#N/A	#N/A	#N/A	#N/A	#N/A
YMR102C	13	472272	A/G	Ser27Phe	96.2025	A	76	3.79747	G	3	79	100	A	135	0	0	0	135
YPK2	13	473593	A/T		95.5182	A	341	4.48179	T	16	357	99.8721	A	1562	0	0	0	1564
FOL3	13	496182	G/A		#N/A	#N/A	#N/A	#N/A	#N/A	#N/A	#N/A	98.5075	G	66	1.49254	C	1	67
YMR114C	13	496500	T/C	Glu317Lys	100	T	41	0	0	0	41	100	T	114	0	0	0	114
YMR114C	13	497269	G/A		100	G	68	0	0	0	68	100	G	183	0	0	0	183
MGR3	13	498100	A/G	Arg133Gln	100	A	44	0	0	0	44	100	A	73	0	0	0	73
MGR3	13	499133	G/A		100	G	54	0	0	0	54	100	G	95	0	0	0	95
MGR3	13	499169	G/A		92	A	46	8	G	4	50	99.1525	A	117	0	0	0	118
ASC1	13	499737	A/G		99.7213	G	1789	0	0	0	1794	99.869	G	3050	0	0	0	3054
YMR118C	13	502703	G/C	Val11Leu	95.5357	G	107	4.46429	C	5	112	99.2366	G	260	0	0	0	262
STO1	13	518468	C/T		95.6522	C	22	4.34783	T	1	23	#N/A	#N/A	#N/A	#N/A	#N/A	#N/A	#N/A
STO1	13	519081	C/T		96.7742	C	30	3.22581	T	1	31	100	C	76	0	0	0	76
STO1	13	519590	A/G		#N/A	#N/A	#N/A	#N/A	#N/A	#N/A	#N/A	98.4615	A	64	1.53846	T	1	65
STO1	13	519851	A/T	Asp664Glu	97.6744	A	42	2.32558	T	1	43	100	A	72	0	0	0	72
SAS2	13	523222	C/T		100	C	17	0	0	0	17	98	C	49	2	T	1	50
SAS2	13	523329	T/C	Ser6Gly	93.75	C	15	6.25	T	1	16	100	C	24	0	0	0	24
ECM16	13	524153	G/A		100	G	17	0	0	0	17	100	G	20	0	0	0	20
ECM16	13	524177	G/T	Asn161Lys	#N/A	#N/A	#N/A	#N/A	#N/A	#N/A	#N/A	100	G	19	0	0	0	19
ECM16	13	524819	C/T		100	C	20	0	0	0	20	#N/A	#N/A	#N/A	#N/A	#N/A	#N/A	#N/A
ECM16	13	525536	C/T		#N/A	#N/A	#N/A	#N/A	#N/A	#N/A	#N/A	95	C	19	5	T	1	20
YMR130W	13	532898	G/A	Ile261Val	98	G	49	2	A	1	50	98.5294	G	67	1.47059	A	1	68
RRB1	13	534634	A/G	Ser22Pro	94.2857	G	99	5.71429	A	6	105	100	G	52	0	0	0	52
REC114	13	536722	T/C	Pro173Ser	95	T	19	5	C	1	20	100	T	15	0	0	0	15
REC114	13	536886	C/A	Gln227His	100	C	17	0	0	0	17	100	C	22	0	0	0	22
REC114	13	536981	T/C	Pro259Leu	100	T	15	0	0	0	15	100	T	18	0	0	0	18
YMR134W	13	537891	A/C	Gln19Lys	#N/A	#N/A	#N/A	#N/A	#N/A	#N/A	#N/A	100	A	40	0	0	0	40
YMR134W	13	537941	A/G		87.5	A	42	12.5	G	6	48	100	A	77	0	0	0	77
GID8	13	539229	C/T	Asn276Ser	98.3471	C	119	1.65289	T	2	121	99.4898	C	195	0	0	0	196
GAT2	13	541256	C/T	Phe20Ser	91.2752	C	136	8.72483	T	13	149	100	C	107	0	0	0	107
GAT2	13	541946	G/C	Thr250Ser	96.9388	G	95	3.06122	C	3	98	97.8261	G	90	2.17391	C	2	92
GAT2	13	542129	C/G	Ser311Cys	95.4545	C	231	4.54545	G	11	242	#N/A	#N/A	#N/A	#N/A	#N/A	#N/A	#N/A
GAT2	13	542136	A/C	Gln313His	93.2692	C	194	6.73077	A	14	208	100	C	142	0	0	0	142
PSO2	13	544654	G/A		90.9091	G	20	9.09091	A	2	22	#N/A	#N/A	#N/A	#N/A	#N/A	#N/A	#N/A
PSO2	13	544797	A/G		94.1176	A	32	5.88235	G	2	34	97.7273	A	43	2.27273	G	1	44
CIN4	13	545585	A/G		96.2963	A	26	3.7037	G	1	27	#N/A	#N/A	#N/A	#N/A	#N/A	#N/A	#N/A
RPL13B	13	550457	T/C		95.7425	C	922	4.25753	T	41	963	#N/A	#N/A	#N/A	#N/A	#N/A	#N/A	#N/A
YMR144W	13	554266	T/C		96.1538	C	25	3.84615	T	1	26	95.9184	C	47	2.04082	A	1	49
NDE1	13	554816	G/A		100	A	55	0	0	0	55	100	A	33	0	0	0	33
NDE1	13	554843	G/A		100	A	128	0	0	0	128	100	A	74	0	0	0	74
NDE1	13	555370	T/C	Ile369Val	98.3193	C	117	1.68067	T	2	119	100	C	47	0	0	0	47
NDE1	13	555521	C/T		100	T	55	0	0	0	55	100	T	30	0	0	0	30
YMR155W	13	569108	A/T	Cys187Ser	94.8148	T	128	5.18519	A	7	135	#N/A	#N/A	#N/A	#N/A	#N/A	#N/A	#N/A
YMR155W	13	569785	G/A		97.3451	G	110	2.65487	A	3	113	#N/A	#N/A	#N/A	#N/A	#N/A	#N/A	#N/A
YMR155W	13	569866	C/T		91.9643	C	103	8.03571	T	9	112	#N/A	#N/A	#N/A	#N/A	#N/A	#N/A	#N/A
TPP1	13	570461	G/A		98.1481	A	53	1.85185	G	1	54	#N/A	#N/A	#N/A	#N/A	#N/A	#N/A	#N/A
AIM36	13	571440	C/T	Thr202Ala	94.1176	T	144	5.88235	C	9	153	#N/A	#N/A	#N/A	#N/A	#N/A	#N/A	#N/A
AIM36	13	571834	A/G		95.8904	G	70	4.10959	A	3	73	#N/A	#N/A	#N/A	#N/A	#N/A	#N/A	#N/A
AIM36	13	572002	C/T		97.561	T	120	1.62602	C	2	123	#N/A	#N/A	#N/A	#N/A	#N/A	#N/A	#N/A
YMR158C-A	13	573262	G/A	Asp23Asp,Glu	96.4286	A	27	3.57143	G	1	28	#N/A	#N/A	#N/A	#N/A	#N/A	#N/A	#N/A
ATG16	13	574718	A/T		95.2381	A	20	4.7619	T	1	21	#N/A	#N/A	#N/A	#N/A	#N/A	#N/A	#N/A
ATG16	13	574865	C/T		96	T	24	4	C	1	25	#N/A	#N/A	#N/A	#N/A	#N/A	#N/A	#N/A
YMR160W	13	575097	G/A		97.3684	G	37	2.63158	A	1	38	#N/A	#N/A	#N/A	#N/A	#N/A	#N/A	#N/A
YMR160W	13	575127	G/T	Gln21His	92.8571	G	52	7.14286	T	4	56	#N/A	#N/A	#N/A	#N/A	#N/A	#N/A	#N/A
YMR160W	13	575610	G/T	Glu182Asp	#N/A	#N/A	#N/A	#N/A	#N/A	#N/A	#N/A	96.2963	T	26	3.7037	G	1	27
YMR160W	13	575612	G/A	Gly183Glu	#N/A	#N/A	#N/A	#N/A	#N/A	#N/A	#N/A	96.1538	A	25	3.84615	G	1	26
YMR160W	13	576141	C/T		91.3043	T	42	8.69565	C	4	46	100	T	69	0	0	0	69
YMR160W	13	576549	G/A		97.4359	A	38	2.5641	G	1	39	100	A	64	0	0	0	64
DNF3	13	582145	T/C		80.6452	C	50	19.3548	T	12	62	100	C	91	0	0	0	91
MSS11	13	587291	A/G		87.8788	G	29	12.1212	A	4	33	100	G	57	0	0	0	57
PAH1	13	591197	A/G		92.5	G	111	7.5	A	9	120	99.4737	G	189	0	0	0	190
PAH1	13	591917	C/T		93.2584	T	83	6.74157	C	6	89	#N/A	#N/A	#N/A	#N/A	#N/A	#N/A	#N/A
PAH1	13	592118	G/A		95.2381	A	60	4.7619	G	3	63	#N/A	#N/A	#N/A	#N/A	#N/A	#N/A	#N/A
PAH1	13	592199	C/T		89.1304	T	41	10.8696	C	5	46	98.8764	T	88	1.1236	C	1	89
PAH1	13	592334	T/C		89.2308	C	58	10.7692	T	7	65	98.5915	C	70	1.40845	T	1	71
MLH1	13	596238	A/G	Ser452Gly	98.1481	G	53	1.85185	A	1	54	100	G	36	0	0	0	36
ALD2	13	602727	C/T	Gly119Ser	92.4731	T	86	7.52688	C	7	93	100	T	100	0	0	0	100
EAR1	13	604353	T/C		96.6574	C	347	3.34262	T	12	359	#N/A	#N/A	#N/A	#N/A	#N/A	#N/A	#N/A
HOT1	13	606776	T/C	Leu266Ser	100	C	44	0	0	0	44	99.2126	C	126	0	0	0	127
HOT1	13	606966	A/G		96.1538	G	25	3.84615	A	1	26	98.6111	G	71	1.38889	A	1	72
HOT1	13	607133	G/T	Arg385Ile	90.9091	T	30	9.09091	G	3	33	100	T	76	0	0	0	76
HOT1	13	607140	G/T		89.1892	T	33	10.8108	G	4	37	100	T	93	0	0	0	93
HOT1	13	607744	C/G	His589Asp	100	G	30	0	0	0	30	98.4127	G	124	1.5873	C	2	126
PAI3	13	610194	G/A		94.3445	A	734	5.65553	G	44	778	99.7337	A	749	0	0	0	751
SIP18	13	611034	A/G	Lys7Arg	95.8756	G	1418	4.12441	A	61	1479	99.7333	G	748	0	0	0	750
SIP18	13	611081	A/G	Lys23Glu	94.2857	G	627	5.71429	A	38	665	100	G	284	0	0	0	284
YMR175W-A	13	611398	C/T	Ser29Leu	82.2222	T	37	17.7778	C	8	45	100	T	40	0	0	0	40
ECM5	13	612362	A/G		78.5714	G	33	21.4286	A	9	42	100	G	45	0	0	0	45
ECM5	13	613447	G/A	Arg570Lys	90.3226	A	56	9.67742	G	6	62	100	A	122	0	0	0	122
MMT1	13	617412	T/A	Ile283Asn	98.2456	A	56	1.75439	T	1	57	100	A	51	0	0	0	51
MMT1	13	617437	A/G		88	G	44	12	A	6	50	100	G	58	0	0	0	58
MMT1	13	617632	T/C		93.5484	C	29	6.45161	T	2	31	100	C	32	0	0	0	32
MMT1	13	617951	C/T		97.5	T	39	2.5	C	1	40	#N/A	#N/A	#N/A	#N/A	#N/A	#N/A	#N/A
MMT1	13	618074	A/G	Asp504Asn	92.8571	G	39	7.14286	A	3	42	#N/A	#N/A	#N/A	#N/A	#N/A	#N/A	#N/A
YMR178W	13	618828	T/A		97.8261	A	450	2.17391	T	10	460	#N/A	#N/A	#N/A	#N/A	#N/A	#N/A	#N/A
YMR178W	13	619212	G/A		94.3038	A	149	5.6962	G	9	158	99.7214	A	358	0	0	0	359
CTL1	13	622285	C/T	Lys310Glu	94.5455	T	208	5.45455	C	12	220	#N/A	#N/A	#N/A	#N/A	#N/A	#N/A	#N/A
CTL1	13	622438	C/T	Val259Ile	95.7895	T	91	4.21053	C	4	95	100	T	164	0	0	0	164
CTL1	13	622663	G/T		95.5056	T	85	4.49438	G	4	89	#N/A	#N/A	#N/A	#N/A	#N/A	#N/A	#N/A
CTL1	13	622717	T/A	Asn166Tyr	96.6667	T	58	3.33333	A	2	60	#N/A	#N/A	#N/A	#N/A	#N/A	#N/A	#N/A
CTL1	13	622746	T/G	Lys156Thr	97.8495	T	91	2.15054	G	2	93	#N/A	#N/A	#N/A	#N/A	#N/A	#N/A	#N/A
CTL1	13	622751	T/C		95.6044	T	87	4.3956	C	4	91	#N/A	#N/A	#N/A	#N/A	#N/A	#N/A	#N/A
CTL1	13	623009	A/G		97.4359	G	76	2.5641	A	2	78	99.1935	G	123	0	0	0	124
CTL1	13	623123	T/C		94.3396	T	100	5.66038	C	6	106	#N/A	#N/A	#N/A	#N/A	#N/A	#N/A	#N/A
YMR181C	13	623709	A/G	Ile124Thr	96.2224	G	1350	3.77762	A	53	1403	99.5703	G	2549	0	0	0	2560
YMR181C	13	623724	C/A	Leu119Trp	97.1655	A	2571	2.83447	C	75	2646	#N/A	#N/A	#N/A	#N/A	#N/A	#N/A	#N/A
SGS1	13	643380	A/T	Ser626Arg	90.9091	T	30	9.09091	A	3	33	100	T	42	0	0	0	42
SGS1	13	643765	C/G	Ser498Thr	100	G	26	0	0	0	26	100	G	39	0	0	0	39
SGS1	13	643872	A/G		89.4737	G	17	10.5263	A	2	19	92.3077	G	24	7.69231	A	2	26
SGS1	13	644091	A/G		93.9394	G	31	6.06061	A	2	33	100	G	51	0	0	0	51
SGS1	13	644181	G/T	Glu359Asp	96.4286	T	27	3.57143	G	1	28	96.9697	T	32	3.0303	G	1	33
SGS1	13	644366	C/A	Ala298Ser	93.1034	A	27	6.89655	C	2	29	100	A	36	0	0	0	36
RPL36A	13	651387	C/A		#N/A	#N/A	#N/A	#N/A	#N/A	#N/A	#N/A	100	A	24	0	0	0	24
RPL36A	13	651496	C/T		#N/A	#N/A	#N/A	#N/A	#N/A	#N/A	#N/A	100	T	15	0	0	0	15
CMC4	13	652620	C/T		94.8936	T	223	5.10638	C	12	235	99.6808	T	1249	0	0	0	1253
CMC4	13	652734	A/C		91.0959	C	133	8.90411	A	13	146	99.6005	C	748	0	0	0	751
YMR196W	13	655947	G/A		98.5307	G	1140	1.38289	A	16	1157	#N/A	#N/A	#N/A	#N/A	#N/A	#N/A	#N/A
YMR196W	13	656025	T/C		97.5467	C	835	2.21963	T	19	856	99.7881	C	942	0	0	0	944
YMR196W	13	657059	T/A	Ile662Asn	97.9014	A	933	2.09864	T	20	953	99.8467	A	1303	0	0	0	1305
YMR196W	13	658236	C/A		99.9367	A	1580	0	0	0	1581	100	A	2083	0	0	0	2083
CLN1	13	662960	A/G		98.9899	G	98	1.0101	T	1	99	#N/A	#N/A	#N/A	#N/A	#N/A	#N/A	#N/A
CLN1	13	663195	T/C		100	C	98	0	0	0	98	100	C	185	0	0	0	185
CLN1	13	663471	T/C		100	C	52	0	0	0	52	100	C	77	0	0	0	77
ROT1	13	665060	A/G	Ile104Val	96.3211	G	288	3.67893	A	11	299	99.6183	G	522	0	0	0	524
ROT1	13	665122	C/T		95.5	T	382	4.25	C	17	400	99.6037	T	754	0	0	0	757
RAD14	13	666760	T/A	His67Leu	100	A	72	0	0	0	72	100	A	129	0	0	0	129
RAD14	13	667023	A/G		#N/A	#N/A	#N/A	#N/A	#N/A	#N/A	#N/A	98.3333	G	59	1.66667	A	1	60
RNA170	13	667333	A/G		100	G	26	0	0	0	26	100	G	34	0	0	0	34
RNA170	13	667426	A/T		100	T	23	0	0	0	23	100	T	39	0	0	0	39
TOM40	13	669339	C/T		96.2428	T	666	3.61272	C	25	692	#N/A	#N/A	#N/A	#N/A	#N/A	#N/A	#N/A
TOM40	13	669354	T/C		93.5351	C	680	6.46492	T	47	727	#N/A	#N/A	#N/A	#N/A	#N/A	#N/A	#N/A
INP1	13	670145	A/G	Pro394Ser	96.2963	G	26	3.7037	A	1	27	97.5	G	39	2.5	A	1	40
INP1	13	670265	G/A	Ser354Pro	91.6667	A	22	8.33333	G	2	24	#N/A	#N/A	#N/A	#N/A	#N/A	#N/A	#N/A
INP1	13	670360	C/T	Gln322Arg	82.7586	T	24	17.2414	C	5	29	#N/A	#N/A	#N/A	#N/A	#N/A	#N/A	#N/A
PFK2	13	672098	T/G	Arg890Ser,Cys	94.4754	G	2206	5.52463	T	129	2335	#N/A	#N/A	#N/A	#N/A	#N/A	#N/A	#N/A
PFK2	13	673368	C/T		94.5478	T	1474	5.45221	C	85	1559	#N/A	#N/A	#N/A	#N/A	#N/A	#N/A	#N/A
PFK2	13	673380	A/G		94.3857	G	1429	5.61427	A	85	1514	#N/A	#N/A	#N/A	#N/A	#N/A	#N/A	#N/A
PFK2	13	673401	A/G		92.8763	G	2073	7.12366	A	159	2232	#N/A	#N/A	#N/A	#N/A	#N/A	#N/A	#N/A
PFK2	13	673802	G/A		94.9306	A	1367	5.06944	G	73	1440	#N/A	#N/A	#N/A	#N/A	#N/A	#N/A	#N/A
PFK2	13	673845	G/A		94.8246	A	1081	5.17544	G	59	1140	#N/A	#N/A	#N/A	#N/A	#N/A	#N/A	#N/A
YMR206W	13	676150	A/G	Gly86Arg	93.75	G	105	6.25	A	7	112	#N/A	#N/A	#N/A	#N/A	#N/A	#N/A	#N/A
YMR206W	13	676734	C/T		94.7826	C	218	4.78261	T	11	230	#N/A	#N/A	#N/A	#N/A	#N/A	#N/A	#N/A
HFA1	13	677238	G/A	Val2109Ala	93.4783	A	43	6.52174	G	3	46	97.3684	A	74	2.63158	G	2	76
HFA1	13	677311	C/T	Ile2085Val	86	T	43	14	C	7	50	#N/A	#N/A	#N/A	#N/A	#N/A	#N/A	#N/A
HFA1	13	677319	C/T	Asp2082Gly	92	T	46	8	C	4	50	#N/A	#N/A	#N/A	#N/A	#N/A	#N/A	#N/A
HFA1	13	677636	T/C		87.0968	T	27	12.9032	C	4	31	#N/A	#N/A	#N/A	#N/A	#N/A	#N/A	#N/A
HFA1	13	678983	G/T		86.6667	T	26	13.3333	G	4	30	100	T	55	0	0	0	55
HFA1	13	680768	C/T		96.0784	T	49	3.92157	C	2	51	#N/A	#N/A	#N/A	#N/A	#N/A	#N/A	#N/A
HFA1	13	680902	T/C	Val888Ile	93.3333	C	28	6.66667	T	2	30	#N/A	#N/A	#N/A	#N/A	#N/A	#N/A	#N/A
HFA1	13	681425	C/T		97.9592	T	48	2.04082	C	1	49	100	T	54	0	0	0	54
YMR209C	13	686207	G/A		85	A	34	15	G	6	40	#N/A	#N/A	#N/A	#N/A	#N/A	#N/A	#N/A
YMR209C	13	686408	A/G		95.1807	G	79	4.81928	A	4	83	#N/A	#N/A	#N/A	#N/A	#N/A	#N/A	#N/A
YMR209C	13	686924	T/C		89.5833	C	43	10.4167	T	5	48	#N/A	#N/A	#N/A	#N/A	#N/A	#N/A	#N/A
YMR210W	13	687988	A/G		87.5862	G	127	12.4138	A	18	145	98.9362	G	186	1.06383	A	2	188
CEF1	13	694848	C/A	Gln490Pro	94.1176	A	32	5.88235	C	2	34	#N/A	#N/A	#N/A	#N/A	#N/A	#N/A	#N/A
CEF1	13	694919	C/G	Gln514Glu	93.5484	C	29	6.45161	G	2	31	#N/A	#N/A	#N/A	#N/A	#N/A	#N/A	#N/A
CEF1	13	694936	T/C		94.8718	T	37	5.12821	C	2	39	#N/A	#N/A	#N/A	#N/A	#N/A	#N/A	#N/A
CEF1	13	694946	T/C		97.0588	T	33	2.94118	C	1	34	#N/A	#N/A	#N/A	#N/A	#N/A	#N/A	#N/A
CEF1	13	694960	A/G		95.122	A	39	4.87805	G	2	41	#N/A	#N/A	#N/A	#N/A	#N/A	#N/A	#N/A
SCJ1	13	695381	G/A		92.8571	A	65	7.14286	G	5	70	98.8372	A	85	1.16279	G	1	86
SCJ1	13	695432	G/A		92.5234	A	99	7.47664	G	8	107	#N/A	#N/A	#N/A	#N/A	#N/A	#N/A	#N/A
SCJ1	13	695519	A/G		92.6316	G	88	7.36842	A	7	95	#N/A	#N/A	#N/A	#N/A	#N/A	#N/A	#N/A
SCJ1	13	695549	G/A		91.6129	A	142	8.3871	G	13	155	98.0769	A	153	1.92308	G	3	156
SCJ1	13	696086	G/A		94.8571	A	166	5.14286	G	9	175	98.6111	A	213	1.38889	G	3	216
SCJ1	13	696092	T/A		92.2619	A	155	7.7381	T	13	168	98.4848	A	195	1.51515	T	3	198
GAS3	13	696831	G/T	Ala13Ser	83.3333	T	120	16.6667	G	24	144	96.7105	T	147	3.28947	G	5	152
TRS130	13	703827	G/A		96.4912	A	55	3.50877	G	2	57	98.9583	A	95	1.04167	G	1	96
TRS130	13	703857	A/G		95.8333	G	23	4.16667	A	1	24	#N/A	#N/A	#N/A	#N/A	#N/A	#N/A	#N/A
TRS130	13	703859	G/A	Ser1010Pro	96.2963	A	26	3.7037	G	1	27	#N/A	#N/A	#N/A	#N/A	#N/A	#N/A	#N/A
TRS130	13	704388	C/G	Glu833Asp	94.5946	G	35	5.40541	C	2	37	100	G	47	0	0	0	47
TRS130	13	705696	A/G		#N/A	#N/A	#N/A	#N/A	#N/A	#N/A	#N/A	97.2222	G	35	2.77778	A	1	36
TRS130	13	705939	T/C		81.8182	C	18	18.1818	T	4	22	#N/A	#N/A	#N/A	#N/A	#N/A	#N/A	#N/A
TRS130	13	706062	G/A		93.3333	A	14	6.66667	G	1	15	#N/A	#N/A	#N/A	#N/A	#N/A	#N/A	#N/A
TRS130	13	706071	A/G		88.4615	G	23	11.5385	A	3	26	#N/A	#N/A	#N/A	#N/A	#N/A	#N/A	#N/A
TRS130	13	706101	A/T		92.5926	T	25	7.40741	A	2	27	#N/A	#N/A	#N/A	#N/A	#N/A	#N/A	#N/A
TRS130	13	706367	G/T	Lys174Gln	89.2857	T	25	10.7143	G	3	28	97.1429	T	34	2.85714	G	1	35
TRS130	13	706622	C/T	Ala89Thr	93.3333	T	28	6.66667	C	2	30	100	T	33	0	0	0	33
ESC1	13	708125	G/A	Lys332Glu	96.2963	A	26	3.7037	G	1	27	#N/A	#N/A	#N/A	#N/A	#N/A	#N/A	#N/A
ESC1	13	708129	C/T	Ile333Thr	#N/A	#N/A	#N/A	#N/A	#N/A	#N/A	#N/A	96.6667	T	29	3.33333	C	1	30
ESC1	13	708514	G/A		95.4545	A	21	4.54545	G	1	22	#N/A	#N/A	#N/A	#N/A	#N/A	#N/A	#N/A
ESC1	13	709258	C/A		#N/A	#N/A	#N/A	#N/A	#N/A	#N/A	#N/A	98.3871	A	61	1.6129	T	1	62
ESC1	13	709982	A/G	Gly951Ser	98.1132	G	52	1.88679	A	1	53	#N/A	#N/A	#N/A	#N/A	#N/A	#N/A	#N/A
ESC1	13	710591	G/A	Val1154Ile	93.4426	A	57	6.55738	G	4	61	100	A	95	0	0	0	95
ESC1	13	710896	C/A	Glu1255Asp	98.6486	A	73	1.35135	C	1	74	#N/A	#N/A	#N/A	#N/A	#N/A	#N/A	#N/A
ESC1	13	711899	G/A	Ser1590Gly	98	A	49	2	G	1	50	#N/A	#N/A	#N/A	#N/A	#N/A	#N/A	#N/A
FSH2	13	715995	C/T	Gly105Asp	78.5714	T	33	21.4286	C	9	42	98.5714	T	69	1.42857	C	1	70
UBP8	13	717073	T/C		82.7586	C	24	17.2414	T	5	29	97.1831	C	69	2.8169	T	2	71
MRE11	13	718837	A/G	Ser606Pro	82.6087	G	19	17.3913	A	4	23	100	G	42	0	0	0	42
MRPL44	13	721206	A/G		100	G	17	0	0	0	17	100	G	58	0	0	0	58
MRPL44	13	721332	G/A		94.1176	A	16	5.88235	G	1	17	#N/A	#N/A	#N/A	#N/A	#N/A	#N/A	#N/A
BCH1	13	743927	T/C		#N/A	#N/A	#N/A	#N/A	#N/A	#N/A	#N/A	98.995	C	197	1.00503	G	2	199
BCH1	13	744434	A/T	Phe229Leu	97.619	T	123	2.38095	A	3	126	#N/A	#N/A	#N/A	#N/A	#N/A	#N/A	#N/A
DFG5	13	747050	T/C		98.1818	C	432	1.81818	T	8	440	99.5146	C	205	0	0	0	206
DFG5	13	747167	A/T		96.4377	T	379	3.30789	A	13	393	98.5507	T	204	1.44928	A	3	207
YHM2	13	752042	G/T	Cys28Phe	93.6709	T	74	6.32911	G	5	79	98.5019	T	263	1.49813	G	4	267
YHM2	13	752520	T/G		100	G	116	0	0	0	116	100	G	355	0	0	0	355
YMR244W	13	757814	G/C	Ser189Thr	95.6522	G	44	4.34783	C	2	46	#N/A	#N/A	#N/A	#N/A	#N/A	#N/A	#N/A
YMR253C	13	777162	T/C	Lys10Glu	93.8776	C	92	6.12245	T	6	98	99.5763	C	235	0	0	0	236
GFD1	13	778068	C/G	His23Gln	90.2778	G	65	9.72222	C	7	72	100	G	571	0	0	0	571
GFD1	13	778182	C/T		91.6667	T	44	8.33333	C	4	48	99.7326	T	373	0	0	0	374
PET111	13	781225	T/G	Tyr269Ser	100	G	35	0	0	0	35	100	G	50	0	0	0	50
PET111	13	781247	A/G	Ser262Pro	95.4545	G	21	4.54545	A	1	22	100	G	36	0	0	0	36
YMR259C	13	784940	T/C	Ile1315Val	92.8571	C	39	7.14286	T	3	42	100	C	50	0	0	0	50
TPS3	13	792843	T/C	Lys176Glu	99.7674	C	429	0	0	0	430	99.5781	C	472	0	0	0	474
CUE1	13	795992	C/T		90.5963	T	395	9.17431	C	40	436	99.211	T	503	0	0	0	507
RSN1	13	798710	A/G	Lys65Arg	97.7011	G	170	2.29885	A	4	174	99.1525	G	117	0	0	0	118
RSN1	13	799416	A/G		99.3671	G	157	0	0	0	158	98.9474	G	94	1.05263	A	1	95
RSN1	13	799464	C/T		98.2818	T	286	1.71821	C	5	291	100	T	156	0	0	0	156
RSN1	13	799604	T/C	Val363Ala	97.1774	C	241	2.82258	T	7	248	100	C	136	0	0	0	136
RSN1	13	801239	G/A	Arg908His	95.122	A	273	4.87805	G	14	287	100	A	260	0	0	0	260
PRP24	13	802988	T/C	Met412Val	96.2963	C	26	3.7037	T	1	27	100	C	54	0	0	0	54
PRP24	13	804157	G/A	Ala22Val	#N/A	#N/A	#N/A	#N/A	#N/A	#N/A	#N/A	100	A	29	0	0	0	29
RRN9	13	806117	A/G		100	G	19	0	0	0	19	97.4359	G	38	2.5641	T	1	39
RRN9	13	806297	T/G	Glu42Asp	#N/A	#N/A	#N/A	#N/A	#N/A	#N/A	#N/A	100	G	33	0	0	0	33
URA10	13	806867	T/C	Ile227Met	96.4664	C	1092	3.53357	T	40	1132	99.7239	C	3251	0	0	0	3260
SCS7	13	810443	C/T	Ala112Thr	90.0508	T	1240	9.87654	C	136	1377	99.2617	T	3361	0	0	0	3386
SCS7	13	810477	A/C		87.0159	C	1528	12.9841	A	228	1756	99.0494	C	4168	0	0	0	4208
SCS7	13	810750	C/G	Leu9Phe	89.0644	G	733	10.6926	C	88	823	99.083	G	2377	0	0	0	2399
ZDS1	13	812982	G/A	Ser333Leu	82.1429	A	23	17.8571	G	5	28	97.2222	A	35	2.77778	G	1	36
ZDS1	13	813606	C/A	Gly125Val	#N/A	#N/A	#N/A	#N/A	#N/A	#N/A	#N/A	100	A	27	0	0	0	27
ZDS1	13	813892	C/T	Val30Ile	80	T	12	20	C	3	15	95.4545	T	21	4.54545	C	1	22
RCE1	13	814437	C/T	Val292Ile	100	T	20	0	0	0	20	94.5946	T	35	5.40541	C	2	37
BUL1	13	817960	G/C		91.3793	C	106	8.62069	G	10	116	100	C	94	0	0	0	94
DSK2	13	819017	C/T		93.8628	C	520	6.13718	T	34	554	#N/A	#N/A	#N/A	#N/A	#N/A	#N/A	#N/A
PGM3	13	823028	A/G		100	G	360	0	0	0	360	100	G	497	0	0	0	497
YMR279C	13	824824	C/T		100	T	123	0	0	0	123	100	T	214	0	0	0	214
YMR279C	13	825999	C/T	Ala118Thr	100	T	200	0	0	0	200	100	T	334	0	0	0	334
CAT8	13	829048	G/A	Pro761Ser	98.2456	A	56	1.75439	G	1	57	100	A	50	0	0	0	50
HAS1	13	851408	A/T		98.9796	T	97	1.02041	A	1	98	98.6301	T	72	1.36986	A	1	73
YMR291W	13	853000	A/G		92.7419	G	230	7.25806	A	18	248	#N/A	#N/A	#N/A	#N/A	#N/A	#N/A	#N/A
YMR291W	13	853351	T/C		94.6779	C	338	5.32213	T	19	357	#N/A	#N/A	#N/A	#N/A	#N/A	#N/A	#N/A
YMR291W	13	853552	T/C		93.0716	C	403	6.92841	T	30	433	#N/A	#N/A	#N/A	#N/A	#N/A	#N/A	#N/A
GOT1	13	855007	A/G		93.7888	A	151	6.21118	G	10	161	#N/A	#N/A	#N/A	#N/A	#N/A	#N/A	#N/A
HER2	13	855974	C/T		97.8261	T	45	2.17391	C	1	46	#N/A	#N/A	#N/A	#N/A	#N/A	#N/A	#N/A
HER2	13	856274	C/T		94.2857	C	66	5.71429	T	4	70	#N/A	#N/A	#N/A	#N/A	#N/A	#N/A	#N/A
HER2	13	856400	T/C		97.4359	C	38	2.5641	T	1	39	#N/A	#N/A	#N/A	#N/A	#N/A	#N/A	#N/A
HER2	13	856553	A/T		95.7447	T	45	4.25532	A	2	47	#N/A	#N/A	#N/A	#N/A	#N/A	#N/A	#N/A
HER2	13	856672	C/T	Lys41Glu	94.7368	T	36	5.26316	C	2	38	97.2973	T	36	2.7027	C	1	37
JNM1	13	857213	T/C		95.4545	C	21	4.54545	T	1	22	#N/A	#N/A	#N/A	#N/A	#N/A	#N/A	#N/A
JNM1	13	857239	G/A	Asn92Ser	89.6552	A	26	10.3448	G	3	29	#N/A	#N/A	#N/A	#N/A	#N/A	#N/A	#N/A
JNM1	13	857370	C/T		93.3333	T	14	6.66667	C	1	15	#N/A	#N/A	#N/A	#N/A	#N/A	#N/A	#N/A
JNM1	13	857447	C/G		84.375	C	27	15.625	G	5	32	#N/A	#N/A	#N/A	#N/A	#N/A	#N/A	#N/A
JNM1	13	857567	A/T	Asp201Glu	95.6522	T	22	4.34783	A	1	23	97.8723	T	46	2.12766	A	1	47
JNM1	13	857675	G/A		94.7368	A	36	2.63158	G	1	38	#N/A	#N/A	#N/A	#N/A	#N/A	#N/A	#N/A
JNM1	13	857755	A/G	Ser264Asn	91.8919	G	34	5.40541	A	2	37	98	G	98	2	T	2	100
JNM1	13	857841	C/T		96.7742	T	30	3.22581	C	1	31	#N/A	#N/A	#N/A	#N/A	#N/A	#N/A	#N/A
YMR295C	13	858419	C/A		90.3209	A	1689	9.62567	C	180	1870	99.392	A	3760	0	0	0	3783
PRC1	13	862694	C/T		91.5434	C	4146	8.45661	T	383	4529	#N/A	#N/A	#N/A	#N/A	#N/A	#N/A	#N/A
DYN3	13	864425	T/G	Asn309His	90.2439	G	37	9.7561	T	4	41	100	G	41	0	0	0	41
DYN3	13	864678	G/A		88.0952	A	37	11.9048	G	5	42	100	A	54	0	0	0	54
ATM1	13	868382	G/A		96.1538	A	25	3.84615	G	1	26	#N/A	#N/A	#N/A	#N/A	#N/A	#N/A	#N/A
ATM1	13	868954	T/C	Ile225Val	90.566	C	48	9.43396	T	5	53	98.0769	C	102	1.92308	T	2	104
UBP15	13	876056	T/C		93.4641	C	143	6.53595	T	10	153	99.5455	C	219	0	0	0	220
UBP15	13	876851	G/A		98.5465	A	339	1.45349	G	5	344	#N/A	#N/A	#N/A	#N/A	#N/A	#N/A	#N/A
UBP15	13	877042	G/T	Arg686Met	93.6275	T	191	6.37255	G	13	204	99.2647	T	405	0	0	0	408
UBP15	13	877395	A/T	Ile804Leu	91.3223	T	221	8.67769	A	21	242	99.6101	T	511	0	0	0	513
UBP15	13	878177	A/G		91.498	G	226	8.50202	A	21	247	99.4129	G	508	0	0	0	511
UBP15	13	878218	A/G	Glu1078Gly	95.9184	G	188	4.08163	A	8	196	99.5614	G	454	0	0	0	456
UBP15	13	878402	T/C	Phe1139Phe,Leu	94.1538	C	306	5.84615	T	19	325	99.0909	C	763	0	0	0	770
FKS3	13	882390	G/A		91.1765	A	31	8.82353	G	3	34	100	A	48	0	0	0	48
FKS3	13	882405	C/T		89.1304	T	41	10.8696	C	5	46	100	T	53	0	0	0	53
FKS3	13	882453	G/C		94.1176	C	16	5.88235	G	1	17	96.9697	C	32	3.0303	G	1	33
FKS3	13	884876	C/T	Ala1240Val	86.1111	T	62	13.8889	C	10	72	96.8992	T	125	3.10078	C	4	129
FKS3	13	885210	T/C		90.4762	C	38	9.52381	T	4	42	98.9691	C	96	1.03093	T	1	97
FKS3	13	885660	C/T		93.0233	T	80	6.97674	C	6	86	100	T	149	0	0	0	149
GAS1	13	887157	G/A		91.7178	A	1196	8.28221	G	108	1304	99.2034	A	2366	0	0	0	2385
GAS1	13	888009	A/C		80.9259	C	874	19.0741	A	206	1080	97.6204	C	1764	2.32429	A	42	1807
GAS1	13	888019	A/T	Ser340Cys	77.896	T	659	22.104	A	187	846	97.4619	T	1344	2.53807	A	35	1379
GAS1	13	888020	G/C	Ser340Thr	79.0476	C	664	20.9524	G	176	840	97.6173	C	1352	2.31047	G	32	1385
GAS1	13	888315	C/T		94.2339	T	1716	5.71115	C	104	1821	#N/A	#N/A	#N/A	#N/A	#N/A	#N/A	#N/A
GAS1	13	888448	T/C		88.5784	C	1807	11.3235	T	231	2040	99.0096	C	3799	0	0	0	3837
GAS1	13	888636	C/T		90.6288	T	2263	9.3312	C	233	2497	99.1065	T	4326	0	0	0	4365
PSE1	13	889101	C/T		89.1026	T	139	10.8974	C	17	156	98.3766	T	303	1.62338	C	5	308
PSE1	13	889637	G/A	Pro862Ser	89.0756	A	106	10.9244	G	13	119	98.4536	A	191	1.54639	G	3	194
PSE1	13	890310	G/A		91.9283	A	205	8.07175	G	18	223	99.7519	A	402	0	0	0	403
PSE1	13	890523	A/G		96.0784	G	98	3.92157	A	4	102	99.0291	G	204	0	0	0	206
NIP1	13	893650	G/A		92.1986	A	130	7.80142	G	11	141	#N/A	#N/A	#N/A	#N/A	#N/A	#N/A	#N/A
NIP1	13	893658	T/G	Leu590Ile	92.126	G	117	7.87402	T	10	127	#N/A	#N/A	#N/A	#N/A	#N/A	#N/A	#N/A
NIP1	13	893773	G/A		92.9078	A	131	7.0922	G	10	141	#N/A	#N/A	#N/A	#N/A	#N/A	#N/A	#N/A
YMR310C	13	895913	A/G		98.1132	G	104	1.88679	A	2	106	#N/A	#N/A	#N/A	#N/A	#N/A	#N/A	#N/A
YMR310C	13	896063	C/G	Asp202Glu	92.8571	G	91	6.12245	C	6	98	#N/A	#N/A	#N/A	#N/A	#N/A	#N/A	#N/A
YMR310C	13	896444	G/A		96.9697	A	64	3.0303	G	2	66	98.6667	A	74	1.33333	G	1	75
GLC8	13	896917	G/T	Pro229Gln	95.8442	G	369	4.15584	T	16	385	#N/A	#N/A	#N/A	#N/A	#N/A	#N/A	#N/A
ELP6	13	899004	C/T	Ser201Pro	98.3607	T	60	1.63934	C	1	61	98.6301	T	72	1.36986	C	1	73
TGL3	13	900281	G/T		96.0265	T	145	3.97351	G	6	151	#N/A	#N/A	#N/A	#N/A	#N/A	#N/A	#N/A
DIA1	13	905566	A/G		99.2857	G	139	0	0	0	140	100	G	96	0	0	0	96
DIA1	13	905791	A/G		100	G	199	0	0	0	199	98.9474	G	188	1.05263	A	2	190
YMR317W	13	907446	A/C	Thr29Pro	97.546	A	159	2.45399	C	4	163	#N/A	#N/A	#N/A	#N/A	#N/A	#N/A	#N/A
YMR317W	13	907686	G/C	Glu109Gln	94.3089	C	116	5.69106	G	7	123	99.375	C	159	0	0	0	160
YMR317W	13	907898	A/C		95.2663	C	161	4.73373	A	8	169	99.5708	C	232	0	0	0	233
YMR317W	13	908001	G/A	Asp214Asn	96.748	A	119	3.25203	G	4	123	100	A	137	0	0	0	137
YMR317W	13	909550	C/T	Ala730Val	93.617	T	88	6.38298	C	6	94	100	T	102	0	0	0	102
YMR317W	13	910061	T/C		89.1892	C	33	10.8108	T	4	37	#N/A	#N/A	#N/A	#N/A	#N/A	#N/A	#N/A
YMR317W	13	910074	G/A	Ile905Val	90.3226	A	28	9.67742	G	3	31	#N/A	#N/A	#N/A	#N/A	#N/A	#N/A	#N/A
YMR317W	13	910190	G/T		96.4912	G	55	3.50877	T	2	57	#N/A	#N/A	#N/A	#N/A	#N/A	#N/A	#N/A
YMR317W	13	910260	G/A	Glu967Lys	95.7895	G	91	4.21053	A	4	95	#N/A	#N/A	#N/A	#N/A	#N/A	#N/A	#N/A
YMR317W	13	910302	C/T	Pro981Ser	98.6486	T	73	1.35135	C	1	74	100	T	78	0	0	0	78
YMR317W	13	910344	G/A	Lys995Glu	94.6667	A	71	5.33333	G	4	75	#N/A	#N/A	#N/A	#N/A	#N/A	#N/A	#N/A
YMR317W	13	910346	A/C	Lys995Asn	92.7536	C	64	5.7971	A	4	69	100	C	101	0	0	0	101
YMR317W	13	910350	A/G	Ala997Thr	95.9459	G	71	4.05405	A	3	74	#N/A	#N/A	#N/A	#N/A	#N/A	#N/A	#N/A
YMR317W	13	910373	A/G		96.6102	G	57	3.38983	A	2	59	#N/A	#N/A	#N/A	#N/A	#N/A	#N/A	#N/A
YMR317W	13	910378	T/C	Ala1006Val	96.5517	C	56	3.44828	T	2	58	#N/A	#N/A	#N/A	#N/A	#N/A	#N/A	#N/A
YMR317W	13	910535	G/A		99.0476	A	104	0	0	0	105	97.3913	A	112	2.6087	G	3	115
YMR317W	13	910541	C/T		#N/A	#N/A	#N/A	#N/A	#N/A	#N/A	#N/A	98.6667	T	148	1.33333	C	2	150
YMR317W	13	910579	A/G	Lys1073Arg	95.4023	G	83	4.5977	A	4	87	100	G	102	0	0	0	102
YMR317W	13	910604	C/T		98.9691	T	96	1.03093	C	1	97	#N/A	#N/A	#N/A	#N/A	#N/A	#N/A	#N/A
YMR317W	13	910605	T/G	Ser1082Ala	98.8636	G	87	1.13636	T	1	88	98.6667	G	74	1.33333	T	1	75
ADH6	13	911248	G/A		98.0952	A	309	1.90476	G	6	315	100	A	243	0	0	0	243
ADH6	13	911286	G/A		98.69	A	452	1.31004	G	6	458	99.5169	A	412	0	0	0	414
ADH6	13	911347	A/T		96.6997	T	293	3.30033	A	10	303	99.5763	T	235	0	0	0	236
ADH6	13	911365	G/A		98.0952	A	309	1.5873	G	5	315	100	A	235	0	0	0	235
ADH6	13	911517	T/C	Ile209Val	95.7055	C	312	4.29448	T	14	326	99.1453	C	232	0	0	0	234
ADH6	13	911569	G/A		96.4981	A	496	3.50195	G	18	514	99.7222	A	359	0	0	0	360
FET4	13	913100	T/C		96.2441	C	205	3.75587	T	8	213	99.2084	C	376	0	0	0	379
FET4	13	913127	A/G		93.401	G	184	6.59898	A	13	197	99.4398	G	355	0	0	0	357
FET4	13	913188	A/G	Thr450Ile	96.9231	G	252	3.07692	A	8	260	#N/A	#N/A	#N/A	#N/A	#N/A	#N/A	#N/A
FET4	13	913340	C/T		94.9239	T	187	5.07614	C	10	197	99.0798	T	323	0	0	0	326
FET4	13	913529	G/A		97.9253	A	236	2.07469	G	5	241	#N/A	#N/A	#N/A	#N/A	#N/A	#N/A	#N/A
FET4	13	913586	G/A		96.6887	A	146	3.31126	G	5	151	99.3197	A	292	0	0	0	294
FET4	13	913646	G/A		97.9079	A	234	2.09205	G	5	239	#N/A	#N/A	#N/A	#N/A	#N/A	#N/A	#N/A
FET4	13	913688	A/C		93.75	C	75	5	A	4	80	99.1228	C	113	0	0	0	114
FET4	13	913727	A/G		89.5833	G	43	10.4167	A	5	48	98.4848	G	65	1.51515	A	1	66
FET4	13	913730	G/A		91.6667	A	44	8.33333	G	4	48	98.5294	A	67	1.47059	G	1	68
FET4	13	913781	A/T		95.3125	T	61	4.6875	A	3	64	98.9247	T	92	1.07527	A	1	93
FET4	13	913886	G/A		90.8397	A	119	9.16031	G	12	131	98.9474	A	188	1.05263	G	2	190
FET4	13	913941	G/A	Pro199Leu	95.6522	A	154	4.34783	G	7	161	97.9452	A	286	1.36986	G	4	292
FET4	13	914281	T/A	Thr86Ser	95.0617	A	154	4.93827	T	8	162	99.2126	A	252	0	0	0	254
FET4	13	914300	G/A		95.9016	A	117	4.09836	G	5	122	100	A	230	0	0	0	230
FET4	13	914423	G/A		96.4539	A	136	3.5461	G	5	141	100	A	216	0	0	0	216
NRK1	14	381760	G/A		74.2857	A	26	25.7143	G	9	35	73.1343	A	49	26.8657	G	18	67
NRK1	14	382141	T/C		67.6471	C	23	32.3529	T	11	34	61.2245	C	30	38.7755	T	19	49
TEP1	14	382695	T/A	Phe112Tyr	#N/A	#N/A	#N/A	#N/A	#N/A	#N/A	#N/A	62.069	T	18	37.931	A	11	29
TEP1	14	382765	A/G		70.5882	A	12	29.4118	G	5	17	68.4211	A	26	31.5789	G	12	38
YOR186W	15	683190	C/A	Leu27Met	69.6095	C	410	30.2207	A	178	589	79.6296	C	172	20.3704	A	44	216
YOR376W-A	15	1045220	T/A		75	T	81	25	A	27	108	69.1275	T	103	30.8725	A	46	149
YOR376W-A	15	1045221	T/C		75	T	81	25	C	27	108	69.3333	T	104	30.6667	C	46	150
YOR385W	15	1065302	G/A	Val88Ile	67.0103	G	65	32.9897	A	32	97	62.069	G	36	37.931	A	22	58
YOR385W	15	1065451	T/A		75.5556	T	34	24.4444	A	11	45	52.1739	T	12	47.8261	A	11	23
YOR385W	15	1065459	A/G	His140Arg	85.2941	A	29	14.7059	G	5	34	#N/A	#N/A	#N/A	#N/A	#N/A	#N/A	#N/A
YOR385W	15	1065511	A/G	Gln157Gln,His	95.2381	G	40	4.7619	A	2	42	95.6522	G	22	4.34783	A	1	23
YOR385W	15	1065618	T/A	Phe193Tyr	90.4762	T	76	9.52381	A	8	84	91.4894	T	43	8.51064	A	4	47
YOR385W	15	1065770	T/C	Ser244Pro	66.1972	C	47	33.8028	T	24	71	63.6364	C	21	36.3636	T	12	33
YOR385W	15	1065808	G/C	Lys256Asn	70.8861	G	56	29.1139	C	23	79	68	G	34	32	C	16	50
TFP3	16	105267	C/T		83.3819	C	286	16.6181	T	57	343	80.0384	C	417	19.9616	T	104	521
TFP3	16	105282	C/T		76.9829	C	495	23.0171	T	148	643	74.4434	C	769	25.5566	T	264	1033
RAD1	16	507218	A/G	Asp175Gly	92	A	23	8	G	2	25	93.4783	A	43	6.52174	G	3	46
MRPL51	16	730196	G/A		72.0721	A	80	27.9279	G	31	111	78.7149	A	196	21.2851	G	53	249
ARR1	16	938712	C/T	Ser106Asn	80.1802	C	89	18.9189	T	21	111	71.5	C	143	28.5	T	57	200
ARR1	16	938723	A/G		80.2326	A	69	19.7674	G	17	86	72.7749	A	139	27.2251	G	52	191
ARR1	16	938735	G/A		70.2381	G	59	29.7619	A	25	84	67.8756	G	131	32.1244	A	62	193

## Sheet: DAE exclusive in TF
Gene	Chromosome	Reference Position	JAY270 Allele Variations	AA change	TF freq#1 (%)	TF allele#1	TF count#1	TF freq#2 (%)	TF allele#2	TF count#2	TF number of reads	FL freq#1 (%)	FL allele#1	FL count#1	FL freq#2 (%)	FL allele#2	FL count#2	FL number of reads
CDC27	2	67559	C/T		75.5102	C	37	24.4898	T	12	49	59.0164	C	36	40.9836	T	25	61
APL3	2	149753	C/T	Gln848*	86.9565	C	20	13.0435	T	3	23	56.3636	C	31	43.6364	T	24	55
VMA9	3	107067	T/C		81.8182	T	18	18.1818	C	4	22	56.0976	T	23	41.4634	C	17	41
MSH3	3	277184	C/T		68.9655	C	20	31.0345	T	9	29	56.6667	C	17	43.3333	T	13	30
RPR1	5	117705	A/T		66.0194	T	68	33.9806	A	35	103	60.6481	T	262	39.1204	A	169	432
AFG3	5	189606	A/G		60	A	174	40	G	116	290	59.5092	A	291	40.4908	G	198	489
AFG3	5	189787	G/A		63.125	G	202	36.5625	A	117	320	67.0232	G	376	32.9768	A	185	561
AFG3	5	189895	A/T		69.7605	A	233	30.2395	T	101	334	69.0909	A	342	30.9091	T	153	495
AFG3	5	189901	G/A		71.6456	G	283	28.3544	A	112	395	69.279	G	442	30.721	A	196	638
AFG3	5	189997	A/G		60.4651	A	234	39.5349	G	153	387	57.7708	A	368	42.0722	G	268	637
AFG3	5	190068	G/A	Pro574Ser	60.8824	G	207	39.1176	A	133	340	61.5385	G	344	38.4615	A	215	559
AFG3	5	190234	T/C		68.5185	T	185	31.4815	C	85	270	60.7477	T	260	39.2523	C	168	428
AFG3	5	190267	A/G		77.305	A	218	22.695	G	64	282	69.3548	A	258	30.6452	G	114	372
AFG3	5	190279	T/C		76.5125	T	215	23.4875	C	66	281	73.5537	T	267	26.4463	C	96	363
AFG3	5	190282	A/G		61.811	G	157	38.189	A	97	254	58.1717	G	210	41.8283	A	151	361
AFG3	5	190285	A/G		71.1599	A	227	28.8401	G	92	319	68.3486	A	298	31.6514	G	138	436
AFG3	5	190552	C/T		59.6491	T	136	40.3509	C	92	228	50.2488	T	202	49.7512	C	200	402
AFG3	5	190705	G/A		62.7306	G	170	37.2694	A	101	271	62.3737	G	247	37.3737	A	148	396
AFG3	5	190930	T/A		63.0137	T	92	36.9863	A	54	146	61.0909	T	168	38.9091	A	107	275
SRG1	5	322601	G/A		79.1667	G	38	20.8333	A	10	48	57.1429	G	44	42.8571	A	33	77
MOB2	6	63470	A/G		68.5185	A	37	31.4815	G	17	54	63.4921	A	40	36.5079	G	23	63
MOB2	6	63756	A/G		62.5	G	20	37.5	A	12	32	59.375	G	19	40.625	A	13	32
STE2	6	82988	T/G		#N/A	#N/A	#N/A	#N/A	#N/A	#N/A	#N/A	75	G	15	25	T	5	20
STE2	6	83042	A/G		#N/A	#N/A	#N/A	#N/A	#N/A	#N/A	#N/A	51.7241	G	15	48.2759	A	14	29
STE2	6	83099	A/G		69.5652	G	16	30.4348	A	7	23	55.1724	A	16	44.8276	G	13	29
STE2	6	83103	G/A	Ala176Thr	71.4286	G	15	28.5714	A	6	21	53.3333	A	16	46.6667	G	14	30
STE2	6	83179	A/G	Asp201Gly	63.6364	G	14	36.3636	A	8	22	55.814	A	24	44.186	G	19	43
STE2	6	83321	C/T		#N/A	#N/A	#N/A	#N/A	#N/A	#N/A	#N/A	53.8462	C	14	46.1538	T	12	26
STE2	6	83366	C/T		52.6316	T	10	47.3684	C	9	19	55.3191	C	26	44.6809	T	21	47
STE2	6	83586	A/G	Lys337Glu	84.2105	A	16	15.7895	G	3	19	50	A	11	50	G	11	22
STE2	6	83609	A/G		65	A	13	35	G	7	20	54.5455	A	18	45.4545	G	15	33
SPB4	6	146190	T/A	Glu247Val	77.2727	T	17	22.7273	A	5	22	61.1111	A	11	38.8889	T	7	18
SAD1	6	154692	T/C	Thr393Ala	66.6667	T	24	33.3333	C	12	36	57.1429	C	20	42.8571	T	15	35
SAD1	6	154885	G/A		65.5172	A	19	34.4828	G	10	29	57.1429	A	32	42.8571	G	24	56
YFH7	6	159617	G/A	Val109Ile	76.3158	G	29	23.6842	A	9	38	65.3846	G	34	34.6154	A	18	52
YFH7	6	159990	C/A	Thr233Lys	60	C	21	40	A	14	35	55.0725	C	38	44.9275	A	31	69
YFH7	6	160132	T/A		62.6667	T	47	37.3333	A	28	75	64.3357	T	92	35.6643	A	51	143
YFR017C	6	182559	C/T		67.3394	T	2569	32.6343	C	1245	3815	64.7257	T	5191	35.2618	C	2828	8020
ZRT1	7	21088	C/T		61.8785	T	112	38.1215	C	69	181	56.338	C	80	43.662	T	62	142
ZRT1	7	21192	A/C	Thr72Lys	75.4098	C	46	24.5902	A	15	61	74.4681	C	35	25.5319	A	12	47
ZRT1	7	21253	T/C		67.7632	C	103	32.2368	T	49	152	61.9632	C	101	38.0368	T	62	163
ZRT1	7	21328	G/A		70.4545	A	155	29.5455	G	65	220	63.8037	A	104	36.1963	G	59	163
ZRT1	7	21368	A/G	Ala131Thr	69.4118	G	118	30.5882	A	52	170	66.0714	G	74	33.9286	A	38	112
SAE2	7	174193	G/T		69.5652	G	16	30.4348	T	7	23	65.2174	G	15	34.7826	T	8	23
SEH1	7	313365	T/C		75.4098	T	46	24.5902	C	15	61	63.6364	T	63	36.3636	C	36	99
SEH1	7	313669	C/T		65.5914	C	61	34.4086	T	32	93	57.6389	C	83	42.3611	T	61	144
SEH1	7	314035	A/G	Ser267Gly	59.5238	A	50	40.4762	G	34	84	57.8947	A	77	42.1053	G	56	133
SEH1	7	314190	C/T		63.0769	C	82	36.9231	T	48	130	58.046	C	101	41.954	T	73	174
SEH1	7	314277	T/C		69.2308	C	18	30.7692	T	8	26	51.0204	T	25	48.9796	C	24	49
DOC1	7	48835	T/A	Ile75Leu	66.6667	A	20	33.3333	T	10	30	64	A	32	36	T	18	50
DOC1	7	49026	T/A		57.8947	A	11	42.1053	T	8	19	56.25	A	18	43.75	T	14	32
DOC1	7	49323	T/C		74.0741	T	20	25.9259	C	7	27	61.9048	C	26	38.0952	T	16	42
BUD9	7	579124	T/C	Ile545Thr	66.6667	T	12	33.3333	C	6	18	58.3333	T	28	41.6667	C	20	48
LST7	7	604870	C/T		70.9677	C	66	29.0323	T	27	93	52.3077	T	68	47.6923	C	62	130
VHT1	7	619631	T/C	Ala78Thr	68.6275	C	35	31.3725	T	16	51	60.7143	C	34	39.2857	T	22	56
YGR079W	7	641224	T/C		65.6863	T	201	34.3137	C	105	306	62.9907	T	337	37.0093	C	198	535
KRE11	7	831639	G/T	Val374Phe	65.8537	G	27	34.1463	T	14	41	62.5	G	25	37.5	T	15	40
MGA1	7	988076	A/C	His8Pro	61.2319	A	169	38.4058	C	106	276	61.2245	A	150	38.7755	C	95	245
MGA1	7	989366	C/T	Pro438Leu	70.1689	C	374	29.8311	T	159	533	67.5466	C	435	32.4534	T	209	644
DUR3	8	72685	T/G		69.7917	T	67	30.2083	G	29	96	61.2245	T	30	38.7755	G	19	49
DUR3	8	72922	T/C		65.625	T	42	34.375	C	22	64	63.6364	T	28	36.3636	C	16	44
STE20	8	95910	G/C	Pro675Arg	66.0714	G	37	33.9286	C	19	56	50.5495	G	46	49.4505	C	45	91
YHI9	8	167872	C/T	Gly228Asp	75	T	15	20	C	4	20	51.4286	T	18	48.5714	C	17	35
PIH1	8	177071	A/T	Leu308Ile	66.6667	A	32	33.3333	T	16	48	57.971	A	40	42.029	T	29	69
YHR097C	8	298500	G/C	Pro38Arg	69.7674	G	60	30.2326	C	26	86	64.8352	G	118	35.1648	C	64	182
IKI1	8	481335	C/T	Tyr116His	65.9091	C	29	34.0909	T	15	44	55.102	C	27	44.898	T	22	49
SIP4	10	267203	T/C		73.6842	T	14	26.3158	C	5	19	60.8696	T	14	39.1304	C	9	23
CTK2	10	423476	A/G		77.7778	A	14	22.2222	G	4	18	51.2195	G	21	48.7805	A	20	41
CTK2	10	423577	C/T	Val176Ile	86.9565	C	20	13.0435	T	3	23	57.5	C	23	42.5	T	17	40
CTK2	10	423740	G/T	Asp121Glu	#N/A	#N/A	#N/A	#N/A	#N/A	#N/A	#N/A	58.6957	G	27	41.3043	T	19	46
BNA1	10	471301	C/T		75.6757	C	28	24.3243	T	9	37	55.9322	C	33	44.0678	T	26	59
BNA2	10	579655	G/A		62.6263	G	62	36.3636	A	36	99	60	G	105	40	A	70	175
BNA2	10	579663	G/A	Arg271Lys	71.9101	G	64	28.0899	A	25	89	69.9301	G	100	30.0699	A	43	143
ILM1	10	644087	G/C	Ala2Gly	65.7143	G	46	34.2857	C	24	70	55.3846	G	72	44.6154	C	58	130
MRPL20	11	599300	A/G		69.1358	G	56	30.8642	A	25	81	61.0619	G	69	38.9381	A	44	113
BAS1	11	637773	G/C	Gly762Ala	65.7895	G	25	34.2105	C	13	38	52.381	G	11	47.619	C	10	21
CMS1	12	157346	T/A	Glu128Asp	75	T	18	25	A	6	24	50	A	13	50	T	13	26
YLR046C	12	238149	A/G		69.697	A	138	30.303	G	60	198	66.5158	A	147	33.4842	G	74	221
YLR046C	12	238302	C/T		73.9437	C	105	26.0563	T	37	142	61.1429	C	107	38.8571	T	68	175
YLR046C	12	238304	T/C	Thr171Ala	77.0186	T	124	22.9814	C	37	161	64.7668	T	125	35.2332	C	68	193
YLR046C	12	238371	G/A		70.8108	G	131	29.1892	A	54	185	63.0303	G	104	36.9697	A	61	165
YLR046C	12	238467	A/G		73.2456	A	167	26.7544	G	61	228	58.1673	A	146	41.8327	G	105	251
YLR046C	12	238668	C/T		60.4167	C	145	39.5833	T	95	240	59.5349	C	128	40.4651	T	87	215
BOS1	12	285986	G/C	Phe162Leu	78.5714	G	88	21.4286	C	24	112	64.6341	G	159	35.3659	C	87	246
BOS1	12	286009	G/A		62.5899	G	87	37.4101	A	52	139	56.3291	G	178	43.6709	A	138	316
BOS1	12	286061	T/C		60	T	84	40	C	56	140	65.6	T	164	34.4	C	86	250
BOS1	12	286290	T/A	Asp61Val	61.4035	T	35	38.5965	A	22	57	61.8421	T	94	38.1579	A	58	152
YML131W	13	11291	G/A	Glu365Lys,Gln	65.8368	A	476	34.1632	G	247	723	57.153	A	1614	42.847	G	1210	2824
VPS9	13	79148	C/T		76.4706	C	13	23.5294	T	4	17	66.6667	C	20	33.3333	T	10	30
VPS9	13	79214	C/T		68.1818	C	15	31.8182	T	7	22	60.7143	C	17	39.2857	T	11	28
ORC1	13	144938	C/T	Thr910Ile	67.5676	C	25	32.4324	T	12	37	61.9835	C	75	38.0165	T	46	121
IES2	14	244769	G/C	Ala101Pro	65.8537	G	27	34.1463	C	14	41	53.0973	G	60	46.9027	C	53	113
RPL42A	14	331413	C/T		68.75	T	11	31.25	C	5	16	55.5556	C	20	44.4444	T	16	36
CPT1	14	379702	C/T	Gly347Glu	69.6884	C	246	30.3116	T	107	353	60.5911	C	246	39.4089	T	160	406
CPT1	14	380472	A/G		62.8019	A	130	37.1981	G	77	207	62.2291	A	201	37.7709	G	122	323
DOM34	14	628183	A/G	Asn242Ser	70.4545	A	31	29.5455	G	13	44	50	A	56	50	G	56	112
MSN1	15	100316	A/G	Asn170Asp	65.625	A	21	34.375	G	11	32	54.0984	G	33	45.9016	A	28	61
YOL086W-A	15	159271	C/T		64	C	64	36	T	36	100	56.5789	C	86	42.7632	T	65	152
YOL086W-A	15	159379	T/C		70.4225	T	50	29.5775	C	21	71	52.0408	T	51	47.9592	C	47	98
YOL086W-A	15	159418	C/G	Asp82Glu	67.1875	C	43	32.8125	G	21	64	52.0548	C	38	47.9452	G	35	73
SMC5	15	263080	A/G	Thr1053Ala	75	A	18	25	G	6	24	54.7619	A	23	45.2381	G	19	42
BUB3	15	380226	T/C	Val149Ala	66.6667	C	24	33.3333	T	12	36	54.1667	T	39	45.8333	C	33	72
LEU9	15	524136	A/G	Asp370Gly	72.093	A	31	27.907	G	12	43	63.2184	A	55	36.7816	G	32	87
YOR304C-A	15	888519	C/T		66.6667	C	50	33.3333	T	25	75	54.4643	C	61	45.5357	T	51	112
SCP1	15	1026286	C/T		67.1429	C	47	32.8571	T	23	70	62.8788	C	166	37.1212	T	98	264
ATF1	15	1047150	C/T		76.1905	C	112	23.8095	T	35	147	64.0909	C	141	35.9091	T	79	220
ATF1	15	1047357	C/A		66.8874	C	101	33.1126	A	50	151	62.5551	C	142	37.4449	A	85	227
ATF1	15	1047510	C/T		64.2857	C	108	35.7143	T	60	168	61.6236	C	167	38.3764	T	104	271
ATF1	15	1047521	T/C	Val433Ala	65.3659	T	134	34.6341	C	71	205	61.5607	T	213	38.1503	C	132	346
ATF1	15	1047602	C/A	Pro460His	67.8161	C	59	32.1839	A	28	87	65.7895	C	125	34.2105	A	65	190
ATF1	15	1047639	T/C		59.0164	C	108	40.9836	T	75	183	59.2593	C	192	40.7407	T	132	324
RPL36B	16	76123	C/T		70.5882	C	12	29.4118	T	5	17	56	T	28	44	C	22	50
SPP1	16	292422	G/A	Ser2Leu	71.875	G	23	28.125	A	9	32	53.1915	G	25	46.8085	A	22	47
COX11	16	302233	C/T		71.6049	C	58	28.3951	T	23	81	55.6522	C	64	44.3478	T	51	115
ERI1	16	366646	G/A		69.9248	G	93	30.0752	A	40	133	58.8652	G	83	41.1348	A	58	141
SEC62	16	370425	T/C	Lys79Arg	65.7328	T	305	34.0517	C	158	464	58.1169	T	358	41.8831	C	258	616
TIM50	16	431186	G/A		68.1416	G	77	31.8584	A	36	113	54.7771	G	86	45.2229	A	71	157
YPR003C	16	563555	T/A	Thr71Ser	67.3469	T	33	32.6531	A	16	49	57.8125	T	37	42.1875	A	27	64

## Sheet: DAE exclusive in FL
Gene	Chromosome	Reference Position	JAY270 Allele Variations	AA change	TF freq#1 (%)	TF allele#1	TF count#1	TF freq#2 (%)	TF allele#2	TF count#2	TF number of reads	FL freq#1 (%)	FL allele#1	FL count#1	FL freq#2 (%)	FL allele#2	FL count#2	FL number of reads
RTG3	2	23416	G/A		54.7619	G	23	45.2381	A	19	42	68	G	34	32	A	16	50
YBL008W-A	2	209648	C/A		58.0645	A	18	41.9355	C	13	31	65.7895	A	25	34.2105	C	13	38
YCR061W	3	225706	T/C	Ser50Pro	57.6923	T	225	42.0513	C	164	390	67.013	T	258	32.987	C	127	385
YCR061W	3	225774	G/A		67.9587	G	263	32.0413	A	124	387	65.4545	G	288	34.5455	A	152	440
YCR061W	3	225813	C/T		61.0294	C	166	38.9706	T	106	272	68.9441	C	222	31.0559	T	100	322
YCR061W	3	225918	C/T		70.2479	C	170	29.7521	T	72	242	68.6131	C	188	31.3869	T	86	274
YCR061W	3	226335	G/A		59.7701	G	260	40.2299	A	175	435	64.4404	G	357	35.5596	A	197	554
RLI1	4	626928	A/G		50.5747	A	44	49.4253	G	43	87	61.5385	G	120	38.4615	A	75	195
RLI1	4	628179	G/A		56.1497	G	105	43.8503	A	82	187	69.697	G	207	30.303	A	90	297
HPR1	4	731926	T/C		66.6667	C	12	33.3333	T	6	18	60.8696	T	28	39.1304	C	18	46
HPR1	4	732238	G/A	Ala555Thr	51.6129	A	16	48.3871	G	15	31	70.4545	G	31	29.5455	A	13	44
HPR1	4	732270	T/C		70.5882	T	12	29.4118	C	5	17	70.4545	T	31	29.5455	C	13	44
ARG5,6	5	296559	A/G		51.3228	A	97	48.1481	G	91	189	62.5	A	265	37.5	G	159	424
ARG5,6	5	297513	G/A		57.2093	G	246	42.7907	A	184	430	64.1612	G	589	35.8388	A	329	918
ARG5,6	5	297525	G/C		70.405	G	226	29.595	C	95	321	67.658	G	546	32.2181	C	260	807
ARG5,6	5	297814	G/A	Glu803Lys	67.2922	G	251	32.4397	A	121	373	69.7701	G	607	30.2299	A	263	870
FLO8	5	375280	T/G		68.4211	T	39	31.5789	G	18	57	74.7368	T	71	25.2632	G	24	95
FLO8	5	375348	T/A	Asn755Tyr	54.8387	T	17	45.1613	A	14	31	62.5	T	45	37.5	A	27	72
FLO8	5	375367	A/G		64	A	32	36	G	18	50	71.6049	A	58	28.3951	G	23	81
FLO8	5	375379	A/T		73.6842	A	42	26.3158	T	15	57	72	A	72	28	T	28	100
FLO8	5	375453	C/T	Ala720Thr	68.75	C	33	31.25	T	15	48	68.3544	C	54	30.3797	T	24	79
FLO8	5	375525	A/G	Ser696Pro	57.1429	A	20	42.8571	G	15	35	61.5385	A	40	38.4615	G	25	65
FLO8	5	375544	A/G		67.3077	A	35	32.6923	G	17	52	67.0588	A	57	32.9412	G	28	85
FLO8	5	375571	T/C		75	C	45	25	T	15	60	71.25	C	57	28.75	T	23	80
FLO8	5	375874	T/C		81.25	C	26	18.75	T	6	32	82.8125	C	53	17.1875	T	11	64
FLO8	5	375886	C/T		82.3529	C	28	17.6471	T	6	34	82.4561	C	47	17.5439	T	10	57
FLO8	5	376099	A/G		55.8824	A	19	44.1176	G	15	34	60.7843	G	31	39.2157	A	20	51
FLO8	5	376177	G/A		50	A	16	50	G	16	32	70.2703	G	52	29.7297	A	22	74
FLO8	5	376180	G/A		50	A	16	50	G	16	32	70.2703	G	52	29.7297	A	22	74
FLO8	5	376188	C/A	Gly475Cys	59.0909	C	13	40.9091	A	9	22	61.8182	A	34	38.1818	C	21	55
FLO8	5	376303	T/C		56.7568	C	21	43.2432	T	16	37	72.8814	C	43	27.1186	T	16	59
FLO8	5	376475	G/A	Ser379Leu	62.6667	A	47	37.3333	G	28	75	61.1111	A	44	38.8889	G	28	72
FLO8	5	376903	A/G		56.0976	A	23	43.9024	G	18	41	70.7692	A	46	29.2308	G	19	65
FLO8	5	377063	A/G	Val183Ala	60.9756	G	25	39.0244	A	16	41	66.6667	G	36	33.3333	A	18	54
SLO1	5	551109	C/T		59.1549	T	42	40.8451	C	29	71	67.8899	T	74	32.1101	C	35	109
SLO1	5	551113	G/A	Ser2Leu	58.5714	A	41	41.4286	G	29	70	67.8899	A	74	32.1101	G	35	109
YFL054C	6	21060	G/A		52.5	A	105	47.5	G	95	200	70.7143	A	198	28.9286	G	81	280
YFL054C	6	21552	C/A		57.377	A	70	42.623	C	52	122	65.1316	A	99	34.8684	C	53	152
YGL117W	7	288811	G/A		52.1739	A	24	47.8261	G	22	46	70.3297	G	64	29.6703	A	27	91
YGL101W	7	312318	G/A		53.6585	G	22	46.3415	A	19	41	70.8333	G	17	29.1667	A	7	24
YGL101W	7	312746	T/G	Leu184Trp	59.5238	T	25	40.4762	G	17	42	68.1818	T	15	31.8182	G	7	22
USE1	7	317408	T/C		71.7391	T	33	28.2609	C	13	46	67.9245	T	36	32.0755	C	17	53
USE1	7	317510	G/A	Glu56Lys	51.7241	G	15	48.2759	A	14	29	71.2121	G	47	28.7879	A	19	66
BIO2	7	1063853	T/C		57.8947	T	55	42.1053	C	40	95	67.9688	T	87	32.0312	C	41	128
BRL1	8	181117	T/G	Asn260Lys	57.6923	T	15	42.3077	G	11	26	70	G	28	30	T	12	40
OYE2	8	463665	G/C		57.2581	G	852	42.7419	C	636	1488	71.5345	G	2508	28.3799	C	995	3506
DAL4	9	408518	C/T		66.6667	C	10	33.3333	T	5	15	76	C	19	24	T	6	25
DAL4	9	408611	C/T		#N/A	#N/A	#N/A	#N/A	#N/A	#N/A	#N/A	85.7143	C	24	14.2857	T	4	28
DAL4	9	408634	C/G	Ser57Cys	60	C	15	40	G	10	25	77.7778	C	28	22.2222	G	8	36
DAL4	9	408662	C/T		64.7059	C	11	35.2941	T	6	17	62.5	C	25	37.5	T	15	40
DAL4	9	409379	C/T		75	T	12	25	C	4	16	#N/A	#N/A	#N/A	#N/A	#N/A	#N/A	#N/A
DAL4	9	409385	T/C		56.25	T	9	43.75	C	7	16	#N/A	#N/A	#N/A	#N/A	#N/A	#N/A	#N/A
DAL4	9	409469	C/T		61.1111	T	11	38.8889	C	7	18	61.1111	T	11	38.8889	C	7	18
DAL4	9	409493	T/C		52.9412	C	9	47.0588	T	8	17	#N/A	#N/A	#N/A	#N/A	#N/A	#N/A	#N/A
DAL4	9	409529	C/T		#N/A	#N/A	#N/A	#N/A	#N/A	#N/A	#N/A	59.0909	C	13	40.9091	T	9	22
DAL4	9	409697	T/C		75	T	18	25	C	6	24	56	C	14	44	T	11	25
DAL4	9	409799	C/T		#N/A	#N/A	#N/A	#N/A	#N/A	#N/A	#N/A	70.5882	C	12	29.4118	T	5	17
DAL4	9	410324	T/C		65.5172	T	19	34.4828	C	10	29	59.0909	C	13	40.9091	T	9	22
YPS6	9	430821	G/A		68.2819	G	155	31.7181	A	72	227	70.7865	G	126	29.2135	A	52	178
YPS6	9	430908	G/A		66.8712	G	218	33.1288	A	108	326	79.4212	G	247	20.5788	A	64	311
YPS6	9	431139	C/T		67.5949	C	267	32.1519	T	127	395	71.4646	C	283	28.5354	T	113	396
YPS6	9	431298	T/A	Lys270Asn	58.3082	T	193	41.6918	A	138	331	75.9322	T	224	24.0678	A	71	295
YPS6	9	431385	C/T		63.125	C	101	36.875	T	59	160	73.1034	C	106	26.8966	T	39	145
YPS6	9	431435	C/T	Asn225Asp	52.4904	T	137	47.5096	C	124	261	58.1081	C	129	41.8919	T	93	222
YPS6	9	431607	A/C		60.8491	A	258	39.1509	C	166	424	74.4898	A	292	25.5102	C	100	392
YPS6	9	431676	T/A		62.6741	T	225	37.3259	A	134	359	68.3794	T	173	31.6206	A	80	253
YPS6	9	431743	A/G	Phe122Ser	66.3043	A	305	33.6957	G	155	460	73.9583	A	284	26.0417	G	100	384
HXT8	10	27195	T/C		60	T	9	40	C	6	15	83.7838	C	62	16.2162	T	12	74
HXT8	10	27203	C/T	Ser106Phe	#N/A	#N/A	#N/A	#N/A	#N/A	#N/A	#N/A	87.2549	C	89	12.7451	T	13	102
HXT8	10	27301	G/A	Gly139Ser	51.1628	G	22	48.8372	A	21	43	81.5385	G	106	18.4615	A	24	130
HXT8	10	27318	T/C		59.0909	T	13	40.9091	C	9	22	86.6667	T	65	13.3333	C	10	75
HXT8	10	27332	T/C	Ile149Thr	84	T	21	12	C	3	25	97.1014	T	67	2.89855	C	2	69
HXT8	10	27339	T/C		76.6667	T	23	23.3333	C	7	30	93.9759	T	78	6.0241	C	5	83
HXT8	10	27429	A/T		50	A	31	50	T	31	62	70.9402	T	83	29.0598	A	34	117
HXT8	10	27507	T/A		57.4468	T	27	42.5532	A	20	47	73.9394	T	122	26.0606	A	43	165
HXT8	10	27745	G/C	Asp287His	60.5263	G	23	39.4737	C	15	38	76.3889	C	55	23.6111	G	17	72
HXT8	10	27906	C/A		50	A	23	50	C	23	46	72.5	A	87	27.5	C	33	120
HXT8	10	28011	T/C		53.3333	T	24	46.6667	C	21	45	85.8491	T	91	14.1509	C	15	106
HXT8	10	28144	A/G	Ser420Gly	60	G	12	40	A	8	20	82.1429	A	92	17.8571	G	20	112
HXT8	10	28257	C/A		60.7843	C	31	39.2157	A	20	51	75.5906	C	96	24.4094	A	31	127
HXT8	10	28329	T/C		100	T	30	0	0	0	30	100	T	104	0	0	0	104
HXT8	10	28461	A/G		56.6038	G	30	43.3962	A	23	53	81.6993	G	125	17.6471	A	27	153
YJR011C	10	459176	C/T		55.1724	T	16	44.8276	C	13	29	69.2308	T	36	30.7692	C	16	52
PXA2	11	87032	A/C	Leu587Arg	62.8571	A	22	37.1429	C	13	35	70.7317	A	29	29.2683	C	12	41
MSN4	11	322934	G/A		65.9933	G	196	34.0067	A	101	297	69.7543	G	369	30.2457	A	160	529
MSN4	11	323209	C/T	Ala113Val	53.7736	C	171	46.2264	T	147	318	70.2364	C	505	29.7636	T	214	719
MSN4	11	323511	T/A	Thr214Ser	66.2844	A	289	33.7156	T	147	436	75.5624	A	739	24.4376	T	239	978
MSN4	11	323930	T/C		57.1429	T	120	42.8571	C	90	210	72.4756	T	445	27.5244	C	169	614
MSN4	11	324063	G/A	Ala398Thr	68.1416	G	154	31.8584	A	72	226	80.9449	G	514	18.7402	A	119	635
MSN4	11	324118	C/T	Ala416Val	61.2903	C	247	38.7097	T	156	403	75.1279	C	734	24.8721	T	243	977
MSN4	11	324464	G/C		59.4406	G	340	40.5594	C	232	572	69.8786	G	921	30.0455	C	396	1318
GRC3	12	69089	A/G	Asn171Asp	70	A	14	30	G	6	20	71.4286	A	15	28.5714	G	6	21
GRC3	12	70055	C/G	Gln493Glu	62.5	C	15	37.5	G	9	24	94.1176	C	16	5.88235	G	1	17
GRC3	12	70179	G/A	Lys534Arg	56.5217	A	13	43.4783	G	10	23	67.8571	G	19	32.1429	A	9	28
YLR030W	12	203927	G/A	Glu213Lys	52.1739	G	12	47.8261	A	11	23	73.8095	G	31	26.1905	A	11	42
IES3	12	247321	A/G		56.8627	A	29	43.1373	G	22	51	64.2857	A	45	35.7143	G	25	70
IES3	12	247378	C/T		65.1515	C	43	34.8485	T	23	66	73.7864	C	76	26.2136	T	27	103
IES3	12	247394	T/C	Ser65Pro	75.8621	T	44	24.1379	C	14	58	69.3878	T	68	30.6122	C	30	98
IES3	12	247450	G/A		51.1111	A	23	48.8889	G	22	45	68.1818	G	45	31.8182	A	21	66
IES3	12	247741	G/A		62.5	A	20	37.5	G	12	32	62.5	A	45	37.5	G	27	72
ERG3	12	254495	C/T		56.3517	C	2320	43.6483	T	1797	4117	66.0492	C	2603	33.9	T	1336	3941
RSE1	13	178157	G/T	Thr50Lys	51.2821	T	20	48.7179	G	19	39	68.1818	G	30	31.8182	T	14	44
RPC31	14	348488	C/G		55.5556	G	10	44.4444	C	8	18	71.6049	C	58	28.3951	G	23	81
MTQ1	14	508116	A/G		63.7363	A	58	36.2637	G	33	91	66.6667	A	50	33.3333	G	25	75
SPO1	14	611238	G/A		63.3333	G	19	36.6667	A	11	30	68.4932	G	50	31.5068	A	23	73
TOP1	15	313127	T/C		55.2083	C	53	44.7917	T	43	96	62.2222	C	140	37.7778	T	85	225
TOP1	15	313175	T/C		75.7143	T	53	24.2857	C	17	70	79.6364	T	219	20.3636	C	56	275
TOP1	15	313619	G/A		55.5556	A	45	44.4444	G	36	81	66.9725	A	146	33.0275	G	72	218
TOP1	15	313946	T/C		52.7273	C	58	47.2727	T	52	110	73.1343	C	196	26.8657	T	72	268
TOP1	15	314042	A/G		54.5455	G	30	45.4545	A	25	55	76.9912	G	87	23.0088	A	26	113
TOP1	15	314051	T/C		52.8571	T	37	47.1429	C	33	70	70.3125	C	135	29.6875	T	57	192
TOP1	15	314074	G/T		58.6667	T	44	41.3333	G	31	75	69.0196	T	176	30.5882	G	78	255
TOP1	15	314515	G/A		70.6667	A	53	29.3333	G	22	75	61.9048	A	117	38.0952	G	72	189
TOP1	15	314573	G/A		50	A	28	50	G	28	56	70	A	105	30	G	45	150
TOP1	15	314864	T/C		50.6494	C	39	49.3506	T	38	77	60.5405	C	112	39.4595	T	73	185
TOP1	15	315032	C/T		69.2308	T	27	30.7692	C	12	39	67.8899	T	74	32.1101	C	35	109
YOR131C	15	572811	A/G	Leu10Ser	59.6154	A	62	40.3846	G	42	104	68.7117	A	112	31.2883	G	51	163
DED1	15	723553	G/A		53.8612	G	551	46.1388	A	472	1023	63.3282	G	822	36.6718	A	476	1298
DED1	15	723943	T/C		59.6126	T	831	40.3156	C	562	1394	69.939	T	1261	30.061	C	542	1803
DED1	15	724459	A/G		57.2284	A	669	42.7716	G	500	1169	65.2012	A	1053	34.7368	G	561	1615
MGM1	15	741507	G/A		61.1111	G	44	38.8889	A	28	72	76.9231	G	50	23.0769	A	15	65
